# Supplementary material for: High-Salt Diet Has a Certain Impact on Protein Digestion and Gut Microbiota: A Sequencing and Proteome Combined Study
Source: Front Microbiol. 2017 Sep 21;8:1838. doi: 10.3389/fmicb.2017.01838 (PMC5627008; doi:10.3389/fmicb.2017.01838)
Supplement: Supplementary file 2 [file Table_1.xls]

## Sheet: Sheet1
	Diversity estimation of fecal microbiota in all samples
Sample ID	Reads	0.97
		OTU	ace	chao	coverage	shannon	simpson
BHSD1	37660	306	330	330	0.998991	3.91	0.0427
			318351	317360		(3.89,3.92)	(0.0419,0.0435)
BHSD2	36075	275	317	311	0.998559	3.87	0.0379
			299348	293347		(3.86,3.89)	(0.0372,0.0386)
BHSD3	38309	213	264	260	0.998695	3.57	0.0552
			242302	236309		(3.55,3.58)	(0.054,0.0564)
BLSD1	31598	305	335	330	0.998671	3.45	0.1464
			322360	316358		(3.42,3.47)	(0.1426,0.1502)
BLSD2	42143	265	313	334	0.998742	3.23	0.1006
			293349	299405		(3.21,3.24)	(0.099,0.1023)
BLSD3	29790	211	270	254	0.998187	2.85	0.1246
			246312	233297		(2.83,2.87)	(0.1224,0.1269)
BLSD4	31555	260	307	326	0.99832	3.72	0.0436
			287342	292393		(3.71,3.74)	(0.0428,0.0443)
BLSD5	35192	292	349	384	0.998352	3.77	0.0782
			325391	338476		(3.75,3.79)	(0.076,0.0804)
HSD1	41176	263	300	297	0.99898	3.49	0.086
			283330	279337		(3.47,3.51)	(0.0841,0.0879)
HSD2	37971	237	265	258	0.999131	3.55	0.0799
			252291	246287		(3.53,3.56)	(0.078,0.0819)
HSD3	39034	218	260	255	0.998847	2.66	0.193
			242294	235295		(2.64,2.68)	(0.1893,0.1966)
LSD1	37071	318	346	342	0.998786	2.91	0.2344
			334369	329368		(2.89,2.94)	(0.2298,0.2391)
LSD2	33160	337	400	402	0.997949	3.94	0.0421
			376439	372457		(3.92,3.95)	(0.0412,0.043)
LSD3	41782	337	360	361	0.999091	4.38	0.0209
			349380	348391		(4.37,4.4)	(0.0206,0.0212)
LSD4	32879	286	343	353	0.998053	3.76	0.0445
			320380	322413		(3.75,3.78)	(0.0437,0.0454)
LSD5	39217	342	385	393	0.998394	3.79	0.0428
			368414	369439		(3.78,3.81)	(0.0421,0.0435)
Note: The table includes reads, ace, chao, coverage, shannon and simposon indexes related to each sample.
