# Supplementary material for: High-Salt Diet Has a Certain Impact on Protein Digestion and Gut Microbiota: A Sequencing and Proteome Combined Study
Source: Front Microbiol. 2017 Sep 21;8:1838. doi: 10.3389/fmicb.2017.01838 (PMC5627008; doi:10.3389/fmicb.2017.01838)
Supplement: Supplementary file 3 [file Table_2.xls]

## Sheet: Source File
Sequence	N-term cleavage window	C-term cleavage window	Amino acid before	First amino acid	Second amino acid	Second last amino acid	Last amino acid	Amino acid after	A Count	R Count	N Count	D Count	C Count	Q Count	E Count	G Count	H Count	I Count	L Count	K Count	M Count	F Count	P Count	S Count	T Count	W Count	Y Count	V Count	U Count	O Count	Length	Missed cleavages	Mass	Proteins	Leading razor protein	Start position	End position	Gene names	Protein names	Unique (Groups)	Unique (Proteins)	Charges	PEP	Score	Identification type 2	Identification type 3	Identification type 4	Identification type 5	Identification type B1
AAEALDAAKKLQPIQTSAK	IIPAEEENPAFWNKKAAEALDAAKKLQPIQ	LDAAKKLQPIQTSAKNLIIFLGDGMGVPTV	K	A	A	A	K	N	6	0	0	1	0	2	1	0	0	1	2	3	0	0	1	1	1	0	0	0	0	0	19	2	1953.09	F8VPQ6;Q1LZM2;F8VQM0;P24822	F8VPQ6	36	54	Alpi;Akp3;Iap	Alkaline phosphatase;Intestinal-type alkaline phosphatase	no	no	3	0.002479	86.213
AALTRNPQFQKLLEWHR	______________________________	LTRNPQFQKLLEWHRANSANLKLRELFEAD	M	A	A	H	R	A	2	2	1	0	0	2	1	0	1	0	3	1	0	1	1	0	1	1	0	0	0	0	17	2	2107.14	P06745;A0A0U1RP97;B7ZWL9;B2RXT5;A0A0U1RQ72	P06745	2	18	Gpi;Gpi1	Glucose-6-phosphate isomerase	yes	no	4	0.0086257	65.528
AAPAKGENLSLVVHGPGDIR	______________________________	GENLSLVVHGPGDIRL______________	M	A	A	I	R	L	3	1	1	1	0	0	1	3	1	1	2	1	0	0	2	1	0	0	0	2	0	0	20	1	2000.08	Q71VF6;Q64442	Q71VF6	2	21	Sord	Sorbitol dehydrogenase	yes	no	3	0.01806	52.045
AAQIFDYNEIPNFPQSTVQGHAGR	VICGSGLGGLTAHLKAAQIFDYNEIPNFPQ	IPNFPQSTVQGHAGRLVFGLLNGRSCVMMQ	K	A	A	G	R	L	3	1	2	1	0	3	1	2	1	2	0	0	0	2	2	1	1	0	1	1	0	0	24	0	2659.28	Q9D8C9	Q9D8C9	59	82	Pnp2	Purine nucleoside phosphorylase	yes	yes	3	0.011536	46.578		By MS/MS
AAQLPYDVQHADIDYMDQK	YKSLDNMKAVVERNRAAQLPYDVQHADIDY	PYDVQHADIDYMDQKKDFTYDPVNFKGFPE	R	A	A	Q	K	K	3	0	0	4	0	3	0	0	1	1	1	1	1	0	1	0	0	0	2	1	0	0	19	0	2220.02	B5THE2;Q6XK24	B5THE2	376	394	Mgam		yes	no	3	8.1372e-05	82.837		By matching			By MS/MS
AASNLMAPGFMVQTLGK	LRLKGPRHDLHLDLKAASNLMAPGFMVQTL	SNLMAPGFMVQTLGKGGTKSVQMFPPEENC	K	A	A	G	K	G	3	0	1	0	0	1	0	2	0	0	2	1	2	1	1	1	1	0	0	1	0	0	17	0	1734.88	D6RGS8;Q69Z28	D6RGS8	112	128	Adamts16	A disintegrin and metalloproteinase with thrombospondin motifs 16	yes	no	2	0.010745	88.155		By matching			By MS/MS
AASSSFVTCPTCQGNGEIPQEQEKQLVALIPYGDQRLK	TGSSKPAHSCMPYEKAASSSFVTCPTCQGN	KQLVALIPYGDQRLKPRRTKLFVFLSVAIC	K	A	A	L	K	P	3	1	1	1	2	5	3	3	0	2	3	2	0	1	3	3	2	0	1	2	0	0	38	2	4219.07	A2A4M9;A2A4N0;Q8VC04	A2A4M9	50	87	Tmem106a	Transmembrane protein 106A	yes	no	6	0.018354	24.769
AAVPSGASTGIYEALELR	PTVEVDLYTAKGLFRAAVPSGASTGIYEAL	PSGASTGIYEALELRDNDKTRFMGKGVSQA	R	A	A	L	R	D	4	1	0	0	0	0	2	2	0	1	2	0	0	0	1	2	1	0	1	1	0	0	18	0	1803.94	Q5FW97;P17182;Q8CF78;B0QZL1;B1ARR7;D3Z6E4;Q922A0;A0A0N4SUX5;Q545V3;Q3UJ20;P17183;A0A0N4SUI6;B1ARR6;D3YVD3;D3Z2S4;Q4FK59;P21550;Q5SX61;Q5SX60;Q5SX59	Q5FW97	33	50	EG433182;Eno1;Eno2;Eno3	Alpha-enolase;Enolase;Gamma-enolase;Beta-enolase	yes	no	2	0.027006	74.78	By MS/MS		By matching
AAYLQGLNSADLLK	REEQAEPDGTEVADKAAYLQGLNSADLLKA	KAAYLQGLNSADLLKALCYPRVKVGNEYVT	K	A	A	L	K	A	3	0	1	1	0	1	0	1	0	0	4	1	0	0	0	1	0	0	1	0	0	0	14	0	1475.8	G3UW82;I6L963	G3UW82	387	400	Myh2		yes	no	2	0.011907	103.43	By matching		By matching
AAYPDLENPPLIVTPSQQPK	NINSRLQEVFGCAIRAAYPDLENPPLIVTP	LENPPLIVTPSQQPKFGDYQCNSAMGISQM	R	A	A	P	K	F	2	0	1	1	0	2	1	0	0	1	2	1	0	0	5	1	1	0	1	1	0	0	20	0	2177.14	Q3TVC5;Q9D0I9	Q3TVC5	90	109	Rars	Arginine--tRNA ligase, cytoplasmic	yes	no	2;3	0.015409	61.87			By matching
ADLEMQIESLTEELAYLKK	INGLRRVLDELTLTKADLEMQIESLTEELA	MQIESLTEELAYLKKNHEEEMKDLRNVSTG	K	A	D	K	K	N	2	0	0	1	0	1	4	0	0	1	4	2	1	0	0	1	1	0	1	0	0	0	19	1	2223.13	CON__P13645	CON__P13645	267	285			yes	yes	3	0.01991	44.998		By MS/MS
ADQLTEEQIAEFK	______________________________	______________________________	M	A	D	F	K	E	2	0	0	1	0	2	3	0	0	1	1	1	0	1	0	0	1	0	0	0	0	0	13	0	1520.74	P62204;Q9D6P8	P62204	2	14	Calm1;Calml3	Calmodulin;Calmodulin-like protein 3	yes	no	2	5.4589e-07	142.83		By MS/MS		By matching	By MS/MS
ADQLTEEQIAEFKEAFSLFDKDGDGTITTK	______________________________	FSLFDKDGDGTITTKELGTVMRSLGQNPTE	M	A	D	T	K	E	3	0	0	4	0	2	4	2	0	2	2	3	0	3	0	1	4	0	0	0	0	0	30	2	3346.61	P62204	P62204	2	31	Calm1	Calmodulin	yes	yes	3	0.00066759	45.666		By MS/MS
AEAVQSFLAFIQHLR	WKSIRKNLEPENLSKAEAVQSFLAFIQHLR	AEAVQSFLAFIQHLRTSRREEILQILKAEK	K	A	E	L	R	T	3	1	0	0	0	2	1	0	1	1	2	0	0	2	0	1	0	0	0	1	0	0	15	0	1728.93	O08601;Q3UWK4	O08601	323	337	Mttp	Microsomal triglyceride transfer protein large subunit	yes	no	3	0.021237	69.716		By MS/MS
AEDEEEINAELTAK	TKIQLEAKIKEVTERAEDEEEINAELTAKK	RAEDEEEINAELTAKKRKLEDECSELKKDI	R	A	E	A	K	K	3	0	1	1	0	0	5	0	0	1	1	1	0	0	0	0	1	0	0	0	0	0	14	0	1560.72	G3UW82;I6L963;B2RWW8;B2RWX0;P13542;Q5SX39;Q5SX40;P13541	G3UW82	933	946	Myh2;Myh8;Myh1;Myh4;Myh3	Myosin-8;Myosin-4;Myosin-1;Myosin-3	yes	no	2	0.0074795	123.64	By matching		By matching	By MS/MS
AEEYEFLTPMEEAPK	KIDKTDYMVGSYGPRAEEYEFLTPMEEAPK	AEEYEFLTPMEEAPKGMLARGSYNIKSRFT	R	A	E	P	K	G	2	0	0	0	0	0	5	0	0	0	1	1	1	1	2	0	1	0	1	0	0	0	15	0	1782.8	Q99PT1	Q99PT1	153	167	Arhgdia	Rho GDP-dissociation inhibitor 1	yes	yes	2	0.0067016	120.86		By MS/MS
AEGWLFWDDGK	QKFMGLRAALNAEGRAEGWLFWDDGKRINT	AEGRAEGWLFWDDGKRINTDQYYLARFSVN	R	A	E	G	K	R	1	0	0	2	0	0	1	2	0	0	1	1	0	1	0	0	0	2	0	0	0	0	11	0	1322.59	A0A0J9YVE6;B5THE2	B5THE2	1720	1730	Mgam		no	no	2	1.4102e-89	196.52					By MS/MS
AEYLQTWSTLLPNINK	FDLPPVILFSMDGFRAEYLQTWSTLLPNIN	EYLQTWSTLLPNINKLKTCGIHSKYMRAMY	R	A	E	N	K	L	1	0	2	0	0	1	1	0	0	1	3	1	0	0	1	1	2	1	1	0	0	0	16	0	1889.99	Q6DYE8;Q148B3;Q91VZ7	Q6DYE8	171	186	Enpp3	Ectonucleotide pyrophosphatase/phosphodiesterase family member 3;Alkaline phosphodiesterase I;Nucleotide pyrophosphatase	yes	no	2	5.407e-178	225.15		By MS/MS			By MS/MS
AFALNFQQTIAGK	IEDSFVTAVLAEETRAFALNFQQTIAGKIV	TRAFALNFQQTIAGKIVSKQKLELKTTEAG	R	A	F	G	K	I	3	0	1	0	0	2	0	1	0	1	1	1	0	2	0	0	1	0	0	0	0	0	13	0	1407.75	O08601;Q3UWK4	O08601	237	249	Mttp	Microsomal triglyceride transfer protein large subunit	yes	no	2	1.2868e-45	175.33		By MS/MS
AFLEENQLDYIIR	SKRGVSCQFGPDVTKAFLEENQLDYIIRSH	TKAFLEENQLDYIIRSHEVKAEGYEVAHGG	K	A	F	I	R	S	1	1	1	1	0	1	2	0	0	2	2	0	0	1	0	0	0	0	1	0	0	0	13	0	1622.83	F7BX26;Q60676	F7BX26	390	402	Ppp5c	Serine/threonine-protein phosphatase;Serine/threonine-protein phosphatase 5	yes	no	2	1.1592e-73	188.27		By MS/MS
AFYNNVLGEYEEYITK	DAMKSQVDKLTLTSRAFYNNVLGEYEEYIT	FYNNVLGEYEEYITKLFNYNKVLPMNTGVE	R	A	F	T	K	L	1	0	2	0	0	0	3	1	0	1	1	1	0	1	0	0	1	0	3	1	0	0	16	0	1951.92	Q3UKT3;Q3UJK5;Q3TG75;P29758	Q3UKT3	114	129	Oat	Ornithine aminotransferase, mitochondrial	yes	no	2	8.2644e-261	245.5		By MS/MS
AGAGSATLSMAYAGARFVFSLVDAMNGK	TGRIQEAGTEVVKAKAGAGSATLSMAYAGA	GARFVFSLVDAMNGKEGVVECSFVQSKETE	K	A	G	G	K	E	7	1	1	1	0	0	0	4	0	0	2	1	2	2	0	3	1	0	1	2	0	0	28	1	2762.35	P08249	P08249	242	269	Mdh2	Malate dehydrogenase, mitochondrial	yes	yes	3	0.00010011	76.668
AGDNILAVLK	KYDTADRILIDSIQRAGDNILAVLKHLATS	DSIQRAGDNILAVLKHLATSDTLASSSEYR	R	A	G	L	K	H	2	0	1	1	0	0	0	1	0	1	2	1	0	0	0	0	0	0	0	1	0	0	10	0	1012.59	F6TQS9;Q3UVK0	F6TQS9	178	187	Ermp1	Endoplasmic reticulum metallopeptidase 1	yes	no	2	4.1368e-90	200.6		By MS/MS
AGGSASAMLQPLLDNQVGFK	YSFDPVGSYQRDSFKAGGSASAMLQPLLDN	SAMLQPLLDNQVGFKNMQNVEHVPLTLDRA	K	A	G	F	K	N	3	0	1	1	0	2	0	3	0	0	3	1	1	1	1	2	0	0	0	1	0	0	20	0	2003.01	Q6RI64;O09061	Q6RI64	164	183	Psmb1	Proteasome subunit beta type;Proteasome subunit beta type-1	yes	no	2;3	0	305.48		By MS/MS
AGPVVTDNGNFILDWK	QKFGGEVELRMAVNKAGPVVTDNGNFILDW	GPVVTDNGNFILDWKFDRVHKWSEVNTAIK	K	A	G	W	K	F	1	0	2	2	0	0	0	2	0	1	1	1	0	1	1	0	1	1	0	2	0	0	16	0	1744.88	P47968	P47968	239	254	Rpia	Ribose-5-phosphate isomerase	yes	yes	2	3.1464e-204	234.49		By MS/MS
AGQAFRKFLPLFDR	______________________________	MAGQAFRKFLPLFDRVLVERSAAETVTKGG	M	A	G	D	R	V	2	2	0	1	0	1	0	1	0	0	2	1	0	3	1	0	0	0	0	0	0	0	14	2	1664.92	Q4KL76;Q64433	Q4KL76	2	15	Hspe1	10 kDa heat shock protein, mitochondrial	yes	no	3	0.016545	119.39			By MS/MS
AGSNILGNSPSLPVAK	HCFRKYLDVSSWKVRAGSNILGNSPSLPVA	GSNILGNSPSLPVAKIFIAEPNPLYPKEKD	R	A	G	A	K	I	2	0	2	0	0	0	0	2	0	1	2	1	0	0	2	3	0	0	0	1	0	0	16	0	1523.83	E9Q4T9;Q8VCA5	E9Q4T9	258	273	Tmprss4	Transmembrane protease serine 4	yes	no	2	4.533e-26	201.38		By MS/MS
AGTQELDDQIQANLPDEK	NKEGDFLLRFFSEKKAGTQELDDQIQANLP	QELDDQIQANLPDEKVLSEEEIDDNFKTLF	K	A	G	E	K	V	2	0	1	3	0	3	2	1	0	1	2	1	0	0	1	0	1	0	0	0	0	0	18	0	1983.94	Q3UF24;Q3TB79;Q8C2J1;Q80Y25;Q3UDG8;Q3TI07;O35350	Q3UF24	348	365	Capn1	Calpain-1 catalytic subunit	yes	no	2	7.1662e-49	174.59		By matching			By MS/MS
AGVHIKLPHLGK	GYILTCPSNLGTGLRAGVHIKLPHLGKHEK	GLRAGVHIKLPHLGKHEKFSEVLKRLRLQK	R	A	G	G	K	H	1	0	0	0	0	0	0	2	2	1	2	2	0	0	1	0	0	0	0	1	0	0	12	1	1268.77	Q04447	Q04447	293	304	Ckb	Creatine kinase B-type	yes	yes	3	0.025441	99.973
AGVHIKLPLLSK	GYILTCPSNLGTGLRAGVHIKLPLLSKDNR	GLRAGVHIKLPLLSKDNRFPKILENLRLQK	R	A	G	S	K	D	1	0	0	0	0	0	0	1	1	1	3	2	0	0	1	1	0	0	0	1	0	0	12	1	1274.81	Q545N7;P30275	Q545N7	327	338	Ckmt1	Creatine kinase U-type, mitochondrial	yes	no	3	0.020733	102.53		By MS/MS	By matching
AGVHTFLGIPFAKPPVGPLR	TGQIQGSLIHVKDTKAGVHTFLGIPFAKPP	FLGIPFAKPPVGPLRFAPPEAPEPWSGVRD	K	A	G	L	R	F	2	1	0	0	0	0	0	3	1	1	2	1	0	2	4	0	1	0	0	2	0	0	20	1	2073.19	Q91WG0;Q6PDB7;E9PV38	Q91WG0	55	74	Ces2c;Ces2b;Ces2g	Acylcarnitine hydrolase;Carboxylic ester hydrolase	no	no	3	0.0059284	76.158
AHFSISNSAEDPFIAIHADSK	GNCTGLRVNVGSDGKAHFSISNSAEDPFIA	NSAEDPFIAIHADSKL______________	K	A	H	S	K	L	4	0	1	2	0	0	1	0	2	3	0	1	0	2	1	4	0	0	0	0	0	0	21	0	2256.08	P00688;Q8C5B4;Q61298	Q8C5B4	487	507	Amy2	Pancreatic alpha-amylase;Alpha-amylase	no	no	2;3;4	0	364.82		By MS/MS
AHIMPAEFSSCPLNSDEAVNK	VGMGGTFIVQKGKVKAHIMPAEFSSCPLNS	EFSSCPLNSDEAVNKWLHFYEMKAPLVCLP	K	A	H	N	K	W	3	0	2	1	1	0	2	0	1	1	1	1	1	1	2	3	0	0	0	1	0	0	21	0	2316.05	A0A1L1SSF8;Q91V76	A0A1L1SSF8	183	203		Ester hydrolase C11orf54 homolog	yes	no	3	0.024098	46.962		By MS/MS			By matching
AHRFPALTPEQK	______________________________	______________________________	M	A	H	Q	K	K	2	1	0	0	0	1	1	0	1	0	1	1	0	1	2	0	1	0	0	0	0	0	12	1	1393.75	Q3UER1;Q3TJ66;Q91Y97	Q3UER1	2	13	Aldob	Fructose-bisphosphate aldolase;Fructose-bisphosphate aldolase B	yes	no	2;3	0.00637	161.93
AIAGIINQPYYNYQAGPDAALGR	LDNVTVLIGIAYEGKAIAGIINQPYYNYQA	PYYNYQAGPDAALGRTIWGVLGLGAFGFQL	K	A	I	G	R	T	5	1	2	1	0	2	0	3	0	3	1	0	0	0	2	0	0	0	3	0	0	0	23	0	2435.22	D3Z0E6;Q3UBN8;Q9Z0S1	D3Z0E6	90	112	Bpnt1	3(2),5-bisphosphate nucleotidase 1	yes	no	3	0.0026651	73.688		By MS/MS
AIGAVPLIQGEYMIPCEK	SLLVGPVEEVKELQKAIGAVPLIQGEYMIP	AVPLIQGEYMIPCEKVSSLPTVYLKLGGKN	K	A	I	E	K	V	2	0	0	0	1	1	2	2	0	3	1	1	1	0	2	0	0	0	1	1	0	0	18	0	1988.01	Q8VCK2;A0A1B0GT66;F6Y6L6;Q3U7I9;F8WIR1;Q3UCW4;Q3UCD9;Q3UC89;Q3UAQ1;Q3U8W5;Q3U7P0;Q3U651;Q3TXL5;Q3TWR6;Q3TWD0;Q3TIR0;Q8C243;P18242	Q8VCK2	119	136	Ctsd	Cathepsin D	yes	no	2	0.0037847	99.669		By MS/MS
AIGLPEDLIQK	KYQLQSQENFEPFMKAIGLPEDLIQKGKDI	PFMKAIGLPEDLIQKGKDIKGVSEIVHEGK	K	A	I	Q	K	G	1	0	0	1	0	1	1	1	0	2	2	1	0	0	1	0	0	0	0	0	0	0	11	0	1195.68	Q3V2F7;P12710	Q3V2F7	21	31	Fabp1	Fatty acid-binding protein, liver	yes	no	2	2.4306e-25	153.24				By matching	By MS/MS
AIGLPEDLIQKGKDIK	KYQLQSQENFEPFMKAIGLPEDLIQKGKDI	IGLPEDLIQKGKDIKGVSEIVHEGKKIKLT	K	A	I	I	K	G	1	0	0	2	0	1	1	2	0	3	2	3	0	0	1	0	0	0	0	0	0	0	16	2	1737	Q3V2F7;P12710	Q3V2F7	21	36	Fabp1	Fatty acid-binding protein, liver	yes	no	2	0.027228	101.53
AILAELTGR	YRAHGFTFTRGLPVRAILAELTGRRGGCAK	RGLPVRAILAELTGRRGGCAKGKGGSMHMY	R	A	I	G	R	R	2	1	0	0	0	0	1	1	0	1	2	0	0	0	0	0	1	0	0	0	0	0	9	0	942.55	Q3UFJ3;P35486	Q3UFJ3	133	141	Pdha1	Pyruvate dehydrogenase E1 component subunit alpha;Pyruvate dehydrogenase E1 component subunit alpha, somatic form, mitochondrial	yes	no	2	1.4368e-32	171.53	By matching	By MS/MS	By matching
AILESGSSNAPWAVK	SLHLLCPQSYPLFTRAILESGSSNAPWAVK	AILESGSSNAPWAVKHPEEARNRTLTLAKF	R	A	I	V	K	H	3	0	1	0	0	0	1	1	0	1	1	1	0	0	1	3	0	1	0	1	0	0	15	0	1528.79	Q499C7;Q03311	Q499C7	249	263	Bche	Carboxylic ester hydrolase;Cholinesterase	yes	no	2	1.5885e-17	148.78		By MS/MS
AILSYLAAK	VPLVEIDGMMLTQTRAILSYLAAKYNLYGK	MLTQTRAILSYLAAKYNLYGKDLKERVRID	R	A	I	A	K	Y	3	0	0	0	0	0	0	0	0	1	2	1	0	0	0	1	0	0	1	0	0	0	9	0	948.564	A0A1L1SS61;P24472	A0A1L1SS61	70	78	Gsta4	Glutathione S-transferase A4	yes	no	2	1.7496e-55	180.93		By MS/MS
AIPIVGQVLER	KQVAGVIKAVDSKYKAIPIVGQVLERVCKG	SKYKAIPIVGQVLERVCKGCPSLAEHWKSI	K	A	I	E	R	V	1	1	0	0	0	1	1	1	0	2	1	0	0	0	1	0	0	0	0	2	0	0	11	0	1193.71	O08601;Q3UWK4	O08601	286	296	Mttp	Microsomal triglyceride transfer protein large subunit	yes	no	2	0.025367	90.149		By MS/MS
AISESGVAFIPGMFTK	SILILSPLSKNLFHRAISESGVAFIPGMFT	ISESGVAFIPGMFTKDVRPITEQIAVTAGC	R	A	I	T	K	D	2	0	0	0	0	0	1	2	0	2	0	1	1	2	1	2	1	0	0	1	0	0	16	0	1653.84	Q924V7;Q91WU0	Q924V7	56	71	Ces1f	Carboxylic ester hydrolase	yes	no	2	0.0021557	127.56		By MS/MS
AISESGVVINTNVGK	DDPVLSPLGKDLFHRAISESGVVINTNVGK	AISESGVVINTNVGKKNIQAVNEIIATLSQ	R	A	I	G	K	K	1	0	2	0	0	0	1	2	0	2	0	1	0	0	0	2	1	0	0	3	0	0	15	0	1486.8	A0A1D5RM42;P23953	A0A1D5RM42	97	111	Ces1c	Carboxylesterase 1C	yes	no	2	3.2031e-11	147.58		By MS/MS			By matching
AISQSGMALSPWAIQKNPLFWAK	SLQTLSPYNKGLIRRAISQSGMALSPWAIQ	LSPWAIQKNPLFWAKTIAKKVGCPTEDTGK	R	A	I	A	K	T	4	0	1	0	0	2	0	1	0	2	2	2	1	1	2	3	0	2	0	0	0	0	23	1	2543.34	Q922R3;Q3V2H7;Q64285	Q922R3	236	258	Cel	Carboxylic ester hydrolase;Bile salt-activated lipase	yes	no	3	0.0060193	70.555
AITHPNWNANTMNNDLTLLK	RSSNAEPVQVLSIARAITHPNWNANTMNND	NWNANTMNNDLTLLKLASPARYTAQVSPVC	R	A	I	L	K	L	2	0	5	1	0	0	0	0	1	1	3	1	1	0	1	0	3	1	0	0	0	0	20	0	2280.13	Q9ER05;Q9D960;Q9D7P8	Q9ER05	107	126	Ctrl		yes	no	3	0.0028865	77.357
AITHPNWNANTMNNDLTLLKLASPAR	RSSNAEPVQVLSIARAITHPNWNANTMNND	MNNDLTLLKLASPARYTAQVSPVCLASTNE	R	A	I	A	R	Y	4	1	5	1	0	0	0	0	1	1	4	1	1	0	2	1	3	1	0	0	0	0	26	1	2875.48	Q9ER05;Q9D960;Q9D7P8	Q9ER05	107	132	Ctrl		yes	no	4	0.0024777	52.359
AITVFSPDGHLFQVEYAQEAVK	______________________________	DGHLFQVEYAQEAVKKGSTAVGVRGKDIVV	R	A	I	V	K	K	3	0	0	1	0	2	2	1	1	1	1	1	0	2	1	1	1	0	1	3	0	0	22	0	2448.23	Q542H2;Q3UIT9;Q3TN31;Q9Z2U0;B7ZMS4;Q9CWH6	Q542H2	6	27	Psma7;Psma8	Proteasome subunit alpha type;Proteasome subunit alpha type-7;Proteasome subunit alpha type-7-like	yes	no	3	2.0893e-08	122.1		By MS/MS
ALEGSFSSPNYPK	FSAATVIPNCGGDLRALEGSFSSPNYPKPH	LRALEGSFSSPNYPKPHPELAYCVWHIQVG	R	A	L	P	K	P	1	0	1	0	0	0	1	1	0	0	1	1	0	1	2	3	0	0	1	0	0	0	13	0	1395.67	B2RU69;P70412	B2RU69	160	172	Cuzd1	CUB and zona pellucida-like domain-containing protein 1	yes	no	2	0.013302	108.47					By MS/MS
ALEHFPMLQK	GSQCLKSSYVLSKSRALEHFPMLQKDKLVG	LSKSRALEHFPMLQKDKLVGAIVYYDGQHN	R	A	L	Q	K	D	1	0	0	0	0	1	1	0	1	0	2	1	1	1	1	0	0	0	0	0	0	0	10	0	1212.63	A2AQR0;Q64521	A2AQR0	200	209	Gpd2	Glycerol-3-phosphate dehydrogenase;Glycerol-3-phosphate dehydrogenase, mitochondrial	yes	no	3	0.020991	102.62		By MS/MS
ALESGDMTTVWK	TVAVEMLSSVALINRALESGDMTTVWKQLS	INRALESGDMTTVWKQLSSSVTGLTNIEEE	R	A	L	W	K	Q	1	0	0	1	0	0	1	1	0	0	1	1	1	0	0	1	2	1	0	1	0	0	12	0	1336.63	Q3TPD2;Q8CGH5;Q05CQ4;Q80UW7;Q6ZQK2;Q9JKF1;Q3TR56	Q3TPD2	466	477	Iqgap1	Ras GTPase-activating-like protein IQGAP1	yes	no	2	0.004018	107.55		By MS/MS
ALGFPLERPK	VSRALGVLAQLIWSRALGFPLERPKSMSTD	LIWSRALGFPLERPKSMSTDGLMKFVDSK_	R	A	L	P	K	S	1	1	0	0	0	0	1	1	0	0	2	1	0	1	2	0	0	0	0	0	0	0	10	1	1126.65	Q9CZU6;Q9DAM4;Q80X68	Q9CZU6	441	450	Cs;Csl	Citrate synthase, mitochondrial;Citrate synthase	yes	no	3	0.018277	87.308		By matching		By matching	By MS/MS
ALGVTDCLNPNK	IIGVDINEEKFPRARALGVTDCLNPNKLEK	RARALGVTDCLNPNKLEKPVQEVVMEMTGV	R	A	L	N	K	L	1	0	2	1	1	0	0	1	0	0	2	1	0	0	1	0	1	0	0	1	0	0	12	0	1300.64	E9Q4Y1;E9Q5Z6;A1L3C0;Q9D932;Q3UQ40;A0A1D5RMB0	E9Q4Y1	235	246	Adh6a;Adh6b		yes	no	2	3.1533e-45	173.24					By MS/MS
ALPFWNEEIVPQIK	DQLPSCESLKDTIARALPFWNEEIVPQIKE	RALPFWNEEIVPQIKEGKRVLIAAHGNSLR	R	A	L	I	K	E	1	0	1	0	0	1	2	0	0	2	1	1	0	1	2	0	0	1	0	1	0	0	14	0	1682.9	Q6NWV5;Q3U7Z6;Q9DBJ1	Q6NWV5	106	119	Pgam1	Phosphoglycerate mutase 1	yes	no	2;3	0.020357	86.114					By matching
ALQSVDNAFGMLMEGLK	SAGHSSGPVSAGVIKALQSVDNAFGMLMEG	QSVDNAFGMLMEGLKQRNLHNCVNIIVLAD	K	A	L	L	K	Q	2	0	1	1	0	1	1	2	0	0	3	1	2	1	0	1	0	0	0	1	0	0	17	0	1822.9	Q6DYE8;Q99K07;Q148B3	Q6DYE8	341	357	Enpp3	Ectonucleotide pyrophosphatase/phosphodiesterase family member 3;Alkaline phosphodiesterase I;Nucleotide pyrophosphatase	yes	no	2;3	0	370.69		By MS/MS			By matching
ALRVAAFDLDGVLALPSIAGAFRR	______________________________	DGVLALPSIAGAFRRSEEALALPRDFLLGA	M	A	L	R	R	S	6	3	0	2	0	0	0	2	0	1	4	0	0	2	1	1	0	0	0	2	0	0	24	2	2498.41	Q3UQ71;P34914	Q3UQ71	2	25	Ephx2	Bifunctional epoxide hydrolase 2;Cytosolic epoxide hydrolase 2;Lipid-phosphate phosphatase	yes	no	3	0.00015296	84.113
ALRYLETR	YMKYADAKLKEEEKRALRYLETRRECNSVE	LKEEEKRALRYLETRRECNSVEALMECCVN	R	A	L	T	R	R	1	2	0	0	0	0	1	0	0	0	2	0	0	0	0	0	1	0	1	0	0	0	8	1	1020.57	E9Q6Z0;Q2M4H5;G3X914;Q9D5V5	E9Q6Z0	116	123	Cul5	Cullin-5	yes	no	2	0.02095	67.981		By MS/MS
ALSLIYNR	RLGDPKESAGQLELKALSLIYNRDFIIYRY	AGQLELKALSLIYNRDFIIYRYPGKPPTQV	K	A	L	N	R	D	1	1	1	0	0	0	0	0	0	1	2	0	0	0	0	1	0	0	1	0	0	0	8	0	948.539	Q9D8C3	Q9D8C3	299	306	Alg13	Putative bifunctional UDP-N-acetylglucosamine transferase and deubiquitinase ALG13	yes	yes	2	0.0074074	90.777		By MS/MS
ALTGGIAHLFK	LNLEKMMEQKHSAVKALTGGIAHLFKQNKV	SAVKALTGGIAHLFKQNKVVHVNGFGKITG	K	A	L	F	K	Q	2	0	0	0	0	0	0	2	1	1	2	1	0	1	0	0	1	0	0	0	0	0	11	0	1126.65	O08749;Q3TIE8	O08749	133	143	Dld	Dihydrolipoyl dehydrogenase, mitochondrial;Dihydrolipoyl dehydrogenase	yes	no	2	1.4448e-06	138.06		By MS/MS
AMKGLGTDEDAIIGILAYRNTAQR	ASGFNATEDAQTLRKAMKGLGTDEDAIIGI	DAIIGILAYRNTAQRQEIRSAYKSTIGRDL	K	A	M	Q	R	Q	4	2	1	2	0	1	1	3	0	3	2	1	1	0	0	0	2	0	1	0	0	0	24	2	2576.34	S4R1F2;Q9R0V2;Q8BSL2;F7ANV6;D3Z0S1;A0A0N4SV57;A0A0N4SW89;Q7TMN7;P97429	S4R1F2	26	49	Anxa4	Annexin;Annexin A4	yes	no	4	0.007123	46.786
AMSSYMVNSKYVDPK	______________________________	AMSSYMVNSKYVDPKFPPCEEYLQGGYLGE	M	A	M	P	K	F	1	0	1	1	0	0	0	0	0	0	0	2	2	0	1	3	0	0	2	2	0	0	15	1	1718.8	A0A0A0MQ91;B9EI59;P10628	A0A0A0MQ91	2	16	Gm28230;Hoxd4	Homeobox protein Hox-D4	yes	no	2	0.007549	57.532		By MS/MS
ANLLEIAPHLSAPLPIMLPLYK	DVEQYRMVKEALHERANLLEIAPHLSAPLP	PHLSAPLPIMLPLYKWWQLPYYWVGIKMYD	R	A	N	Y	K	W	3	0	1	0	0	0	1	0	1	2	6	1	1	0	4	1	0	0	1	0	0	0	22	0	2413.38	A2AQR0;Q64521	A2AQR0	145	166	Gpd2	Glycerol-3-phosphate dehydrogenase;Glycerol-3-phosphate dehydrogenase, mitochondrial	yes	no	3	9.8709e-09	125.96		By MS/MS
ANLLQAEIEELR	GQEDLKEQLAMVERRANLLQAEIEELRATL	ERRANLLQAEIEELRATLEQTERSRKIAEQ	R	A	N	L	R	A	2	1	1	0	0	1	3	0	0	1	3	0	0	0	0	0	0	0	0	0	0	0	12	0	1397.75	G3UW82;B2RWW8;B2RWX0;P13542;Q5SX40;Q9ESW6;Q3TT35	G3UW82	1685	1696	Myh2;Myh8;Myh1	Myosin-8;Myosin-1	yes	no	2	0.024279	90.653	By matching	By matching	By matching
APLNVQFSSPLPGEAVK	GKPTHFTVHTKGAGKAPLNVQFSSPLPGEA	LNVQFSSPLPGEAVKDLDIIDNYDYSHTVK	K	A	P	V	K	D	2	0	1	0	0	1	1	1	0	0	2	1	0	1	3	2	0	0	0	2	0	0	17	0	1752.94	Q80X90	Q80X90	878	894	Flnb	Filamin-B	yes	yes	2	1.0741e-265	248.67		By MS/MS
APLVCLPVFVSK	SDEAVNKWLHFYEMKAPLVCLPVFVSKDPG	EMKAPLVCLPVFVSKDPGLDLRLEHTHFFS	K	A	P	S	K	D	1	0	0	0	1	0	0	0	0	0	2	1	0	1	2	1	0	0	0	3	0	0	12	0	1328.75	A0A1L1SSF8;Q91V76	A0A1L1SSF8	212	223		Ester hydrolase C11orf54 homolog	yes	no	2	8.5365e-17	152.81		By MS/MS
APPSVFAQVPQAPPVLVFK	______________________________	VFAQVPQAPPVLVFKLTADFRDDPDPRKVN	M	A	P	F	K	L	3	0	0	0	0	2	0	0	0	0	1	1	0	2	5	1	0	0	0	4	0	0	19	0	1991.12	P05201	P05201	2	20	Got1	Aspartate aminotransferase, cytoplasmic	yes	yes	2;3	4.5675e-82	201.09		By MS/MS			By matching
APQVSTPTLVEAAR	EYGFQNAILVRYTQKAPQVSTPTLVEAARN	KAPQVSTPTLVEAARNLGRVGTKCCTLPED	K	A	P	A	R	N	3	1	0	0	0	1	1	0	0	0	1	0	0	0	2	1	2	0	0	2	0	0	14	0	1438.78	Q546G4;P07724	Q546G4	439	452	Alb	Serum albumin	yes	no	2	0.0078195	123.26		By MS/MS
AQDPSVTYLMGLFEPVDTK	QGSQYVWNREQLIQKAQDPSVTYLMGLFEP	SVTYLMGLFEPVDTKFDIQRDPLMDPSLKD	K	A	Q	T	K	F	1	0	0	2	0	1	1	1	0	0	2	1	1	1	2	1	2	0	1	2	0	0	19	0	2110.03	Q1LZM2;F8VQM0;P24822	Q1LZM2	275	293	Akp3;Iap	Alkaline phosphatase;Intestinal-type alkaline phosphatase	yes	no	2;3	0	307.9		By MS/MS			By MS/MS
AQGTGELTQLLNSLCTAIK	DISTLTRFVMEQGRKAQGTGELTQLLNSLC	GELTQLLNSLCTAIKAISSAVRQAGIAQLY	K	A	Q	I	K	A	2	0	1	0	1	2	1	2	0	1	4	1	0	0	0	1	3	0	0	0	0	0	19	0	2017.05	Q9QXD6;Q9QXB3;E9Q0T7	Q9QXD6	25	43	Fbp1;FBP1	Fructose-1,6-bisphosphatase 1	yes	no	2	1.407e-272	249.41		By MS/MS			By matching
AQITNPSGASTECFVK	VDSRPLTQVGGDHIKAQITNPSGASTECFV	QITNPSGASTECFVKDNADGTYQVEYTPFE	K	A	Q	V	K	D	2	0	1	0	1	1	1	1	0	1	0	1	0	1	1	2	2	0	0	1	0	0	16	0	1708.81	Q80X90	Q80X90	1268	1283	Flnb	Filamin-B	yes	yes	2	0	261.45		By MS/MS			By matching
ARPFPDGLAEDIDK	CLSKSPNKHNRLYMKARPFPDGLAEDIDKG	KARPFPDGLAEDIDKGEVSARQELKARARY	K	A	R	D	K	G	2	1	0	3	0	0	1	1	0	1	1	1	0	1	2	0	0	0	0	0	0	0	14	1	1542.77	Q99LT6;Q3TPG2;Q3TSK4;Q6P9L9;Q8C153;Q8BMA8;Q3UZ14;Q3UMI7;Q3UDC8;Q3UBL9;Q3TWX1;Q3TLB1;Q3TK17;Q3TJZ1;P58252;Q3TX47;Q3TW58;Q61509	Q99LT6	35	48	Eef2	Elongation factor 2	yes	no	2	3.204e-16	152.38		By MS/MS			By matching
ASAELALGENNEVLK	DKEYLPIGGLAEFCKASAELALGENNEVLK	ASAELALGENNEVLKSGRFVTVQTISGTGA	K	A	S	L	K	S	3	0	2	0	0	0	3	1	0	0	3	1	0	0	0	1	0	0	0	1	0	0	15	0	1556.8	P05202	P05202	108	122	Got2	Aspartate aminotransferase, mitochondrial	yes	yes	2	0	282.21		By MS/MS
ASDVVLGFAELEGYLQK	GCTITALQVKDRQGKASDVVLGFAELEGYL	DVVLGFAELEGYLQKQPYFGAVVGRVANRI	K	A	S	Q	K	Q	2	0	0	1	0	1	2	2	0	0	3	1	0	1	0	1	0	0	1	2	0	0	17	0	1837.95	Q3TSZ4;Q8K157	Q3TSZ4	52	68	Galm	Aldose 1-epimerase	yes	no	2	3.6564e-112	213.06		By MS/MS
ASGTSFNAVPLHPNTVLR	MIFVTDKGRYLPFGKASGTSFNAVPLHPNT	TSFNAVPLHPNTVLRFISGRSGSAIDSISL	K	A	S	L	R	F	2	1	2	0	0	0	0	1	1	0	2	0	0	1	2	2	2	0	0	2	0	0	18	0	1879.99	Q8K0C5	Q8K0C5	123	140	Zg16	Zymogen granule membrane protein 16	yes	yes	2;3	7.798e-13	148.7		By MS/MS			By matching
ASLRTLIPK	GVIYLEIDVIFNAVKASLRTLIPKERKYIE	IFNAVKASLRTLIPKERKYIEEENRLSKQL	K	A	S	P	K	E	1	1	0	0	0	0	0	0	0	1	2	1	0	0	1	1	1	0	0	0	0	0	9	1	997.628	Q8C6J4;Q8C8C0;E9PW38;E9PV86	Q8C6J4	351	359	Mctp1		yes	no	2	2.308e-05	107.29		By MS/MS
ASSTLDNLFKELDKNGDGEVSYEEFEAFFK	ELKLLIQSEFPSLLKASSTLDNLFKELDKN	GDGEVSYEEFEAFFKKLSQ___________	K	A	S	F	K	K	2	0	2	3	0	0	5	2	0	0	3	3	0	4	0	3	1	0	1	1	0	0	30	2	3428.59	Q5VM59;P97816	Q5VM59	46	75	S100g	Protein S100;Protein S100-G	yes	no	4	0.010166	36.142
ASTVRPSFSLGNETLK	______________________________	STVRPSFSLGNETLKVPLALFALNRQRLCE	M	A	S	L	K	V	1	1	1	0	0	0	1	1	0	0	2	1	0	1	1	3	2	0	0	1	0	0	16	1	1705.9	A2RS23;Q11136	A2RS23	2	17	Pepd	Xaa-Pro dipeptidase	yes	no	2	2.9542e-75	187.74		By MS/MS			By matching
ASTVRPSFSLGNETLKVPLALFALNR	______________________________	NETLKVPLALFALNRQRLCERLRKNGAVQA	M	A	S	N	R	Q	3	2	2	0	0	0	1	1	0	0	5	1	0	2	2	3	2	0	0	2	0	0	26	2	2800.56	A2RS23;Q11136	A2RS23	2	27	Pepd	Xaa-Pro dipeptidase	yes	no	3	3.3228e-08	88.329		By MS/MS			By matching
ASTYSNAFPSTPVNK	VQYDSHGATADISLKASTYSNAFPSTPVNK	ASTYSNAFPSTPVNKLKLQVTYHKNEMLQF	K	A	S	N	K	L	2	0	2	0	0	0	0	0	0	0	0	1	0	1	2	3	2	0	1	1	0	0	15	0	1582.76	B5THE2	B5THE2	997	1011	Mgam		yes	yes	2	1.2795e-06	140.63					By MS/MS
ATLELTHNWGTEDDETQSYHNGNSDPR	PKDKSEKTAWTFSRKATLELTHNWGTEDDE	DDETQSYHNGNSDPRGFGHIGIAVPDVYSA	K	A	T	P	R	G	1	1	3	3	0	1	3	2	2	0	2	0	0	0	1	2	4	1	1	0	0	0	27	0	3086.32	A5GZX3;Q9CPU0	A5GZX3	97	123	Glo1	Lactoylglutathione lyase	yes	no	4	0.0029263	43.932		By matching			By MS/MS
ATLKDQLIVNLLK	______________________________	______________________________	M	A	T	L	K	E	1	0	1	1	0	1	0	0	0	1	4	2	0	0	0	0	1	0	0	1	0	0	13	1	1467.9	A0A1B0GSR9;Q564E2;Q3TI99;Q3TCI7;P06151;Q3UDU4;A0A1B0GT41;A0A1B0GQX5;D3YZQ9;A0A1B0GRC1;A0A1B0GRS2;Q6NXW3;A0A1B0GRW9;A0A1B0GSL7;A0A1B0GS79	A0A1B0GSR9	2	14	Ldha	L-lactate dehydrogenase;L-lactate dehydrogenase A chain	yes	no	2;3	3.6689e-34	155.33			By matching
ATLKDQLIVNLLKEEQAPQNK	______________________________	LIVNLLKEEQAPQNKITVVGVGAVGMACAI	M	A	T	N	K	I	2	0	2	1	0	3	2	0	0	1	4	3	0	0	1	0	1	0	0	1	0	0	21	2	2392.33	A0A1B0GSR9;Q564E2;Q3TI99;Q3TCI7;P06151;A0A1B0GT41;A0A1B0GQX5;D3YZQ9;A0A1B0GRC1;A0A1B0GRS2;Q6NXW3;A0A1B0GRW9;A0A1B0GSL7;A0A1B0GS79	A0A1B0GSR9	2	22	Ldha	L-lactate dehydrogenase;L-lactate dehydrogenase A chain	yes	no	3	6.7827e-15	144.75			By MS/MS
ATSWGSILQDEK	______________________________	______________________________	M	A	T	E	K	Q	1	0	0	1	0	1	1	1	0	1	1	1	0	0	0	2	1	1	0	0	0	0	12	0	1333.65	Q3TF63;A2AQN9;Q541E2;Q3TWM2;P51855	Q3TF63	2	13	Gss	Glutathione synthetase	yes	no	2	4.9133e-46	178.46		By MS/MS
ATVQGAQHVFQHVVPQEGKPVTNQK	NVGTTHDLLDICLRRATVQGAQHVFQHVVP	QHVVPQEGKPVTNQKSSG____________	R	A	T	Q	K	S	2	0	1	0	0	5	1	2	2	0	0	2	0	1	2	0	2	0	0	5	0	0	25	1	2726.43	E9Q6V3;E9PZH4;Q8R016	E9Q6V3	44	68	Blmh	Bleomycin hydrolase	yes	no	4	0.0016591	59.547		By MS/MS
AVDQSVLLLKPESELSPSWIYNLPGMQQNK	RLQVTASPQSLCGLRAVDQSVLLLKPESEL	SPSWIYNLPGMQQNKFVPSSRLSEDQEDCI	R	A	V	N	K	F	1	0	2	1	0	3	2	1	0	1	5	2	1	0	3	4	0	1	1	2	0	0	30	1	3383.74	P28665	P28665	591	620	Mug1	Murinoglobulin-1	yes	yes	3	3.9376e-18	120.42		By MS/MS			By matching
AVEDIDGTHVCQLAK	HIKRGEVGTYNVHLRAVEDIDGTHVCQLAK	AVEDIDGTHVCQLAKEDQGGNIHLKPSFSD	R	A	V	A	K	E	2	0	0	2	1	1	1	1	1	1	1	1	0	0	0	0	1	0	0	2	0	0	15	0	1654.8	A2A864;A2A863	A2A864	415	429	Itgb4	Integrin beta;Integrin beta-4	yes	no	2	0.00013422	136.53		By MS/MS
AVHHLQLAALDSHGAIVDGPVPITIEVK	DGLLYHTRALDRETRAVHHLQLAALDSHGA	GAIVDGPVPITIEVKDINDNRPTFLQSKYE	R	A	V	V	K	D	4	0	0	2	0	1	1	2	3	3	3	1	0	0	2	1	1	0	0	4	0	0	28	0	2899.59	A2AKS7;Q3U1Y7;Q3TAN0;Q9R100	A2AKS7	89	116	Cdh17	Cadherin-17	yes	no	4	0.0041581	39.124
AVMVSNVLLINK	VAGGYSYSMLDAIRRAVMVSNVLLINKVNE	IRRAVMVSNVLLINKVNEKNLTLKEVFRLA	R	A	V	N	K	V	1	0	2	0	0	0	0	0	0	1	2	1	1	0	0	1	0	0	0	3	0	0	12	0	1299.76	Q71RH6;Q71RH5;Q548F2;Q3U0C4;Q69ZN0;Q9R111;D3YU09;Q6DFY1	Q71RH6	346	357	Gda	Guanine deaminase	yes	no	2	0.0083027	73.885					By MS/MS
AVQQPDGLAVLGIFLK	LHLVHWNTKYGDFGKAVQQPDGLAVLGIFL	VQQPDGLAVLGIFLKIGPASQGLQKVLEAL	K	A	V	L	K	I	2	0	0	1	0	2	0	2	0	1	3	1	0	1	1	0	0	0	0	2	0	0	16	0	1667.96	P00920	P00920	133	148	Ca2	Carbonic anhydrase 2	yes	yes	2	8.4837e-61	185.3		By MS/MS			By matching
AYVPAPGYQPTYNPTLPYK	______________________________	APGYQPTYNPTLPYKRPIPGGLSVGMSVYI	M	A	Y	Y	K	R	2	0	1	0	0	1	0	1	0	0	1	1	0	0	5	0	2	0	4	1	0	0	19	0	2139.07	A0A140LHI8;Q52LA0;Q3UL35;A5XZ79;A5XZ78;Q8K419;A5XZ82;O54891	A0A140LHI8	2	20	Lgals4;Lgals6	Galectin;Galectin-4;Galectin-6	yes	no	2;3	3.4293e-05	119.88		By MS/MS
CVQNCGPSFQSLIVKK	______________________________	VQNCGPSFQSLIVKKEFIKDTLVKLLNPRY	M	C	V	K	K	E	0	0	1	0	2	2	0	1	0	1	1	2	0	1	1	2	0	0	0	2	0	0	16	1	1863.93	Q8BZR6	Q8BZR6	2	17	Tom1l1		yes	yes	2	0.017267	72.006		By MS/MS			By matching
DAILFPSFIHSQK	NWDLVGNNTPIFFIRDAILFPSFIHSQKRN	IRDAILFPSFIHSQKRNPQTHLKDPDMVWD	R	D	A	Q	K	R	1	0	0	1	0	1	0	0	1	2	1	1	0	2	1	2	0	0	0	0	0	0	13	0	1501.79	Q3UF58;Q91XI2;Q8C6E3;Q542K4;Q3UZE7;Q3TVZ1;P24270	Q3UF58	156	168	Cat	Catalase	yes	no	2	0.01329	111.27		By MS/MS
DALDDVIGDYNIICPALEFTKK	YYVDWLGEQPPEVYRDALDDVIGDYNIICP	GDYNIICPALEFTKKFAELENNAFFYFFEH	R	D	A	K	K	F	2	0	1	4	1	0	1	1	0	3	2	2	0	1	1	0	1	0	1	1	0	0	22	1	2509.24	Q499C7;Q03311	Q499C7	416	437	Bche	Carboxylic ester hydrolase;Cholinesterase	yes	no	3	0.02721	36.253		By MS/MS
DAPDIESILALNPR	______________________________	RDAPDIESILALNPRVQAHATLRSTAAKKL	R	D	A	P	R	V	2	1	1	2	0	0	1	0	0	2	2	0	0	0	2	1	0	0	0	0	0	0	14	0	1522.8	A0A0G2JF48;Q3UEP3;Q8CHR6	A0A0G2JF48	8	21	Dpyd	Dihydropyrimidine dehydrogenase [NADP(+)]	yes	no	2	0.020251	98.249
DATNVGDEGGFAPNILENK	VYHNLKNVIKEKYGKDATNVGDEGGFAPNI	VGDEGGFAPNILENKEALELLKTAIAKAGY	K	D	A	N	K	E	2	0	3	2	0	0	2	3	0	1	1	1	0	1	1	0	1	0	0	1	0	0	19	0	1959.92	Q5FW97;P17182;Q6PHC1;B0QZL1	Q5FW97	203	221	EG433182;Eno1	Alpha-enolase;Enolase	yes	no	2;3	0	395.76		By MS/MS
DAVSGMGVIVHVIEK	LFETISQAMLNAVDRDAVSGMGVIVHVIEK	DAVSGMGVIVHVIEKDKITTRTLKARMD__	R	D	A	E	K	D	1	0	0	1	0	0	1	2	1	2	0	1	1	0	0	1	0	0	0	4	0	0	15	0	1552.83	Q545G0;Q9R1P1	Q545G0	178	192	Psmb3	Proteasome subunit beta type;Proteasome subunit beta type-3	yes	no	2	1.5295e-17	148.96		By MS/MS
DCGDEVAQWFTNYLK	KIHNCRLFGLDIKGRDCGDEVAQWFTNYLK	DCGDEVAQWFTNYLKTQAYRLVQFDTSMKG	R	D	C	L	K	T	1	0	1	2	1	1	1	1	0	0	1	1	0	1	0	0	1	1	1	1	0	0	15	0	1844.8	E0CZH6;Q922Q1	E0CZH6	66	80	2017-03-02	Mitochondrial amidoxime reducing component 2	yes	no	2	0	300.27		By MS/MS
DCIPQIVTDYLQNK	GKTLKGVCLGDYKTRDCIPQIVTDYLQNKI	RDCIPQIVTDYLQNKINIDPLVTYQLPFNQ	R	D	C	N	K	I	0	0	1	2	1	2	0	0	0	2	1	1	0	0	1	0	1	0	1	1	0	0	14	0	1705.83	E9Q4Y1;E9Q5Z6;A1L3C0;Q9D932	E9Q4Y1	327	340	Adh6a		yes	no	2	3.1521e-261	256.95		By MS/MS			By MS/MS
DDEFTHLYTLIVRPDNTYEVK	YKGKNVLINKDIRCKDDEFTHLYTLIVRPD	LYTLIVRPDNTYEVKIDNSQVESGSLEDDW	K	D	D	V	K	I	0	1	1	3	0	0	2	0	1	1	2	1	0	1	1	0	3	0	2	2	0	0	21	1	2567.25	Q3UWP8;B2MWM9;P14211	Q3UWP8	165	185	Calr	Calreticulin	yes	no	3	2.2685e-14	139.74		By MS/MS
DDMIFEDCGNVPSEPK	NIIRFLEKYKDSAQKDDMIFEDCGNVPSEP	DMIFEDCGNVPSEPKERGDINHERGERKVC	K	D	D	P	K	E	0	0	1	3	1	0	2	1	0	1	0	1	1	1	2	1	0	0	0	1	0	0	16	0	1851.77	Q545P0;Q3TV47;Q3TSQ1;P14094;A0A0A6YX05	Q545P0	119	134	Atp1b1	Sodium/potassium-transporting ATPase subunit beta-1	yes	no	2	0	265.22		By matching			By MS/MS
DDQVTVIGAGVTLHEALAAAESLKK	EDFQVGQAKVVLKSKDDQVTVIGAGVTLHE	VTLHEALAAAESLKKDKISIRVLDPFTIKP	K	D	D	K	K	D	5	0	0	2	0	1	2	2	1	1	3	2	0	0	0	1	2	0	0	3	0	0	25	1	2535.35	P40142	P40142	500	524	Tkt	Transketolase	yes	yes	3	0.023175	31.976		By MS/MS
DDWESGLNAMECALHLEK	RGGRIFLQDIKKPDRDDWESGLNAMECALH	ESGLNAMECALHLEKSVNQSLLELHKLATD	R	D	D	E	K	S	2	0	1	2	1	0	3	1	1	0	3	1	1	0	0	1	0	1	0	0	0	0	18	0	2116.92	P09528	P09528	92	109	Fth1	Ferritin heavy chain;Ferritin heavy chain, N-terminally processed	yes	yes	2	0	290.17		By MS/MS
DEENGAISDFSGK	KFVPIIGLAMPLSGKDEENGAISDFSGKAF	GKDEENGAISDFSGKAFCFLPLPPGEESRT	K	D	E	G	K	A	1	0	1	2	0	0	2	2	0	1	0	1	0	1	0	2	0	0	0	0	0	0	13	0	1367.58	B7ZWA8;B2RRL5;D3Z3H1;A0A0R4J125;E9QNY8;Q9JLC8	B7ZWA8	430	442	Sacs	Sacsin	yes	no	2	0.0083196	100.88		By MS/MS
DELHIVEAEAMNYEGSPIK	HQLSLRTVSLGAGAKDELHIVEAEAMNYEG	IVEAEAMNYEGSPIKVTLATLKMSVQPTVS	K	D	E	I	K	V	2	0	1	1	0	0	4	1	1	2	1	1	1	0	1	1	0	0	1	1	0	0	19	0	2144.01	Q3UDA7;Q8BSZ3;Q9DAY9;Q5BL09;Q5SQB0;Q5SQB5;Q5U438;Q5SQB7;Q3U536;Q61937	Q3UDA7	55	73	Npm1	Nucleophosmin	yes	no	3	0.00040397	113.88		By MS/MS
DEVTCVGHIIGAVVADTPEHAHR	SNITGIFNDETVFAKDEVTCVGHIIGAVVA	IIGAVVADTPEHAHRAARGVKITYEDLPAI	K	D	E	H	R	A	3	1	0	2	1	0	2	2	3	2	0	0	0	0	1	0	2	0	0	4	0	0	23	0	2482.2	Q3UMS6;B2RUJ7;Q00519	Q3UMS6	661	683	Xdh	Xanthine dehydrogenase/oxidase;Xanthine dehydrogenase;Xanthine oxidase	yes	no	4	0.0043321	54.672		By MS/MS
DFENLVAAIHDK	VEDIKEIDPIFGTMKDFENLVAAIHDKGLK	TMKDFENLVAAIHDKGLKLIIDFIPNHTSD	K	D	F	D	K	G	2	0	1	2	0	0	1	0	1	1	1	1	0	1	0	0	0	0	0	1	0	0	12	0	1370.68	O55093;Q91WV7	O55093	191	202	Slc3a1	Neutral and basic amino acid transport protein rBAT	yes	no	2	0.0072449	90.434					By MS/MS
DFGDLSFTNVPQDDPYNNLVVYPR	AGLLKRLSRLGCHLKDFGDLSFTNVPQDDP	VPQDDPYNNLVVYPRSVGLANQELAEVVSR	K	D	F	P	R	S	0	1	3	4	0	1	0	1	0	0	2	0	0	2	3	1	1	0	2	3	0	0	24	0	2784.3	O08691	O08691	67	90	Arg2	Arginase-2, mitochondrial	yes	yes	2;3;4	2.2876e-170	216.9		By MS/MS			By MS/MS
DFGPAPFSAMVSTPHNQQTFINSAIK	______________________________	STPHNQQTFINSAIKFLRQYGFDGLNLDWQ	R	D	F	I	K	F	3	0	2	1	0	2	0	1	1	2	0	1	1	3	3	3	2	0	0	1	0	0	26	0	2804.36	F7D8T8;F7AQE8;A0A0G2JDS2	F7D8T8	5	30			yes	no	3	0.014965	37.817					By MS/MS
DFHPVPSIIGINNDEYGWILPTIMDPAQK	GEFLPKHPQELMASKDFHPVPSIIGINNDE	EYGWILPTIMDPAQKIEEITRKTLPAVLKS	K	D	F	Q	K	I	1	0	2	3	0	1	1	2	1	5	1	1	1	1	4	1	1	1	1	1	0	0	29	0	3279.63	Q8BK48	Q8BK48	331	359	Ces2e	Pyrethroid hydrolase Ces2e	yes	yes	3	0.0017527	43.494		By MS/MS
DFTYDPVNFK	YDVQHADIDYMDQKKDFTYDPVNFKGFPEF	MDQKKDFTYDPVNFKGFPEFVKELHNNGQK	K	D	F	F	K	G	0	0	1	2	0	0	0	0	0	0	0	1	0	2	1	0	1	0	1	1	0	0	10	0	1244.57	B5THE2;Q6XK24	B5THE2	396	405	Mgam		yes	no	2	0.0078788	117.89		By MS/MS
DFVAEPMGEKPVGSLAGIGDVLSK	______________________________	KPVGSLAGIGDVLSKRLEERGFDKAYVVLG	R	D	F	S	K	R	2	0	0	2	0	0	2	4	0	1	2	2	1	1	2	2	0	0	0	3	0	0	24	1	2415.24	O54962	O54962	9	32	Banf1	Barrier-to-autointegration factor;Barrier-to-autointegration factor, N-terminally processed	yes	yes	3	2.1834e-72	180.8		By MS/MS
DGDLVDWWTQQSANNFK	EITHGFDDNGRNFNKDGDLVDWWTQQSANN	DLVDWWTQQSANNFKDQSQCMVYQYGNFSW	K	D	G	F	K	D	1	0	2	3	0	2	0	1	0	0	1	1	0	1	0	1	1	2	0	1	0	0	17	0	2022.91	Q61391	Q61391	600	616	Mme	Neprilysin	yes	yes	2	0	397.49		By MS/MS
DGGIPADPNNIFLSTGASDAIVTMLK	IQPIREDVAQYIERRDGGIPADPNNIFLST	FLSTGASDAIVTMLKLLVAGEGRARTGVLI	R	D	G	L	K	L	3	0	2	3	0	0	0	3	0	3	2	1	1	1	2	2	2	0	0	1	0	0	26	0	2616.31	Q566C3;Q8QZR5	Q566C3	144	169	Gpt	Alanine aminotransferase 1	yes	no	2;3	3.0691e-08	89.039		By MS/MS
DGHLLFGQVPLVEIDGMMLTQTR	EEFLETREQYEKMQKDGHLLFGQVPLVEID	VPLVEIDGMMLTQTRAILSYLAAKYNLYGK	K	D	G	T	R	A	0	1	0	2	0	2	1	3	1	1	4	0	2	1	1	0	2	0	0	2	0	0	23	0	2569.3	A0A1L1SS61;P24472	A0A1L1SS61	47	69	Gsta4	Glutathione S-transferase A4	yes	no	3	1.3646e-05	100.39		By MS/MS			By matching
DGIHNLENIAFPK	FILNLPTFSVRVIDKDGIHNLENIAFPKRD	DKDGIHNLENIAFPKRDS____________	K	D	G	P	K	R	1	0	2	1	0	0	1	1	1	2	1	1	0	1	1	0	0	0	0	0	0	0	13	0	1466.75	Q9R1P3	Q9R1P3	186	198	Psmb2	Proteasome subunit beta type-2	yes	yes	2;3	0.0038493	152.96		By MS/MS			By MS/MS
DGMSLQTLTQGLETFAK	IIDVGRLGVTCIHIRDGMSLQTLTQGLETF	MSLQTLTQGLETFAKAQAGL__________	R	D	G	A	K	A	1	0	0	1	0	2	1	2	0	0	3	1	1	1	0	1	3	0	0	0	0	0	17	0	1838.91	Q9D967	Q9D967	143	159	Mdp1	Magnesium-dependent phosphatase 1	yes	yes	2	0	284.91		By MS/MS
DGNGIPAADTLYDVK	DPNNKRYEVPHQFVKDGNGIPAADTLYDVK	DGNGIPAADTLYDVKVSENPFSIKVIRKSN	K	D	G	V	K	V	2	0	1	3	0	0	0	2	0	1	1	1	0	0	1	0	1	0	1	1	0	0	15	0	1547.75	F8VQM5;B5THE3	F8VQM5	169	183	Sis		yes	no	2	0.020828	88.021		By MS/MS
DGNGYISAAELR	DSEEEIREAFRVFDKDGNGYISAAELRHVM	FDKDGNGYISAAELRHVMTNLGEKLTDEEV	K	D	G	L	R	H	2	1	1	1	0	0	1	2	0	1	1	0	0	0	0	1	0	0	1	0	0	0	12	0	1264.6	P62204;Q3UKW2	P62204	96	107	Calm1	Calmodulin	yes	no	2	0.015176	114.71		By MS/MS
DGNLMFDQVPMVEIDGMK	EKFIQSPEDLEKLKKDGNLMFDQVPMVEID	LMFDQVPMVEIDGMKLVQTRAILNYIATKY	K	D	G	M	K	L	0	0	1	3	0	1	1	2	0	1	1	1	3	1	1	0	0	0	0	2	0	0	18	0	2037.92	D3Z6A6;D3YZV3;Q8K0V9;E9Q6L7;Q6P8Q0;P10648;P13745	D3Z6A6	47	64	Gsta2;Gm10639;Gsta1	Glutathione S-transferase;Glutathione S-transferase A2;Glutathione S-transferase A1;Glutathione S-transferase A1, N-terminally processed	yes	no	2	0.001325	123.1		By MS/MS
DGSFHHTCGGSLITPDWVLTAGHCISTSR	VPHSWPWQVSLQYEKDGSFHHTCGGSLITP	PDWVLTAGHCISTSRTYQVVLGEHERGVEE	K	D	G	S	R	T	1	1	0	2	2	0	0	4	3	2	2	0	0	1	1	4	4	1	0	1	0	0	29	0	3168.45	Q9CQ52	Q9CQ52	50	78	Cela3b	Chymotrypsin-like elastase family member 3B	yes	yes	4	0.0017439	51.398		By MS/MS
DGVANVSIEDRVISLSGEHSIIGR	EERHVGDLGNVTAGKDGVANVSIEDRVISL	DRVISLSGEHSIIGRTMVVHEKQDDLGKGG	K	D	G	G	R	T	1	2	1	2	0	0	2	3	1	4	1	0	0	0	0	4	0	0	0	3	0	0	24	1	2522.31	P08228	P08228	93	116	Sod1	Superoxide dismutase [Cu-Zn]	yes	yes	3	2.3436e-06	112.57
DGYISNGELFQVLK	EQKLRFAFRIYDMDKDGYISNGELFQVLKM	KDGYISNGELFQVLKMMVGNNLKDTQLQQI	K	D	G	L	K	M	0	0	1	1	0	1	1	2	0	1	2	1	0	1	0	1	0	0	1	1	0	0	14	0	1581.8	Q63810	Q63810	104	117	Ppp3r1	Calcineurin subunit B type 1	yes	yes	2	0.017977	84.479		By MS/MS
DHAITSGMVTSLQK	TEIESLKNEGENLKRDHAITSGMVTSLQKD	RDHAITSGMVTSLQKDMSARNEQVQQLQEE	R	D	H	Q	K	D	1	0	0	1	0	1	0	1	1	1	1	1	1	0	0	2	2	0	0	1	0	0	14	0	1486.74	A6PWD2	A6PWD2	334	347	Fhad1	Forkhead-associated domain-containing protein 1	yes	yes	2	0.0018545	92.838		By MS/MS
DIATQLISNMDINVILGGGR	GDADMPASALREGCKDIATQLISNMDINVI	LISNMDINVILGGGRKYMFPAGTPDPEYPN	K	D	I	G	R	K	1	1	2	2	0	1	0	3	0	4	2	0	1	0	0	1	1	0	0	1	0	0	20	0	2099.1	Q1LZM2;F8VQM0;P24822	Q1LZM2	203	222	Akp3;Iap	Alkaline phosphatase;Intestinal-type alkaline phosphatase	yes	no	3	0.025073	46.543		By MS/MS			By matching
DICNDVLSLLEK	QMAREYREKIETELRDICNDVLSLLEKFLI	ELRDICNDVLSLLEKFLIPNASQPESKVFY	R	D	I	E	K	F	0	0	1	2	1	0	1	0	0	1	3	1	0	0	0	1	0	0	0	1	0	0	12	0	1417.71	P63101	P63101	92	103	Ywhaz	14-3-3 protein zeta/delta	yes	yes	2	5.6754e-16	140.63		By MS/MS
DIDDLELTLAK	AKKRKLEDECSELKKDIDDLELTLAKVEKE	ELKKDIDDLELTLAKVEKEKHATENKVKNL	K	D	I	A	K	V	1	0	0	3	0	0	1	0	0	1	3	1	0	0	0	0	1	0	0	0	0	0	11	0	1244.65	G3UW82;I6L963;B2RWW8;B2RWX0;P13542;Q5SX39;Q5SX40;P13541;Q3UQQ3;Q5BKR0;Q6P8P3;A2AQP0;B2RY26;B2RXX9;B2RQQ1;Q91Z83;Q02566;Q2TAW4	G3UW82	960	970	Myh2;Myh8;Myh1;Myh4;Myh3;Myh6;Myh7b;Myh7	Myosin-8;Myosin-4;Myosin-1;Myosin-3;Myosin-7B;Myosin-7;Myosin-6	no	no	2	0.011331	120.45	By matching		By matching	By MS/MS
DIENQYETQITQIEHEVSSSGQEVQSSAK	DMRQEYEQLIAKNRKDIENQYETQITQIEH	HEVSSSGQEVQSSAKEVTQLRHGVQELEIE	K	D	I	A	K	E	1	0	1	1	0	5	5	1	1	3	0	1	0	0	0	5	2	0	1	2	0	0	29	0	3263.51	CON__P35527	CON__P35527	340	368			yes	yes	3	0.00039999	66.556		By MS/MS
DIGSESTEDQAMEDIK	FPEVFGKEKVNELSKDIGSESTEDQAMEDI	IGSESTEDQAMEDIKQMEAESISSSEEIVP	K	D	I	I	K	Q	1	0	0	3	0	1	3	1	0	2	0	1	1	0	0	2	1	0	0	0	0	0	16	0	1766.75	CON__P02662	CON__P02662	43	58			yes	yes	2	0	324.41					By MS/MS
DILCQALAAYAAACQAAGIK	FKGCVLDVCLGGGSKDILCQALAAYAAACQ	ALAAYAAACQAAGIKIEDWRTQAGCEITCP	K	D	I	I	K	I	8	0	0	1	2	2	0	1	0	2	2	1	0	0	0	0	0	0	1	0	0	0	20	0	2078.03	E9Q9C6;E9Q0B5;Q8K0P6	E9Q9C6	1497	1516	Fcgbp		yes	no	2;3	4.942e-05	136.39		By MS/MS			By MS/MS
DILDIVPTEIHQK	YVMEKAGGLATTGDKDILDIVPTEIHQKAP	DKDILDIVPTEIHQKAPVVMGSSEDVQEFL	K	D	I	Q	K	A	0	0	0	2	0	1	1	0	1	3	1	1	0	0	1	0	1	0	0	1	0	0	13	0	1519.82	Q9QXD6;Q9QXC2;Q9QXA8;F6YS63	Q9QXD6	302	314	Fbp1;FBPase 1 gene;FBP1	Fructose-1,6-bisphosphatase 1	yes	no	2	5.6333e-35	167.09		By MS/MS
DIQDLKFG	NLPGAAVDLPAVSEKDIQDLKFG_______	LPAVSEKDIQDLKFG_______________	K	D	I	F	G	-	0	0	0	2	0	1	0	1	0	1	1	1	0	1	0	0	0	0	0	0	0	0	8	1	934.476	A0A1L1SU37	A0A1L1SU37	225	232			yes	yes	1	0.015751	69.176
DIVMTQSPSSLTVTAGEK	______________________________	MTQSPSSLTVTAGEKVTMSCKSSQSLLNSG	-	D	I	E	K	V	1	0	0	1	0	1	1	1	0	1	1	1	1	0	1	3	3	0	0	2	0	0	18	0	1862.93	A0A140T8M4;B5UB69	A0A140T8M4	1	18	Igkv8-19		yes	no	2	1.1825e-28	165.89		By MS/MS
DKDDDLPQFTSAGESFNKLVSGK	TADMTKGLVLGIYAKDKDDDLPQFTSAGES	FTSAGESFNKLVSGKLREMLNISGPPLKAG	K	D	K	G	K	L	1	0	1	4	0	1	1	2	0	0	2	3	0	2	1	3	1	0	0	1	0	0	23	2	2497.2	Q9CPY7;A0A0G2JEM7	Q9CPY7	44	66	Lap3	Cytosol aminopeptidase	yes	no	3	0.015139	54.15
DKGFFGFLLPESQIR	AYDQGIKYSFTFELRDKGFFGFLLPESQIR	DKGFFGFLLPESQIRQTCEETMLAVKYIAN	R	D	K	I	R	Q	0	1	0	1	0	1	1	2	0	1	2	1	0	3	1	1	0	0	0	0	0	0	15	1	1752.92	B2RS76	B2RS76	379	393	Cpb1		yes	yes	2	8.3888e-59	180.3		By MS/MS
DKVVPVADIITPNQFEAELLSGR	EGSMYVPQDLLPVYRDKVVPVADIITPNQF	IITPNQFEAELLSGRKIHSQEEAFEVMDML	R	D	K	G	R	K	2	1	1	2	0	1	2	1	0	2	2	1	0	1	2	1	1	0	0	3	0	0	23	1	2510.34	D3Z7R1;Q8K183	D3Z7R1	138	160	Pdxk	Pyridoxal kinase	yes	no	3	1.0828e-08	125.77		By MS/MS
DLDIIDNYDYSHTVK	LNVQFSSPLPGEAVKDLDIIDNYDYSHTVK	DLDIIDNYDYSHTVKYTPTQQGNMQVLVTY	K	D	L	V	K	Y	0	0	1	4	0	0	0	0	1	2	1	1	0	0	0	1	1	0	2	1	0	0	15	0	1809.84	Q80X90	Q80X90	895	909	Flnb	Filamin-B	yes	yes	2	0	327.3		By MS/MS
DLDVAVLVGSMPR	LQDVIATDKEEIAFKDLDVAVLVGSMPRRE	FKDLDVAVLVGSMPRREGMERKDLLKANVK	K	D	L	P	R	R	1	1	0	2	0	0	0	1	0	0	2	0	1	0	1	1	0	0	0	3	0	0	13	0	1370.72	P14152;B1ATQ3	P14152	80	92	Mdh1	Malate dehydrogenase, cytoplasmic	yes	no	2	2.0129e-91	201.09		By MS/MS
DLETPIIVVK	ATTVQEYLKTHPGNRDLETPIIVVKQGHEP	HPGNRDLETPIIVVKQGHEPPTFTGWFLAW	R	D	L	V	K	Q	0	0	0	1	0	0	1	0	0	2	1	1	0	0	1	0	1	0	0	2	0	0	10	0	1125.66	Q8CEJ4;Q62468	Q8CEJ4	690	699	Vil1	Villin-1	yes	no	2	0.00011521	135.83		By MS/MS	By matching
DLFDPIIQDR	VGCVAGDEESYTVFKDLFDPIIQDRHGGYK	YTVFKDLFDPIIQDRHGGYKPTDKHKTDLN	K	D	L	D	R	H	0	1	0	3	0	1	0	0	0	2	1	0	0	1	1	0	0	0	0	0	0	0	10	0	1230.62	A0A0J9YKD4;Q9D6U7;A2RTA0;P07310	A0A0J9YKD4	18	27	Ckm	Creatine kinase M-type	yes	no	2	0.0248	85.862			By MS/MS	By matching
DLFEDELVPLFEK	QPSVGTEIFVGKIPRDLFEDELVPLFEKAG	PRDLFEDELVPLFEKAGPIWDLRLMMD___	R	D	L	E	K	A	0	0	0	2	0	0	3	0	0	0	3	1	0	2	1	0	0	0	0	1	0	0	13	0	1592.8	G3UWM1;G3UXJ6;G3UZ48;G3UZI2;A0A0R4J259;G3V018;Q7TMK9	G3UWM1	172	184	Syncrip	Heterogeneous nuclear ribonucleoprotein Q	yes	no	2	8.1459e-46	152.85		By MS/MS
DLGADIIVDMATLTGAQGIATGK	EGRLVLADGVSYACKDLGADIIVDMATLTG	DMATLTGAQGIATGKYHAAVLTNSAEWEAA	K	D	L	G	K	Y	4	0	0	3	0	1	0	4	0	3	2	1	1	0	0	0	3	0	0	1	0	0	23	0	2230.15	Q3UD03;Q3TCV9;Q6NSR8	Q3UD03	359	381	Npepl1	Probable aminopeptidase NPEPL1	yes	no	3	2.4572e-06	91.64					By MS/MS
DLGLAFEIPAHIK	LDIDKGHVKFSKNGKDLGLAFEIPAHIKNQ	GKDLGLAFEIPAHIKNQALFPACVLKNAEL	K	D	L	I	K	N	2	0	0	1	0	0	1	1	1	2	2	1	0	1	1	0	0	0	0	0	0	0	13	0	1422.79	Q922B8;Q3V1Z7;Q91VR5	Q922B8	211	223	Ddx1	ATP-dependent RNA helicase DDX1	yes	no	2	7.2811e-74	190.57		By MS/MS
DLTDYLMK	YALPHAIMRLDLAGRDLTDYLMKILTERGY	RLDLAGRDLTDYLMKILTERGYSFVTTAER	R	D	L	M	K	I	0	0	0	2	0	0	0	0	0	0	2	1	1	0	0	0	1	0	1	0	0	0	8	0	997.479	A0A0U1RQ96;E9Q5F4;E9Q1F2;Q61272;Q61264;Q61275;Q3UCF8;Q3UBQ4;Q3U939;Q3U804;Q61276;Q4KL81;Q3UGS0;Q3UBP6;Q3UAF7;Q3UAF6;Q3UA89;Q3U5R4;Q3TSB7;Q3TIJ9;B2RRX1;Q3UJ36;Q9CXK3;Q497E4;Q3UIJ3;Q3U122;Q3TG92;Q9QZ83;Q61852;P63260;P60710;Q8BFZ3;P63268;P68134;P68033;P62737;I6L9D2;D3YZY0;Q3UD81;G3UZ07;D3Z2K3	A0A0U1RQ96	112	119	Actb;Acta1;Actc1;Actg1;Actg2;Acta2;Actbl2	Actin, cytoplasmic 2;Actin, cytoplasmic 2, N-terminally processed;Actin, cytoplasmic 1;Actin, cytoplasmic 1, N-terminally processed;Beta-actin-like protein 2;Actin, gamma-enteric smooth muscle;Actin, alpha skeletal muscle;Actin, alpha cardiac muscle 1;Actin, aortic smooth muscle	yes	no	2	0.0053721	116.9	By matching	By MS/MS	By matching	By matching
DLTDYLMKILTER	YALPHAIMRLDLAGRDLTDYLMKILTERGY	GRDLTDYLMKILTERGYSFVTTAEREIVRD	R	D	L	E	R	G	0	1	0	2	0	0	1	0	0	1	3	1	1	0	0	0	2	0	1	0	0	0	13	1	1609.84	A0A0U1RQ96;E9Q5F4;E9Q1F2;Q61272;Q61264;Q61275;Q3UCF8;Q3UBQ4;Q3U939;Q3U804;Q61276;Q4KL81;Q3UGS0;Q3UBP6;Q3UAF7;Q3UAF6;Q3UA89;Q3U5R4;Q3TSB7;Q3TIJ9;B2RRX1;Q3UJ36;Q9CXK3;Q497E4;Q3UIJ3;Q3U122;Q3TG92;Q9QZ83;Q61852;P63260;P60710;Q8BFZ3;P63268;P68134;P68033;P62737;I6L9D2;D3YZY0;Q3UD81;G3UZ07	A0A0U1RQ96	112	124	Actb;Acta1;Actc1;Actg1;Actg2;Acta2;Actbl2	Actin, cytoplasmic 2;Actin, cytoplasmic 2, N-terminally processed;Actin, cytoplasmic 1;Actin, cytoplasmic 1, N-terminally processed;Beta-actin-like protein 2;Actin, gamma-enteric smooth muscle;Actin, alpha skeletal muscle;Actin, alpha cardiac muscle 1;Actin, aortic smooth muscle	yes	no	2	0.0081555	95.401			By MS/MS
DLTTNNILCK	KEARGELFWDDGQSKDLTTNNILCKFSVTQ	DGQSKDLTTNNILCKFSVTQNRLDVSTLQS	K	D	L	C	K	F	0	0	2	1	1	0	0	0	0	1	2	1	0	0	0	0	2	0	0	0	0	0	10	0	1190.6	A0A0J9YVE6	A0A0J9YVE6	212	221			yes	yes	2	5.686e-173	226.46		By MS/MS			By matching
DMIEVETQFK	ALNELIPMYKLMEKRDMIEVETQFKDFLLK	LMEKRDMIEVETQFKDFLLKLLKDLIDKQT	R	D	M	F	K	D	0	0	0	1	0	1	2	0	0	1	0	1	1	1	0	0	1	0	0	1	0	0	10	0	1238.59	Q8C9W5;Q9EQH2	Q8C9W5	444	453	Erap1	Endoplasmic reticulum aminopeptidase 1	yes	no	2	1.301e-07	142.92		By MS/MS
DMVCNMLGLNK	QTALLRYVLEQPYSRDMVCNMLGLNKQHKQ	PYSRDMVCNMLGLNKQHKQRCPVLEDQLVD	R	D	M	N	K	Q	0	0	2	1	1	0	0	1	0	0	2	1	2	0	0	0	0	0	0	1	0	0	11	0	1293.59	F8WJB0;E9QNV2;Q80YQ2	F8WJB0	284	294	Med23	Mediator of RNA polymerase II transcription subunit 23	yes	no	2	0.017647	81.594					By MS/MS
DMVTQASPYLFEATGK	DHDVPEDEALIQHIKDMVTQASPYLFEATG	MVTQASPYLFEATGKRFYFKNVAILIPESW	K	D	M	G	K	R	2	0	0	1	0	1	1	1	0	0	1	1	1	1	1	1	2	0	1	1	0	0	16	0	1756.83	Q9D7Z6	Q9D7Z6	55	70	Clca1	Calcium-activated chloride channel regulator 1	yes	yes	2	0	312.92		By MS/MS			By MS/MS
DNHLLGTFDLTGIPPAPR	TVTIKVYEGERPLTKDNHLLGTFDLTGIPP	LLGTFDLTGIPPAPRGVPQIEVTFEIDVNG	K	D	N	P	R	G	1	1	1	2	0	0	0	2	1	1	3	0	0	1	3	0	2	0	0	0	0	0	18	0	1933.01	Q9DC41;Q3U9G2;Q3TWF2;Q3TKF8;Q3TI47;P20029;Q3TUS2;Q3UEM8;Q3U7T8;Q3U6V3	Q9DC41	476	493	Hspa5	78 kDa glucose-regulated protein	yes	no	2;3	4.468e-135	231.58		By MS/MS
DNPSGTEAQLK	______________________________	______________________________	M	D	N	L	K	R	1	0	1	1	0	1	1	1	0	0	1	1	0	0	1	1	1	0	0	0	0	0	11	0	1158.55	Q8C7J0	Q8C7J0	2	12			yes	yes	2	0.0060806	93.143					By MS/MS
DPPANVQLFQEVPK	KLDPTFASATLLFQKDPPANVQLFQEVPKG	KDPPANVQLFQEVPKGQSEEDMVGRPMPHL	K	D	P	P	K	G	1	0	1	1	0	2	1	0	0	0	1	1	0	1	3	0	0	0	0	2	0	0	14	0	1580.82	Q3UMS6;B2RUJ7;Q00519	Q3UMS6	555	568	Xdh	Xanthine dehydrogenase/oxidase;Xanthine dehydrogenase;Xanthine oxidase	yes	no	2	6.014e-202	256.31		By MS/MS
DQFPEVYVPTVFENYVADIEVDGK	DGACGKTCLLIVFSKDQFPEVYVPTVFENY	TVFENYVADIEVDGKQVELALWDTAGQEDY	K	D	Q	G	K	Q	1	0	1	3	0	1	3	1	0	1	0	1	0	2	2	0	1	0	2	5	0	0	24	0	2772.32	A0A0A6YWJ1;A0A0A6YXF6;Q9CR99;Q4VAE6;C0IQA7;Q9QUI0	A0A0A6YWJ1	28	51	Rhoa;4930544G11Rik	Transforming protein RhoA	yes	no	3	4.7179e-06	107.07					By MS/MS
DQLLGKPSEEIVECQKPK	TQGTTEGDPFWDTLRDQLLGKPSEEIVECQ	LGKPSEEIVECQKPKPILLHSGELTIPHPW	R	D	Q	P	K	P	0	0	0	1	1	2	3	1	0	1	2	3	0	0	2	1	0	0	0	1	0	0	18	2	2097.08	B7ZN55;B9EHG7;Q9JHE3	B7ZN55	460	477	Asah2	Neutral ceramidase;Neutral ceramidase soluble form	yes	no	3	0.0085179	115.66					By MS/MS
DQNDWIGPPNNNGVTK	VMSSYRWNRNFQNGKDQNDWIGPPNNNGVT	QNDWIGPPNNNGVTKEVTINADTTCGNDWV	K	D	Q	T	K	E	0	0	4	2	0	1	0	2	0	1	0	1	0	0	2	0	1	1	0	1	0	0	16	0	1767.82	P00688;Q61299;Q8C5B4;Q61298	Q8C5B4	365	380	Amy2	Pancreatic alpha-amylase;Alpha-amylase	no	no	2;3	0	316.42		By MS/MS			By matching
DQNGTWEMESNENFEGYMK	______________________________	TWEMESNENFEGYMKALDIDFATRKIAVRL	K	D	Q	M	K	A	0	0	3	1	0	1	4	2	0	0	0	1	2	1	0	1	1	1	1	0	0	0	19	0	2307.9	Q059R7;Q08652	Q059R7	4	22	Rbp2	Retinol-binding protein 2	yes	no	2	8.4048e-05	114.21		By MS/MS
DSEEGGLSVAVPGEIR	VAPRLANTTMFNNSKDSEEGGLSVAVPGEI	SEEGGLSVAVPGEIRGYELAHQRHGRLPWA	K	D	S	I	R	G	1	1	0	1	0	0	3	3	0	1	1	0	0	0	1	2	0	0	0	2	0	0	16	0	1613.79	D3Z4Q6;D3YVY4;D3Z266;F6WUX1;Q4FK56;Q60928;D3YWW2;D3YWW4;D3YY79	D3Z4Q6	123	138	Ggt1	Gamma-glutamyltranspeptidase 1;Gamma-glutamyltranspeptidase 1 heavy chain;Gamma-glutamyltranspeptidase 1 light chain	yes	no	2	7.4546e-11	123.64		By MS/MS
DSPYMAFIHPATGDYNPDLVQAYGPGLEK	GEYAVHIMCDDEDIKDSPYMAFIHPATGDY	YNPDLVQAYGPGLEKSGCTINNPAEFIVDP	K	D	S	E	K	S	3	0	1	3	0	1	1	3	1	1	2	1	1	1	4	1	1	0	3	1	0	0	29	0	3165.48	Q80X90	Q80X90	629	657	Flnb	Filamin-B	yes	yes	3	0.0053136	53.097		By MS/MS
DSQVELL	GQLRQAARPRPPGPRDSQVELL________	RPRPPGPRDSQVELL_______________	R	D	S	L	L	-	0	0	0	1	0	1	1	0	0	0	2	0	0	0	0	1	0	0	0	1	0	0	7	0	802.407	Q3TQR8	Q3TQR8	380	386	Pcnt		yes	yes	1	0.0068651	69.432	By matching		By matching
DSVVAGFQWATK	LTDITKGVQYLNEIKDSVVAGFQWATKEGA	EIKDSVVAGFQWATKEGALCEENMRGVRFD	K	D	S	T	K	E	2	0	0	1	0	1	0	1	0	0	0	1	0	1	0	1	1	1	0	2	0	0	12	0	1307.65	Q99LT6;Q3TPG2;Q3TSK4;Q6P9L9;Q8C153;Q8BMA8;Q3UZ14;Q3UMI7;Q3UDC8;Q3UBL9;Q3TWX1;Q3TLB1;Q3TK17;Q3TJZ1;P58252;Q3TX47;Q3TW58;Q61509	Q99LT6	106	117	Eef2	Elongation factor 2	yes	no	2	0.00018717	136.5		By MS/MS
DTGTAGLVQYFIEK	LPVGSVVFSVLAEDKDTGTAGLVQYFIEKV	KDTGTAGLVQYFIEKVIPSTANSNNLFRIL	K	D	T	E	K	V	1	0	0	1	0	1	1	2	0	1	1	1	0	1	0	0	2	0	1	1	0	0	14	0	1540.78	E9Q7P9	E9Q7P9	152	165	Cdhr2		yes	yes	2	1.2874e-46	193.49		By MS/MS
DTPTQEDWLVSVLPEGSR	KQMDNNWTLMKMGLKDTPTQEDWLVSVLPE	TQEDWLVSVLPEGSRVGVDPLIIPTDYWKK	K	D	T	S	R	V	0	1	0	2	0	1	2	1	0	0	2	0	0	0	2	2	2	1	0	2	0	0	18	0	2027.98	Q3TL27;Q3UKF5;S4R1I3;Q3UE92;Q6P1B1;S4R228	Q3TL27	99	116	Xpnpep1	Xaa-Pro aminopeptidase 1	yes	no	2	0.00041543	128.73		By MS/MS
DVELLTGLDFYQEK	LWVEERFQAHAARVRDVELLTGLDFYQEKA	RDVELLTGLDFYQEKAQPVSQILQLKTYLP	R	D	V	E	K	A	0	0	0	2	0	1	2	1	0	0	3	1	0	1	0	0	1	0	1	1	0	0	14	0	1668.82	Q6DYE8;Q99K07;Q4FZF8	Q6DYE8	840	853	Enpp3	Ectonucleotide pyrophosphatase/phosphodiesterase family member 3;Alkaline phosphodiesterase I;Nucleotide pyrophosphatase	yes	no	2	0	351.94		By MS/MS			By MS/MS
DVFLGTFLYEYSR	FVEDQEVCKNYAEAKDVFLGTFLYEYSRRH	AKDVFLGTFLYEYSRRHPDYSVSLLLRLAK	K	D	V	S	R	R	0	1	0	1	0	0	1	1	0	0	2	0	0	2	0	1	1	0	2	1	0	0	13	0	1608.78	Q546G4;P07724	Q546G4	348	360	Alb	Serum albumin	yes	no	2	8.2555e-61	187.31				By MS/MS
DVLSNLIPK	VLAARHASASSTNLKDVLSNLIPKEQARIK	SSTNLKDVLSNLIPKEQARIKTFKQQHGKT	K	D	V	P	K	E	0	0	1	1	0	0	0	0	0	1	2	1	0	0	1	1	0	0	0	1	0	0	9	0	997.581	Q9CZU6	Q9CZU6	35	43	Cs	Citrate synthase, mitochondrial	yes	yes	2	1.1119e-06	138.4		By MS/MS			By matching
DVTFSPATIEEELIK	CISYLGRFYQDLKDRDVTFSPATIEEELIK	DVTFSPATIEEELIKFCREARGKENRLCYY	R	D	V	I	K	F	1	0	0	1	0	0	3	0	0	2	1	1	0	1	1	1	2	0	0	1	0	0	15	0	1690.87	F6USD5;F6T4L3;Q80ZP8;A8C1V1;Q3TMX5;Q9CXI5	F6USD5	37	51	Manf	Mesencephalic astrocyte-derived neurotrophic factor	yes	no	2	2.7494e-18	158.34		By MS/MS			By matching
DVVELTDDTFDK	YSSGKQGRGDSSSKKDVVELTDDTFDKNVL	SKKDVVELTDDTFDKNVLDSEDVWMVEFYA	K	D	V	D	K	N	0	0	0	4	0	0	1	0	0	0	1	1	0	1	0	0	2	0	0	2	0	0	12	0	1395.64	Q9DAB4;Q3TML0;Q3TJL8;Q3THH1;Q922R8	Q9DAB4	166	177	Pdia6	Protein disulfide-isomerase A6	yes	no	2	8.2793e-17	135.8		By MS/MS
EADDIVNWLK	KNGDTASPKEYTAGREADDIVNWLKKRTGP	YTAGREADDIVNWLKKRTGPAATTLSDTAA	R	E	A	L	K	K	1	0	1	2	0	0	1	0	0	1	1	1	0	0	0	0	0	1	0	1	0	0	10	0	1201.6	Q3TT76;Q3UDR2;Q3URP6;Q3UJA8;Q3UBY9;Q3UA23;Q3U738;Q3TWE3;Q3TIM0;Q3THC3;Q3TGS0;Q3TF72;P09103	Q3TT76	123	132	P4hb	Protein disulfide-isomerase	yes	no	2	5.6811e-18	157.91
EAFQEALAAAGDK	______________________________	SKEAFQEALAAAGDKLVVVDFSATWCGPCK	K	E	A	D	K	L	5	0	0	1	0	1	2	1	0	0	1	1	0	1	0	0	0	0	0	0	0	0	13	0	1319.64	P10639	P10639	9	21	Txn	Thioredoxin	yes	yes	2	1.6168e-24	159.5		By MS/MS			By MS/MS
EAGIPYDAQVTDIDYMEDK	YVSLDKVKEVVRRNREAGIPYDAQVTDIDY	PYDAQVTDIDYMEDKKDFTYDEVAFKGLPE	R	E	A	D	K	K	2	0	0	4	0	1	2	1	0	2	0	1	1	0	1	0	1	0	2	1	0	0	19	0	2171.96	F8VQM5;B5THE3	F8VQM5	367	385	Sis		yes	no	2	2.2982e-119	207.4					By MS/MS
EANLAAAFGKPINF	ARVCHAHPTLSEAFREANLAAAFGKPINF_	REANLAAAFGKPINF_______________	R	E	A	N	F	-	4	0	2	0	0	0	1	1	0	1	1	1	0	2	1	0	0	0	0	0	0	0	14	1	1461.76	O08749	O08749	496	509	Dld	Dihydrolipoyl dehydrogenase, mitochondrial	yes	yes	2	4.3614e-74	190.57		By MS/MS
EAQIFDYNEIPNFPQSTVQGHAGR	VICGSGLGGLTAHLKEAQIFDYNEIPNFPQ	IPNFPQSTVQGHAGRLVFGLLNGRCCVMMQ	K	E	A	G	R	L	2	1	2	1	0	3	2	2	1	2	0	0	0	2	2	1	1	0	1	1	0	0	24	0	2717.28	Q543K9;P23492	Q543K9	44	67	Pnp	Purine nucleoside phosphorylase	yes	no	3	1.8012e-88	174.91		By MS/MS
EATTDFTVDSRPLTQVGGDHIK	IKAFGPGIEGKDVFREATTDFTVDSRPLTQ	VDSRPLTQVGGDHIKAQITNPSGASTECFV	R	E	A	I	K	A	1	1	0	3	0	1	1	2	1	1	1	1	0	1	1	1	4	0	0	2	0	0	22	1	2386.18	Q80X90	Q80X90	1246	1267	Flnb	Filamin-B	yes	yes	3	3.4232e-10	133.93		By MS/MS
ECLGAAMPARLRK	SRARSATDKELEALRECLGAAMPARLRKVA	LRECLGAAMPARLRKVASALVPGRRSLPVP	R	E	C	R	K	V	3	2	0	0	1	0	1	1	0	0	2	1	1	0	1	0	0	0	0	0	0	0	13	2	1471.78	G5E832;D3YTR0;Q9Z1K7	G5E832	1331	1343	Apc2	Adenomatous polyposis coli protein 2	yes	no	2	0.013657	86.275	By matching				By MS/MS
EDEYFENIIQNLK	NENKLNNEYLELNYREDEYFENIIQNLKFS	YREDEYFENIIQNLKFSQSKQLKKLREKVD	R	E	D	L	K	F	0	0	2	1	0	1	3	0	0	2	1	1	0	1	0	0	0	0	1	0	0	0	13	0	1653.79	Q61391	Q61391	504	516	Mme	Neprilysin	yes	yes	2	3.6857e-74	192.5		By MS/MS
EDILELMDSVSK	______________________________	LTREDILELMDSVSKEDHSKRSSFVCVILS	R	E	D	S	K	E	0	0	0	2	0	0	2	0	0	1	2	1	1	0	0	2	0	0	0	1	0	0	12	0	1377.67	Q8BNT4;P70677	Q8BNT4	6	17	Casp3	Caspase-3;Caspase-3 subunit p17;Caspase-3 subunit p12	yes	no	2	2.1663e-128	210.08		By MS/MS
EDLIWEILK	RIPSHAVVARKNNGKEDLIWEILKVAQEHF	RKNNGKEDLIWEILKVAQEHFGKGKSKDFQ	K	E	D	L	K	V	0	0	0	1	0	0	2	0	0	2	2	1	0	0	0	0	0	1	0	0	0	0	9	0	1157.63	E9Q035;Q921I1	E9Q035	265	273	Gm20425;Tf	Serotransferrin	yes	no	2	0.024764	91.069		By MS/MS			By matching
EEDLVVWVDPLDGTK	EILKQPCPSQYSAIKEEDLVVWVDPLDGTK	EEDLVVWVDPLDGTKEYTEGLLDNVTVLIG	K	E	E	T	K	E	0	0	0	3	0	0	2	1	0	0	2	1	0	0	1	0	1	1	0	3	0	0	15	0	1713.85	D3Z0E6;Q3UBN8;Q9Z0S1;Q3U449;A0A1B0GRV0	D3Z0E6	54	68	Bpnt1	3(2),5-bisphosphate nucleotidase 1	yes	no	2	0.024487	80.979		By matching			By MS/MS
EEGIVGFFAGLIPR	SKYCGLCDSIVTIYREEGIVGFFAGLIPRL	REEGIVGFFAGLIPRLLGDIISLWLCNSLA	R	E	E	P	R	L	1	1	0	0	0	0	2	3	0	2	1	0	0	2	1	0	0	0	0	1	0	0	14	0	1503.81	A2AFW6;Q3UA17;Q9D050;Q05C68;Q791V5	A2AFW6	163	176	Mtch2	Mitochondrial carrier homolog 2	yes	no	2	0.0088275	121.83		By MS/MS			By MS/MS
EEYSGVIEEFLATGEK	RSRVWAEPCLIEAAKEEYSGVIEEFLATGE	EYSGVIEEFLATGEKLFGPYVWGRYDLLFM	K	E	E	E	K	L	1	0	0	0	0	0	5	2	0	1	1	1	0	1	0	1	1	0	1	1	0	0	16	0	1799.85	Q8VCT3	Q8VCT3	261	276	Rnpep	Aminopeptidase B	yes	yes	2	1.974e-11	142.12		By MS/MS
EFADSLGIPFLETSAK	CDLTTKKVVDYTTAKEFADSLGIPFLETSA	FADSLGIPFLETSAKNATNVEQSFMTMAAE	K	E	F	A	K	N	2	0	0	1	0	0	2	1	0	1	2	1	0	2	1	2	1	0	0	0	0	0	16	0	1723.87	Q5SW87;Q5SW88;Q3UB66;Q0PD67;Q6ZPF0;P62821	Q5SW87	74	89	Rab1;Rab1A	Ras-related protein Rab-1A	yes	no	2	0.0032799	156.08		By MS/MS
EFDALLINPR	ALGLDSEIGNFEVGKEFDALLINPRASDSP	FEVGKEFDALLINPRASDSPIDLFYGDFVG	K	E	F	P	R	A	1	1	1	1	0	0	1	0	0	1	2	0	0	1	1	0	0	0	0	0	0	0	10	0	1186.63	Q71RH6;Q71RH5;Q548F2;Q3U0C4;Q69ZN0;Q9R111;D3YU09	Q71RH6	394	403	Gda	Guanine deaminase	yes	no	2	0.00011521	135.83		By MS/MS
EFPAVPYSAWDFNDNK	GTSSTCGSYLNPNNREFPAVPYSAWDFNDN	FPAVPYSAWDFNDNKCNGEIDNYNDAYQVR	R	E	F	N	K	C	2	0	2	2	0	0	1	0	0	0	0	1	0	2	2	1	0	1	1	1	0	0	16	0	1898.85	P00688;E9PV85;Q61297;Q8C5B4	Q8C5B4	140	155	Amy2;Amy2a1	Pancreatic alpha-amylase;Alpha-amylase	no	no	2	1.3617e-92	203.88		By MS/MS			By matching
EFYSYENEPVGIENLK	LQRPMLLHLVRGKVKEFYSYENEPVGIENL	FYSYENEPVGIENLKRGLASLFQMQLSSGT	K	E	F	L	K	R	0	0	2	0	0	0	4	1	0	1	1	1	0	1	1	1	0	0	2	1	0	0	16	0	1929.9	O08601;Q3UWK4	O08601	134	149	Mttp	Microsomal triglyceride transfer protein large subunit	yes	no	2	9.1549e-05	136.27		By MS/MS
EGAALEMEEQALWK	MRDGVAAELAEALTKEGAALEMEEQALWKE	KEGAALEMEEQALWKEEQALREENKALREE	K	E	G	W	K	E	3	0	0	0	0	1	4	1	0	0	2	1	1	0	0	0	0	1	0	0	0	0	14	0	1603.76	Q9CQ47;C0IQA3	Q9CQ47	197	210	4921530L21Rik		yes	no	2	7.5056e-11	122.94					By MS/MS
EGGGGITCVLQDGR	VDGVADFTVDRWERKEGGGGITCVLQDGRV	KEGGGGITCVLQDGRVFEKAGVSISVVHGN	K	E	G	G	R	V	0	1	0	1	1	1	1	5	0	1	1	0	0	0	0	0	1	0	0	1	0	0	14	0	1417.66	Q3U029;P36552	Q3U029	174	187	Cpox	Oxygen-dependent coproporphyrinogen-III oxidase, mitochondrial	yes	no	2	1.2118e-90	172.92		By MS/MS
EGGLGPLNIPLLADVTK	DSQFTHLAWINTPRKEGGLGPLNIPLLADV	GLGPLNIPLLADVTKSLSQNYGVLKNDEGI	K	E	G	T	K	S	1	0	1	1	0	0	1	3	0	1	4	1	0	0	2	0	1	0	0	1	0	0	17	0	1705.96	D3Z4A4;Q61171	D3Z4A4	93	109	Prdx2	Peroxiredoxin-2	yes	no	2	0.0020044	125.84		By MS/MS
EGGSIPVTLTFQEATGK	RALKTVFGVEPDLTREGGSIPVTLTFQEAT	GSIPVTLTFQEATGKNVMLLPVGSADDGAH	R	E	G	G	K	N	1	0	0	0	0	1	2	3	0	1	1	1	0	1	1	1	3	0	0	1	0	0	17	0	1733.88	Q9D1A2;Q3TG71	Q9D1A2	414	430	Cndp2	Cytosolic non-specific dipeptidase	yes	no	2	0.0001838	133.04		By MS/MS
EGIPALDNFLDK	PSQVVAETRKRKGLKEGIPALDNFLDKL__	GLKEGIPALDNFLDKL______________	K	E	G	D	K	L	1	0	1	2	0	0	1	1	0	1	2	1	0	1	1	0	0	0	0	0	0	0	12	0	1330.68	Q99LT6;Q3TPG2;Q3TSK4;Q6P9L9;Q8C153;Q8BMA8;Q3UZ14;Q3UMI7;Q3UDC8;Q3UBL9;Q3TWX1;Q3TLB1;Q3TK17;Q3TJZ1;P58252;Q3TX47;Q3TW58;Q61509	Q99LT6	275	286	Eef2	Elongation factor 2	yes	no	2	0.019389	105.98		By matching
EGIPALDNFLDKL	PSQVVAETRKRKGLKEGIPALDNFLDKL__	LKEGIPALDNFLDKL_______________	K	E	G	K	L	-	1	0	1	2	0	0	1	1	0	1	3	1	0	1	1	0	0	0	0	0	0	0	13	1	1443.76	Q99LT6;Q3TPG2;Q3TSK4;Q6P9L9;Q8C153;Q8BMA8;Q3UZ14;Q3UMI7;Q3UDC8;Q3UBL9;Q3TWX1;Q3TLB1;Q3TK17;Q3TJZ1;P58252;Q3TX47;Q3TW58;Q61509	Q99LT6	275	287	Eef2	Elongation factor 2	yes	no	2	0.013197	134.57			By MS/MS
EGLELPEDEEEK	QLKEFEGKTLVSVTKEGLELPEDEEEKKKQ	VTKEGLELPEDEEEKKKQEEKKTKFENLCK	K	E	G	E	K	K	0	0	0	1	0	0	6	1	0	0	2	1	0	0	1	0	0	0	0	0	0	0	12	0	1415.63	Q3TJU7;A0PJ91;Q80Y52;Q3UIF3;Q3TKA2;P07901;Q80YC2;Q811H6;Q71LX8;P11499	Q3TJU7	371	382	Hsp90aa1;Hsp90ab1	Heat shock protein HSP 90-alpha;Heat shock protein HSP 90-beta	yes	no	2	0.00051759	134.68		By matching			By MS/MS
EGMNIVEAMER	TEWLDGKHVVFGKVKEGMNIVEAMERFGSR	GKVKEGMNIVEAMERFGSRNGKTSKKITIS	K	E	G	E	R	F	1	1	1	0	0	0	3	1	0	1	0	0	2	0	0	0	0	0	0	1	0	0	11	0	1277.57	A0A1L1SST0;Q5SVY2;Q3UAJ1;Q3TE63;Q9CZK9;P17742	A0A1L1SST0	126	136	Ppia	Peptidyl-prolyl cis-trans isomerase;Peptidyl-prolyl cis-trans isomerase A;Peptidyl-prolyl cis-trans isomerase A, N-terminally processed	yes	no	2	2.9086e-11	148.91		By MS/MS
EGSLPLQFEWQK	SEEIGNDFKLKCEPKEGSLPLQFEWQKLSD	EPKEGSLPLQFEWQKLSDSQTMPTPWLAEM	K	E	G	Q	K	L	0	0	0	0	0	2	2	1	0	0	2	1	0	1	1	1	0	1	0	0	0	0	12	0	1460.73	P97792	P97792	166	177	Cxadr	Coxsackievirus and adenovirus receptor homolog	yes	yes	2	5.3741e-17	155.06		By MS/MS
EIYDFYNEK	FPDFFRNSTSEWWTREIYDFYNEKMKFDGL	SEWWTREIYDFYNEKMKFDGLWIDMNEPSS	R	E	I	E	K	M	0	0	1	1	0	0	2	0	0	1	0	1	0	1	0	0	0	0	2	0	0	0	9	0	1219.54	F8VQM5;B5THE3	F8VQM5	1368	1376	Sis		yes	no	2	5.1312e-16	156.75		By MS/MS			By MS/MS
EIYTMDSTTDIK	YNLSDTEHFPNAISKEIYTMDSTTDIKADI	ISKEIYTMDSTTDIKADINKAYRCVSDIRV	K	E	I	I	K	A	0	0	0	2	0	0	1	0	0	2	0	1	1	0	0	1	3	0	1	0	0	0	12	0	1415.65	Q8VH34;Q3TX84;Q3TA96;Q9DC13;P11438	Q8VH34	129	140	Lamp1	Lysosome-associated membrane glycoprotein 1	yes	no	2	0.00010415	136.96		By MS/MS			By MS/MS
ELASQPDVDGFLVGGASLKPEFVDIINAK	TRIIYGGSVTGATCKELASQPDVDGFLVGG	GASLKPEFVDIINAKQ______________	K	E	L	A	K	Q	3	0	1	3	0	1	2	3	0	2	3	2	0	2	2	2	0	0	0	3	0	0	29	1	3028.58	P17751;H7BXC3	P17751	270	298	Tpi1	Triosephosphate isomerase	yes	no	3	4.0862e-21	143.35		By MS/MS			By matching
ELASQPDVDGFLVGGASLKPEFVDIINAKQ	TRIIYGGSVTGATCKELASQPDVDGFLVGG	ASLKPEFVDIINAKQ_______________	K	E	L	K	Q	-	3	0	1	3	0	2	2	3	0	2	3	2	0	2	2	2	0	0	0	3	0	0	30	2	3156.63	P17751;H7BXC3	P17751	270	299	Tpi1	Triosephosphate isomerase	yes	no	3	0.024267	35.216
ELDDMSLDSSQPSLSK	RDSANINLHRKLLTKELDDMSLDSSQPSLS	LDDMSLDSSQPSLSKDLRDEFLMKIYGAQH	K	E	L	S	K	D	0	0	0	3	0	1	1	0	0	0	3	1	1	0	1	5	0	0	0	0	0	0	16	0	1750.79	H3BL10;H3BIY6;Q2TBA5;Q2TBA4;H3BIU2;Q8BMQ3	H3BL10	35	50	Bnc2	Zinc finger protein basonuclin-2	yes	no	2	0.014988	89.805		By MS/MS
ELEEIVQPIISK	SHQDADIEDFKAKKKELEEIVQPIISKLYG	KKKELEEIVQPIISKLYGSGGPPPTGEEDT	K	E	L	S	K	L	0	0	0	0	0	1	3	0	0	3	1	1	0	0	1	1	0	0	0	1	0	0	12	0	1396.78	Q9DC41;Q3U9G2;Q3TWF2;Q3TKF8;Q3TI47;P20029;Q3U6V3	Q9DC41	623	634	Hspa5	78 kDa glucose-regulated protein	yes	no	2	2.4811e-199	231.07		By MS/MS
ELLASEDFHPVPSIIGVNNDEFGWSIPVVMGSAQMIK	IPAVVDGEFFPRHPKELLASEDFHPVPSII	GWSIPVVMGSAQMIKGITRENLQAVLKDTA	K	E	L	I	K	G	2	0	2	2	0	1	3	3	1	4	2	1	2	2	3	4	0	1	0	4	0	0	37	0	4025.99	Q91WG0;Q8K033	Q91WG0	327	363	Ces2c	Acylcarnitine hydrolase	yes	no	3	0.00012328	47.784		By MS/MS			By matching
ELLTTLQEASK	FLMASLGARDLQTTRELLTTLQEASKSPGE	QTTRELLTTLQEASKSPGENCQHQLAKDVG	R	E	L	S	K	S	1	0	0	0	0	1	2	0	0	0	3	1	0	0	0	1	2	0	0	0	0	0	11	0	1231.67	A3KMP2	A3KMP2	347	357	Ttc38	Tetratricopeptide repeat protein 38	yes	yes	2	0.015635	107.83		By MS/MS
EMEKQKTLYQQAR	DEEEEEDKEKTFEEKEMEKQKTLYQQARLH	EKEMEKQKTLYQQARLHERGAAEMVLQMIS	K	E	M	A	R	L	1	1	0	0	0	3	2	0	0	0	1	2	1	0	0	0	1	0	1	0	0	0	13	2	1651.84	A0A140LJF7;A0A140LJK7;E9PW34;A2AGL3	A0A140LJF7	3602	3614	Ryr3	Ryanodine receptor 3	yes	no	2	0.025125	42.336		By MS/MS
EMGNTVMDIIR	TVGVLFYFNADKLKKEMGNTVMDIIRNYTA	KLKKEMGNTVMDIIRNYTANATSSREEAWD	K	E	M	I	R	N	0	1	1	1	0	0	1	1	0	2	0	0	2	0	0	0	1	0	0	1	0	0	11	0	1277.61	A2AIJ2;A2AIJ1;Q3UII2;P40237	A2AIJ2	116	126	Cd82	Tetraspanin;CD82 antigen	yes	no	2	4.2241e-12	142.43		By MS/MS
EMLKQYYIGDVHPSDLKPK	ATESFEDVGHSPDAREMLKQYYIGDVHPSD	QYYIGDVHPSDLKPKGDDKDPSKNNSCQSS	R	E	M	P	K	G	0	0	0	2	0	1	1	1	1	1	2	3	1	0	2	1	0	0	2	1	0	0	19	2	2260.16	Q3TH64;Q9CQX2;Q3TLE8	Q3TH64	85	103	Cyb5b	Cytochrome b5 type B	yes	no	4	0.0042565	72.315
EMLNISGPPLK	SAGESFNKLVSGKLREMLNISGPPLKAGKT	GKLREMLNISGPPLKAGKTRTFYGLHQDFP	R	E	M	L	K	A	0	0	1	0	0	0	1	1	0	1	2	1	1	0	2	1	0	0	0	0	0	0	11	0	1197.64	Q9CPY7	Q9CPY7	69	79	Lap3	Cytosol aminopeptidase	yes	yes	2	0.0016814	99.013		By MS/MS
ENIIDLSNANR	______________________________	GILRENIIDLSNANRCLQARE_________	R	E	N	N	R	C	1	1	3	1	0	0	1	0	0	2	1	0	0	0	0	1	0	0	0	0	0	0	11	0	1257.63	A2CEK9;Q8JZT0;A2BIN0;B8JI96;Q9D0H8;B5X0G0;B5TE76;Q58EV3;Q58ES8;B0V388;A9R9W0;A2CGB6;A2CEL1;A2CEK7;A2CEK6;A2BIN1;A2AKN9;A2AKN8;Q9CXU6;Q4FZE8;A2BIM8;P11591;P11589;P11588;P02762;B5X0G2;P04938	A2CEK9	14	24	Mup1;Mup11;Mup14;Mup13;Mup15;Mup6;Mup10;Mup4;Mup8;Mup9;Mup5;Mup2;Mup17	Major urinary protein 5;Major urinary protein 2;Major urinary protein 1;Major urinary protein 6;Major urinary protein 17;Major urinary proteins 11 and 8	yes	no	2	5.2372e-86	178.54		By MS/MS
ENLQVFGFQLSPEDMK	GIVPLAQSFKENEMRENLQVFGFQLSPEDM	NLQVFGFQLSPEDMKTLDGLNKNFRYLPAE	R	E	N	M	K	T	0	0	1	1	0	2	2	1	0	0	2	1	1	2	1	1	0	0	0	1	0	0	16	0	1880.9	Q54A37;Q571M4;Q8VC28	Q54A37	279	294	Akr1c13	Aldo-keto reductase family 1 member C13	yes	no	2	0	308.74		By MS/MS
ENMHFEVCPWSSYLTGAWDPK	YHTIEDEALYNRLLKENMHFEVCPWSSYLT	VCPWSSYLTGAWDPKTTHAVVRFKNDKANY	K	E	N	P	K	T	1	0	1	1	1	0	2	1	1	0	1	1	1	1	2	2	1	2	1	1	0	0	21	0	2553.11	Q4FK28;P03958;Q4FJZ7	Q4FK28	255	275	Ada	Adenosine deaminase	yes	no	3	2.9775e-15	148.38		By MS/MS			By matching
ENPFGIQVR	PTSSEENRLYDVEIKENPFGIQVRRRSTGK	YDVEIKENPFGIQVRRRSTGKLIWDSCLPG	K	E	N	V	R	R	0	1	1	0	0	1	1	1	0	1	0	0	0	1	1	0	0	0	0	1	0	0	9	0	1058.55	F8VQM5;B5THE3	F8VQM5	1060	1068	Sis		yes	no	2	0.0011555	122.19		By MS/MS
ENVLIGEGAGFK	______________________________	VPKENVLIGEGAGFKIAMGAFDRTRPTVAA	K	E	N	F	K	I	1	0	1	0	0	0	2	3	0	1	1	1	0	1	0	0	0	0	0	1	0	0	12	0	1232.64	Q8BJT5;Q91WS8;P45952	Q8BJT5	14	25	Acadm	Medium-chain specific acyl-CoA dehydrogenase, mitochondrial	yes	no	2	1.5082e-06	141.08		By MS/MS
EPAGLEQILK	______________________________	______________________________	M	E	P	L	K	E	1	0	0	0	0	1	2	1	0	1	2	1	0	0	1	0	0	0	0	0	0	0	10	0	1096.61	D6RES6;Q5U4C5;Q8VI75	D6RES6	2	11	Ipo4	Importin-4	yes	no	2	0.0078244	119.17		By MS/MS
EQFFEIPMPSIILK	LGLFFTGLLPFVPIREQFFEIPMPSIILKL	REQFFEIPMPSIILKLKEPHTISKGHKFLI	R	E	Q	L	K	L	0	0	0	0	0	1	2	0	0	3	1	1	1	2	2	1	0	0	0	0	0	0	14	0	1690.9	Q9CRY7	Q9CRY7	224	237	Gdpd1	Glycerophosphodiester phosphodiesterase domain-containing protein 1	yes	yes	2	0.0010644	132.14		By MS/MS
ESDDKPEIEDVGSDEEEEEK	EEKEEKEEEKEKEEKESDDKPEIEDVGSDE	PEIEDVGSDEEEEEKKDGDKKKKKKIKEKY	K	E	S	E	K	K	0	0	0	4	0	0	8	1	0	1	0	2	0	0	1	2	0	0	0	1	0	0	20	1	2306.94	Q3TJU7;A0PJ91;Q80Y52;Q3UIF3;Q3TKA2;P07901;Q8C2A9;Q3TKB9;Q8C5U3;Q3TKG0	Q3TJU7	74	93	Hsp90aa1	Heat shock protein HSP 90-alpha	yes	no	3	3.6243e-242	240.66					By MS/MS
ESDGTTSLIGEVWPGLTVYPDFTNPR	YQTYVRGNEQNVWVKESDGTTSLIGEVWPG	VWPGLTVYPDFTNPRTWEWWANECNLFHQQ	K	E	S	P	R	T	0	1	1	2	0	0	2	3	0	1	2	0	0	1	3	2	4	1	1	2	0	0	26	0	2850.37	F8VQM5;B5THE3	F8VQM5	446	471	Sis		yes	no	2;3	0	268.25		By MS/MS			By MS/MS
ESGTTDANVWTGLHDPK	VLSQAEGNFVASLIKESGTTDANVWTGLHD	GTTDANVWTGLHDPKRNRRWHWSSGSLFLY	K	E	S	P	K	R	1	0	1	2	0	0	1	2	1	0	1	1	0	0	1	1	3	1	0	1	0	0	17	0	1826.84	Q8C6F9;Q3TV26;P43137	Q8C6F9	50	66	Reg1	Lithostathine-1	yes	no	2	4.6928e-12	147.39					By MS/MS
ESKPYPEDPSCTMTEFHSTPK	IYPNNLIALSNMLPKESKPYPEDPSCTMTE	EDPSCTMTEFHSTPKMSTYLLAYIVSEFKN	K	E	S	P	K	M	0	0	0	1	1	0	3	0	1	0	0	2	1	1	4	3	3	0	1	0	0	0	21	1	2467.07	Q3UP74;P97449	Q3UP74	253	273	Anpep	Aminopeptidase N	yes	no	3	0.0001367	116.73		By MS/MS			By matching
ESSLVFDSQSSSISNK	FNAGAMENWGLVTYRESSLVFDSQSSSISN	SSLVFDSQSSSISNKERVVTVIAHELAHQW	R	E	S	N	K	E	0	0	1	1	0	1	1	0	0	1	1	1	0	1	0	7	0	0	0	1	0	0	16	0	1713.81	Q3UP74;P97449;Q3TB69	Q3UP74	363	378	Anpep	Aminopeptidase N	yes	no	2	0	297.5		By MS/MS			By MS/MS
ESYPFLPTVIDGVVLPK	LKLNLFKLDLLGNPKESYPFLPTVIDGVVL	YPFLPTVIDGVVLPKAPEEILAEKSFSTVP	K	E	S	P	K	A	0	0	0	1	0	0	1	1	0	1	2	1	0	1	3	1	1	0	1	3	0	0	17	0	1873.02	Q8VCT4	Q8VCT4	313	329	Ces1d	Carboxylesterase 1D	yes	yes	2	9.3588e-27	188.27		By MS/MS			By MS/MS
ETECTYFSTPLLLGK	NGKEGVVECSFVQSKETECTYFSTPLLLGK	ETECTYFSTPLLLGKKGLEKNLGIGKITPF	K	E	T	G	K	K	0	0	0	0	1	0	2	1	0	0	3	1	0	1	1	1	3	0	1	0	0	0	15	0	1757.85	P08249	P08249	282	296	Mdh2	Malate dehydrogenase, mitochondrial	yes	yes	2	0.018298	125.72		By MS/MS
ETENQKTMEESTKR	______________________________	METENQKTMEESTKRKEEKKKRSRVKQVLA	M	E	T	K	R	K	0	1	1	0	0	1	4	0	0	0	0	2	1	0	0	1	3	0	0	0	0	0	14	2	1709.79	A0A0G2JFW4;Q05CL8	A0A0G2JFW4	2	15	Larp7	La-related protein 7	yes	no	2	0.019133	62.463		By MS/MS
ETQNANNFNVTQFDK				E	T	D	K		1	0	4	1	0	2	1	0	0	0	0	1	0	2	0	0	2	0	0	1	0	0	15	0	1768.8		REV__U5T9V5					yes	no	2	0.020247	92.611		By MS/MS
ETTIQGLDGLSER	IKLDQGGAPLAGTNKETTIQGLDGLSERCA	NKETTIQGLDGLSERCAQYKKDGVDFGKWR	K	E	T	E	R	C	0	1	0	1	0	1	2	2	0	1	2	0	0	0	0	1	2	0	0	0	0	0	13	0	1417.7	Q3UER1;Q3TJ66;Q91Y97	Q3UER1	122	134	Aldob	Fructose-bisphosphate aldolase;Fructose-bisphosphate aldolase B	yes	no	2	1.3506e-18	163.45	By matching	By MS/MS	By matching		By MS/MS
ETVSEESNVLCLSK	______________________________	RETVSEESNVLCLSKSPNKHNRLYMKARPF	R	E	T	S	K	S	0	0	1	0	1	0	3	0	0	0	2	1	0	0	0	3	1	0	0	2	0	0	14	0	1593.76	Q99LT6;Q3TPG2;Q3TSK4;Q6P9L9;Q8C153;Q8BMA8;Q3UZ14;Q3UMI7;Q3UDC8;Q3UBL9;Q3TWX1;Q3TLB1;Q3TK17;Q3TJZ1;P58252;Q3TW58	Q99LT6	10	23	Eef2	Elongation factor 2	yes	no	2	0	342.32		By MS/MS
EVERVVVDALSGLKGDLAGR	RGLSLPPACTRAERREVERVVVDALSGLKG	VVDALSGLKGDLAGRYYRLSEMTEAEQQQL	R	E	V	G	R	Y	2	2	0	2	0	0	2	3	0	0	3	1	0	0	0	1	0	0	0	4	0	0	20	2	2082.14	Q545N7;P30275;A2ARP5	Q545N7	187	206	Ckmt1	Creatine kinase U-type, mitochondrial	yes	no	3	4.011e-82	189.44
EVFEAFPETPINIDIK	ACKCEGKDTRIPLLKEVFEAFPETPINIDI	VFEAFPETPINIDIKVNNNVLIKKVSELVK	K	E	V	I	K	V	1	0	1	1	0	0	3	0	0	3	0	1	0	2	2	0	1	0	0	1	0	0	16	0	1860.95	Q9CRY7	Q9CRY7	138	153	Gdpd1	Glycerophosphodiester phosphodiesterase domain-containing protein 1	yes	yes	2	2.4202e-61	186.76					By MS/MS
EVGVYEALKDDSWLK	QYPDVNHAKVKLQGKEVGVYEALKDDSWLK	EVGVYEALKDDSWLKGEFITTVQQRGAAVI	K	E	V	L	K	G	1	0	0	2	0	0	2	1	0	0	2	2	0	0	0	1	0	1	1	2	0	0	15	1	1750.88	P14152	P14152	206	220	Mdh1	Malate dehydrogenase, cytoplasmic	yes	yes	2	0.025347	125.36		By MS/MS
EVHKQVVDSAYEVIK	LNPELGTDADKEQWKEVHKQVVDSAYEVIK	EVHKQVVDSAYEVIKLKGYTSWAIGLSVAD	K	E	V	I	K	L	1	0	0	1	0	1	2	0	1	1	0	2	0	0	0	1	0	0	1	4	0	0	15	1	1742.92	A0A1B0GSR9;Q564E2;Q3TI99;Q3TCI7;P06151;Q3UDU4;Q99K20;Q3THB4;A0A1B0GSX0;Q3UIC3	A0A1B0GSR9	212	226	Ldha	L-lactate dehydrogenase;L-lactate dehydrogenase A chain	yes	no	2;3	1.4952e-10	148.18		By MS/MS
EVNTVLADVIKHMTPDRAFEDSYPQLQSIIQK	______________________________	AFEDSYPQLQSIIQKVIAHFHDFSVLFSVE	R	E	V	Q	K	V	2	1	1	3	0	3	2	0	1	3	2	2	1	1	2	2	2	0	1	3	0	0	32	2	3684.88	F6RR19;D3YW20;D3YW19;I1E4X5;Q8BWQ6	F6RR19	10	41	9030624J02Rik	UPF0505 protein C16orf62 homolog	yes	no	5	0.017963	27.337
EVTINADTTCGNDWVCEHR	QNDWIGPPNNNGVTKEVTINADTTCGNDWV	NADTTCGNDWVCEHRWRQIRNMVAFRNVVN	K	E	V	H	R	W	1	1	2	2	2	0	2	1	1	1	0	0	0	0	0	0	3	1	0	2	0	0	19	0	2275.96	P00688;Q61299;Q8C5B4;Q61298	Q8C5B4	381	399	Amy2	Pancreatic alpha-amylase;Alpha-amylase	no	no	2	3.0209e-272	247.11		By MS/MS			By matching
EWISPAFCQWFVR	PNKPAFFIDCGFHAREWISPAFCQWFVREA	AREWISPAFCQWFVREAVRTYKQEIHMKRL	R	E	W	V	R	E	1	1	0	0	1	1	1	0	0	1	0	0	0	2	1	1	0	2	0	1	0	0	13	0	1724.81	B2RS76	B2RS76	177	189	Cpb1		yes	yes	2;3	2.1752e-151	233.09		By MS/MS
EWVTQASGVWFAK	TNRPAIWIDTGIHSREWVTQASGVWFAKKI	SREWVTQASGVWFAKKITKDYGQEPTLTAI	R	E	W	A	K	K	2	0	0	0	0	1	1	1	0	0	0	1	0	1	0	1	1	2	0	2	0	0	13	0	1507.75	Q7TPZ8	Q7TPZ8	182	194	Cpa1	Carboxypeptidase A1	yes	yes	2	0	250.7		By MS/MS
EWVTQATALWTANK	GDKPAIWLDAGIHAREWVTQATALWTANKI	REWVTQATALWTANKIASDYGTDPAITSLL	R	E	W	N	K	I	3	0	1	0	0	1	1	0	0	0	1	1	0	0	0	0	3	2	0	1	0	0	14	0	1617.82	Q504N0	Q504N0	180	193	Cpa2	Carboxypeptidase A2	yes	yes	2	0	331.48		By MS/MS
EYLPIGGLAEFCK	VRKAEAQIAAKNLDKEYLPIGGLAEFCKAS	DKEYLPIGGLAEFCKASAELALGENNEVLK	K	E	Y	C	K	A	1	0	0	0	1	0	2	2	0	1	2	1	0	1	1	0	0	0	1	0	0	0	13	0	1495.74	P05202	P05202	95	107	Got2	Aspartate aminotransferase, mitochondrial	yes	yes	2	3.5089e-287	251.43		By MS/MS
EYTAGREADDIVNWLKK	PTIKFFKNGDTASPKEYTAGREADDIVNWL	TAGREADDIVNWLKKRTGPAATTLSDTAAA	K	E	Y	K	K	R	2	1	1	2	0	0	2	1	0	1	1	2	0	0	0	0	1	1	1	1	0	0	17	2	2007.01	Q3TT76;Q3UDR2;Q3URP6;Q3UJA8;Q3UBY9;Q3UA23;Q3U738;Q3TWE3;Q3TIM0;Q3THC3;Q3TGS0;Q3TF72;P09103	Q3TT76	117	133	P4hb	Protein disulfide-isomerase	yes	no	3	0.0074639	97.2
FAPPEAPEPWSGVR	FLGIPFAKPPVGPLRFAPPEAPEPWSGVRD	RFAPPEAPEPWSGVRDGTAHPAMCLQNLDM	R	F	A	V	R	D	2	1	0	0	0	0	2	1	0	0	0	0	0	1	4	1	0	1	0	1	0	0	14	0	1538.75	Q91WG0;Q6PDB7;Q149K3;Q08ED5;E9PV38;Q8R097;Q8BK48	Q91WG0	75	88	Ces2c;Ces2b;Ces2f;Ces2g;Ces2e	Acylcarnitine hydrolase;Carboxylic ester hydrolase;Pyrethroid hydrolase Ces2e	no	no	2	0.01719	67.93		By MS/MS
FCTGLTQIETLFK	ISMQKGGNMKEVFTRFCTGLTQIETLFKSK	TRFCTGLTQIETLFKSKNYEFMWNPHLGYI	R	F	C	F	K	S	0	0	0	0	1	1	1	1	0	1	2	1	0	2	0	0	3	0	0	0	0	0	13	0	1556.79	Q04447	Q04447	253	265	Ckb	Creatine kinase B-type	yes	yes	2	1.4118e-17	157.68		By MS/MS
FELTGIPPAPR	EGERAMTKDNNLLGKFELTGIPPAPRGVPQ	LLGKFELTGIPPAPRGVPQIEVTFDIDANG	K	F	E	P	R	G	1	1	0	0	0	0	1	1	0	1	1	0	0	1	3	0	1	0	0	0	0	0	11	0	1196.66	Q3UBR0;Q3UXU1;Q3TH04;Q3KQJ4;Q3ULM1;Q504P4;Q3UBA6;Q3U9L2;Q3TZJ3;Q3TRH3;Q3TQ13;Q3TH56;Q3TF16;Q3TEK2;P63017	Q3UBR0	64	74	Hspa8	Heat shock cognate 71 kDa protein	yes	no	2	0.01245	131.5		By MS/MS			By MS/MS
FFSLEGVNYPALK	ILVYTLQEVTPNASKFFSLEGVNYPALKLD	SKFFSLEGVNYPALKLDQTLDYFKNQNMTF	K	F	F	L	K	L	1	0	1	0	0	0	1	1	0	0	2	1	0	2	1	1	0	0	1	1	0	0	13	0	1483.77	A0PJK7;Q8VHF2	A0PJK7	177	189	Cdhr5	Cadherin-related family member 5	yes	no	2	1.184e-74	193.83		By MS/MS
FGGFGGPGGVGGLGGPGGFGPGGYPGGIHEVSVNQSLLQPLNVK	FSGGGFGGGGFGGGRFGGFGGPGGVGGLGG	EVSVNQSLLQPLNVKVDPEIQNVKAQEREQ	R	F	G	V	K	V	0	0	2	0	0	2	1	17	1	1	4	1	0	3	5	2	0	0	1	4	0	0	44	0	4091.07	CON__P35908	CON__P35908	129	172			yes	yes	3	3.4286e-06	63.328		By MS/MS
FGPYYTEPVIAGLDPK	YTLMSMVANLLYEKRFGPYYTEPVIAGLDP	GPYYTEPVIAGLDPKTFKPFICSLDLIGCP	R	F	G	P	K	T	1	0	0	1	0	0	1	2	0	1	1	1	0	1	3	0	1	0	2	1	0	0	16	0	1765.89	Q545G0;Q9R1P1;D3YUM8	Q545G0	100	115	Psmb3;Gm4950	Proteasome subunit beta type;Proteasome subunit beta type-3	yes	no	2	1.1095e-152	193.73		By MS/MS
FIWYNNVINPTLPK	EFDSDVDVGDLQKVKFIWYNNVINPTLPKV	KFIWYNNVINPTLPKVGASRITVERNDGRV	K	F	I	P	K	V	0	0	3	0	0	0	0	0	0	2	1	1	0	1	2	0	1	1	1	1	0	0	14	0	1717.92	Q6P8U6	Q6P8U6	417	430	Pnlip	Pancreatic triacylglycerol lipase	yes	yes	2	5.5977e-176	224.42		By MS/MS			By MS/MS
FLEQQNQVLQTK	KTLNNKFASFIDKVRFLEQQNQVLQTKWEL	KVRFLEQQNQVLQTKWELLQQMNVGTRPIN	R	F	L	T	K	W	0	0	1	0	0	4	1	0	0	0	2	1	0	1	0	0	1	0	0	1	0	0	12	0	1474.78	CON__P35908;CON__Q9R0H5;CON__Q6NXH9;Q08EK4;Q08EK5;CON__Q6IFZ6;CON__Q7Z794;CON__ENSEMBL:ENSBTAP00000038253;Q6IFZ9;Q9R0H5;Q6NXH9;Q6IFZ6;P04104;CON__P04264	CON__P35908	204	215	Krt77;Krt74;Krt71;Krt73;Krt1	Keratin, type II cytoskeletal 74;Keratin, type II cytoskeletal 71;Keratin, type II cytoskeletal 73;Keratin, type II cytoskeletal 1b;Keratin, type II cytoskeletal 1	no	no	2	2.0685e-73	189.17		By matching			By MS/MS
FLREHFEKLEK	CIVHLCVAKPDRPLRFLREHFEKLEK____	RPLRFLREHFEKLEK_______________	R	F	L	E	K	-	0	1	0	0	0	0	3	0	1	0	2	2	0	2	0	0	0	0	0	0	0	0	11	2	1474.79	G1C1N8;D3Z7E4;D3Z4A5;D3Z406;G1C1P2;D3YTM5;D3Z068;Q921L9;Q3TY04;P12849	G1C1N8	49	59	Prkar1b	cAMP-dependent protein kinase type I-beta regulatory subunit	yes	no	2	0.00084926	109.48		By MS/MS
FMGKGVSQAVEHINK	GIYEALELRDNDKTRFMGKGVSQAVEHINK	FMGKGVSQAVEHINKTIAPALVSKKVNVVE	R	F	M	N	K	T	1	0	1	0	0	1	1	2	1	1	0	2	1	1	0	1	0	0	0	2	0	0	15	1	1643.85	Q5FW97;P17182;Q8CF78;B1ARR7	Q5FW97	57	71	EG433182;Eno1	Alpha-enolase;Enolase	yes	no	3	0.0075081	103.13
FMKTPEQLLEHKK	IHLITRMFECDVCHKFMKTPEQLLEHKKCH	HKFMKTPEQLLEHKKCHTVPTGGLKTVVSV	K	F	M	K	K	C	0	0	0	0	0	1	2	0	1	0	2	3	1	1	1	0	1	0	0	0	0	0	13	2	1627.88	F6RU08;F6ZJ37;F6ULU2;F6XU43;G5E8U2;Q505G8	F6RU08	193	205	Zfp827;Znf827	Zinc finger protein 827	yes	no	2	0.021136	48.602					By MS/MS
FNPVTGEVPPR	WLERYYCFQGNKFLRFNPVTGEVPPRYPLD	KFLRFNPVTGEVPPRYPLDARDYFVSCPGR	R	F	N	P	R	Y	0	1	1	0	0	0	1	1	0	0	0	0	0	1	3	0	1	0	0	2	0	0	11	0	1211.63	A0A1B0GS57;Q8K1U6;Q91X72	A0A1B0GS57	147	157	Hpx	Hemopexin	yes	no	2	0.012374	112.3		By matching			By MS/MS
FPYMALSK	LEGHLGPETPLAMDRFPYMALSKTYSVDRQ	TPLAMDRFPYMALSKTYSVDRQVPDSASTA	R	F	P	S	K	T	1	0	0	0	0	0	0	0	0	0	1	1	1	1	1	1	0	0	1	0	0	0	8	0	955.484	Q1LZM2;F8VQM0;P24822	Q1LZM2	92	99	Akp3;Iap	Alkaline phosphatase;Intestinal-type alkaline phosphatase	yes	no	2	0.020146	73.248		By MS/MS
FSGFPALINR	IDYMERQLDFKLSPKFSGFPALINRMKANG	KLSPKFSGFPALINRMKANGMRVILILDPA	K	F	S	N	R	M	1	1	1	0	0	0	0	1	0	1	1	0	0	2	1	1	0	0	0	0	0	0	10	0	1120.6	A0A0J9YVE6;B5THE2	B5THE2	1269	1278	Mgam		no	no	2	6.3919e-108	204.36		By MS/MS
FSLSWPR	EDIALLKELQVSHYRFSLSWPRLLPTGVRA	ELQVSHYRFSLSWPRLLPTGVRAEQVNKRG	R	F	S	P	R	L	0	1	0	0	0	0	0	0	0	0	1	0	0	1	1	2	0	1	0	0	0	0	7	0	891.46	D6RI22;Q8K1F9	D6RI22	109	115	Lctl	Lactase-like protein	yes	no	2	1.2296e-19	158.12					By MS/MS
FSSEFELQQLEQFK	GSFSFANLIQGVTRRFSSEFELQQLEQFKA	RFSSEFELQQLEQFKADNSATGFGTGTRAL	R	F	S	F	K	A	0	0	0	0	0	3	3	0	0	0	2	1	0	3	0	2	0	0	0	0	0	0	14	0	1758.85	Q3UP74;P97449;Q3TB69;A0A0U1RNS3	Q3UP74	908	921	Anpep	Aminopeptidase N	yes	no	2;3	0	396.84		By MS/MS
FSTGGTNRPAIWIDTGIHSR	QIGSTFEGRPINVLKFSTGGTNRPAIWIDT	TNRPAIWIDTGIHSREWVTQASGVWFAKKI	K	F	S	S	R	E	1	2	1	1	0	0	0	3	1	3	0	0	0	1	1	2	3	1	0	0	0	0	20	1	2185.1	Q7TPZ8	Q7TPZ8	162	181	Cpa1	Carboxypeptidase A1	yes	yes	3	5.102e-140	209.19		By MS/MS
FTASAGIQVVGDDLTVTNPK	IEDPFDQDDWGAWQKFTASAGIQVVGDDLT	GIQVVGDDLTVTNPKRIAKAASEKSCNCLL	K	F	T	P	K	R	2	0	1	2	0	1	0	2	0	1	1	1	0	1	1	1	3	0	0	3	0	0	20	0	2032.05	Q5FW97;P17182;Q6PHC1	Q5FW97	307	326	EG433182;Eno1	Alpha-enolase	yes	no	2	0	287.54		By matching			By MS/MS
FTCYPDVGTATEK	FIVRWTTQSFSDNEKFTCYPDVGTATEKTC	EKFTCYPDVGTATEKTCVERGCIWEPVSGL	K	F	T	E	K	T	1	0	0	1	1	0	1	1	0	0	0	1	0	1	1	0	3	0	1	1	0	0	13	0	1487.66	F8VQM5;B5THE3	F8VQM5	932	944	Sis		yes	no	2	3.7856e-74	192.44		By MS/MS			By MS/MS
FTKELGKFTGLK	LILSPTRELALQTMKFTKELGKFTGLKTAL	TMKFTKELGKFTGLKTALILGGDKMEDQFA	K	F	T	L	K	T	0	0	0	0	0	0	1	2	0	0	2	3	0	2	0	0	2	0	0	0	0	0	12	2	1367.78	Q8CD39;Q8CD14;Q8K4L0	Q8CD39	184	195	Ddx54	ATP-dependent RNA helicase DDX54	yes	no	2	0.009696	79.489		By MS/MS
FVFSLVDAMNGK	GAGSATLSMAYAGARFVFSLVDAMNGKEGV	GARFVFSLVDAMNGKEGVVECSFVQSKETE	R	F	V	G	K	E	1	0	1	1	0	0	0	1	0	0	1	1	1	2	0	1	0	0	0	2	0	0	12	0	1326.66	P08249	P08249	258	269	Mdh2	Malate dehydrogenase, mitochondrial	yes	yes	2	1.1965e-73	191.4		By MS/MS			By matching
GADFLVTEVENGGSLGSK	IYVDDGLISLQVKEKGADFLVTEVENGGSL	FLVTEVENGGSLGSKKGVNLPGAAVDLPAV	K	G	A	S	K	K	1	0	1	1	0	0	2	4	0	0	2	1	0	1	0	2	1	0	0	2	0	0	18	0	1778.87	A0A1L1SU37;P52480	P52480	189	206	Pkm	Pyruvate kinase PKM	no	no	2	0	475.67		By MS/MS	By MS/MS		By matching
GADFLVTEVENGGSLGSKK	IYVDDGLISLQVKEKGADFLVTEVENGGSL	LVTEVENGGSLGSKKGVNLPGAAVDLPAVS	K	G	A	K	K	G	1	0	1	1	0	0	2	4	0	0	2	2	0	1	0	2	1	0	0	2	0	0	19	1	1906.96	A0A1L1SU37;P52480	P52480	189	207	Pkm	Pyruvate kinase PKM	no	no	3	0.023721	38.824
GADPEDVITGAFK	INFTVFLTMFGEKLKGADPEDVITGAFKVL	LKGADPEDVITGAFKVLDPEGKGTIKKQFL	K	G	A	F	K	V	2	0	0	2	0	0	1	2	0	1	0	1	0	1	1	0	1	0	0	1	0	0	13	0	1318.64	A0A0U1RP93;Q545G1;P97457	A0A0U1RP93	73	85	Mylpf	Myosin regulatory light chain 2, skeletal muscle isoform	yes	no	2	0.007764	124.42	By MS/MS		By matching	By matching
GAEADQIIEYLKQQVALLKEK	______________________________	IIEYLKQQVALLKEKAILQATMREEKKLRV	K	G	A	E	K	A	3	0	0	1	0	3	3	1	0	2	3	3	0	0	0	0	0	0	1	1	0	0	21	2	2386.31	A0A0G2JDH0;Q3TUZ1;A0A0G2JEU9;A0A0G2JDV0;A0A0G2JDW6;Q8C2U7;Q3UZG4;P31230	A0A0G2JDH0	15	35	Aimp1	Aminoacyl tRNA synthase complex-interacting multifunctional protein 1;Endothelial monocyte-activating polypeptide 2	yes	no	3	0.0087917	74.618			By MS/MS
GAGKAPLNVQFSSPLPGEAVK	GVENGKPTHFTVHTKGAGKAPLNVQFSSPL	LNVQFSSPLPGEAVKDLDIIDNYDYSHTVK	K	G	A	V	K	D	3	0	1	0	0	1	1	3	0	0	2	2	0	1	3	2	0	0	0	2	0	0	21	1	2066.12	Q80X90	Q80X90	874	894	Flnb	Filamin-B	yes	yes	3	0.021704	56.9
GASIAHCPNSNLSLSSGLLNVLEVLK	GCYLSEEELNIFSERGASIAHCPNSNLSLS	LSLSSGLLNVLEVLKHKVKIGLGTDVAGGY	R	G	A	L	K	H	2	0	3	0	1	0	1	2	1	1	6	1	0	0	1	5	0	0	0	2	0	0	26	0	2692.42	Q71RH6;Q71RH5;Q548F2;Q3U0C4;Q69ZN0;Q9R111;D3YU09;Q6DFY1	Q71RH6	295	320	Gda	Guanine deaminase	yes	no	3	0.012952	82.885		By MS/MS
GCAPNLLNYPPFTPGILDK	IDMNEVSSFIHGSQKGCAPNLLNYPPFTPG	NLLNYPPFTPGILDKIMYSKTLCMDAVQHW	K	G	C	D	K	I	1	0	2	1	1	0	0	2	0	1	3	1	0	1	4	0	1	0	1	0	0	0	19	0	2086.06	F8VQM5;B5THE3	F8VQM5	509	527	Sis		yes	no	2;3	0	281.6		By MS/MS			By matching
GCDVVVIPAGVPR	VKGYLGPEQLPDCLKGCDVVVIPAGVPRKP	LKGCDVVVIPAGVPRKPGMTRDDLFNTNAT	K	G	C	P	R	K	1	1	0	1	1	0	0	2	0	1	0	0	0	0	2	0	0	0	0	4	0	0	13	0	1337.71	P08249;A0A0G2JF23	P08249	92	104	Mdh2	Malate dehydrogenase, mitochondrial	yes	no	2	6.8273e-200	213.31		By MS/MS
GDLGIEIPAEK	FDEILEASDGIMVARGDLGIEIPAEKVFLA	MVARGDLGIEIPAEKVFLAQKMMIGRCNRA	R	G	D	E	K	V	1	0	0	1	0	0	2	2	0	2	1	1	0	0	1	0	0	0	0	0	0	0	11	0	1140.6	P52480;Q3UEH4;E9Q509;Q3UEI4;A7MCU9;G3X925;P53657	P52480	295	305	Pkm;Pklr	Pyruvate kinase PKM;Pyruvate kinase;Pyruvate kinase PKLR	yes	no	2	0.025351	90.108	By matching		By matching	By matching
GDVTTQVALQPALK	NLNATEEKYHEALAKGDVTTQVALQPALKF	KGDVTTQVALQPALKFNGGGHINHTIFWTN	K	G	D	L	K	F	2	0	0	1	0	2	0	1	0	0	2	1	0	0	1	0	2	0	0	2	0	0	14	0	1439.8	Q4FJX9;Q3U8W4;P09671	Q4FJX9	76	89	Sod2	Superoxide dismutase;Superoxide dismutase [Mn], mitochondrial	yes	no	2	3.4859e-258	248.98		By MS/MS
GEFHTPVTVAGPHVVQPSGPR	GATEQPPLFSSYKPRGEFHTPVTVAGPHVV	VTVAGPHVVQPSGPRYKLEGNVVLYGDWSF	R	G	E	P	R	Y	1	1	0	0	0	1	1	3	2	0	0	0	0	1	4	1	2	0	0	4	0	0	21	0	2168.11	Q3UKB9;E9PYN9;Q8JZQ5	Q3UKB9	294	314	Aoc1	Amine oxidase;Amiloride-sensitive amine oxidase [copper-containing]	yes	no	4	0.0038119	70.334		By MS/MS			By MS/MS
GELFWDDGESK	PLGLIVALDENQAAKGELFWDDGESKDTIE	QAAKGELFWDDGESKDTIEKKIYILYEFSV	K	G	E	S	K	D	0	0	0	2	0	0	2	2	0	0	1	1	0	1	0	1	0	1	0	0	0	0	11	0	1281.55	F8VQM5;B5THE3;B5THE2	F8VQM5	818	828	Sis;Mgam		no	no	2	7.2557e-34	167.12					By MS/MS
GELFWDDGQSK	PLGLLIALDENKEARGELFWDDGQSKDLTT	KEARGELFWDDGQSKDLTTNNILCKFSVTQ	R	G	E	S	K	D	0	0	0	2	0	1	1	2	0	0	1	1	0	1	0	1	0	1	0	0	0	0	11	0	1280.57	A0A0J9YVE6	A0A0J9YVE6	201	211			yes	yes	2	5.6375e-201	218.94		By MS/MS
GELVVNFPLIPGHEGAGIVESVGDGVCSMKPGDK	MISSGICGSDDHVLKGELVVNFPLIPGHEG	ESVGDGVCSMKPGDKVLILIIPQCRECDAC	K	G	E	D	K	V	1	0	1	2	1	0	3	7	1	2	2	2	1	1	3	2	0	0	0	5	0	0	34	1	3463.71	E9Q4Y1;E9Q5Z6;A1L3C0;Q9D932	E9Q4Y1	56	89	Adh6a		yes	no	4	7.9792e-05	51.659		By MS/MS			By MS/MS
GFDVFNALDLMENK	LLDLMNDALIIAKLKGFDVFNALDLMENKT	KGFDVFNALDLMENKTFLEKLKFGIGDGNL	K	G	F	N	K	T	1	0	2	2	0	0	1	1	0	0	2	1	1	2	0	0	0	0	0	1	0	0	14	0	1611.76	F7APP3;Q3UJC3;A2AJH3;Q3THR4;O70310;O70311	F7APP3	435	448	Nmt1;Nmt2	Glycylpeptide N-tetradecanoyltransferase;Glycylpeptide N-tetradecanoyltransferase 1;Glycylpeptide N-tetradecanoyltransferase 2	yes	no	2	3.8685e-229	237.53		By MS/MS
GFFGFLLPESQIR	DQGIKYSFTFELRDKGFFGFLLPESQIRQT	DKGFFGFLLPESQIRQTCEETMLAVKYIAN	K	G	F	I	R	Q	0	1	0	0	0	1	1	2	0	1	2	0	0	3	1	1	0	0	0	0	0	0	13	0	1509.8	B2RS76	B2RS76	381	393	Cpb1		yes	yes	2	4.9974e-46	201.61		By MS/MS
GFGGVQVSPPNENVVVHNPSR	WVDIAKECERYLAPKGFGGVQVSPPNENVV	VSPPNENVVVHNPSRPWWERYQPISYKICT	K	G	F	S	R	P	0	1	3	0	0	1	1	3	1	0	0	0	0	1	3	2	0	0	0	5	0	0	21	0	2189.1	P00688;E9PV85;Q8C5B4	Q8C5B4	51	71	Amy2;Amy2a1	Pancreatic alpha-amylase;Alpha-amylase	no	no	3	0.00013752	117.03		By MS/MS			By MS/MS
GFGGVQVSPPNENVVVHNPSRPWWER	WVDIAKECERYLAPKGFGGVQVSPPNENVV	ENVVVHNPSRPWWERYQPISYKICTRSGNE	K	G	F	E	R	Y	0	2	3	0	0	1	2	3	1	0	0	0	0	1	4	2	0	2	0	5	0	0	26	1	2943.45	P00688;E9PV85;Q8C5B4	Q8C5B4	51	76	Amy2;Amy2a1	Pancreatic alpha-amylase;Alpha-amylase	no	no	3;4	2.396e-08	89.816		By MS/MS		By matching
GFLDGVYSFEYYPSTPGK	TVKGPKGLEELVKQKGFLDGVYSFEYYPST	DGVYSFEYYPSTPGKYSVAVTWGGHHIPKS	K	G	F	G	K	Y	0	0	0	1	0	0	1	3	0	0	1	1	0	2	2	2	1	0	3	1	0	0	18	0	2025.94	Q80X90	Q80X90	505	522	Flnb	Filamin-B	yes	yes	2	0.0038988	100.55		By MS/MS			By matching
GGSGGSHGGGSGFGGESGGSYGGGEEASGSGGGYGGGSGK	GGGSGGGYGGGSGSRGGSGGSHGGGSGFGG	EASGSGGGYGGGSGKSSHS___________	R	G	G	G	K	S	1	0	0	0	0	0	3	23	1	0	0	1	0	1	0	8	0	0	2	0	0	0	40	0	3222.27	CON__P35527	CON__P35527	580	619			yes	yes	3	8.7227e-24	92.93		By MS/MS
GGYIIPTQQPDVTTTASR	VDMYLPEDKIGLHLRGGYIIPTQQPDVTTT	IIPTQQPDVTTTASRKNPLGLIVALDENQA	R	G	G	S	R	K	1	1	0	1	0	2	0	2	0	2	0	0	0	0	2	1	4	0	1	1	0	0	18	0	1903.96	F8VQM5;B5THE3	F8VQM5	783	800	Sis		yes	no	2	2.6921e-114	223.58		By MS/MS
GHGAGGSSILTFWDAR	SDRALVFVDNHDNQRGHGAGGSSILTFWDA	HGAGGSSILTFWDARMYKMAVGFMLAHPYG	R	G	H	A	R	M	2	1	0	1	0	0	0	4	1	1	1	0	0	1	0	2	1	1	0	0	0	0	16	0	1630.79	P00688;Q61299;Q8C5B4;Q61298	Q8C5B4	316	331	Amy2	Pancreatic alpha-amylase;Alpha-amylase	no	no	2;3	1.8744e-05	169.09		By MS/MS			By matching
GIALPADTVEELR	GAIKPETILYFGKKRGIALPADTVEELRNI	KRGIALPADTVEELRNIIGMDKPLSLPGFL	R	G	I	L	R	N	2	1	0	1	0	0	2	1	0	1	2	0	0	0	1	0	1	0	0	1	0	0	13	0	1382.74	Q4FK28;P03958;Q4FJZ7	Q4FK28	35	47	Ada	Adenosine deaminase	yes	no	2	0.0017893	130.01		By MS/MS
GIEIPEVRLNLEK	SHYYHMAHGKDFASRGIEIPEVRLNLEKMM	SRGIEIPEVRLNLEKMMEQKHSAVKALTGG	R	G	I	E	K	M	0	1	1	0	0	0	3	1	0	2	2	1	0	0	1	0	0	0	0	1	0	0	13	1	1508.86	O08749;Q3TIE8	O08749	110	122	Dld	Dihydrolipoyl dehydrogenase, mitochondrial;Dihydrolipoyl dehydrogenase	yes	no	3	0.021585	45.077
GIGGIFFDDLDSPSK	WCDDYFFIVHRGERRGIGGIFFDDLDSPSK	GIGGIFFDDLDSPSKEEAFRFVKTCAEAVV	R	G	I	S	K	E	0	0	0	3	0	0	0	3	0	2	1	1	0	2	1	2	0	0	0	0	0	0	15	0	1566.76	Q3U029;P36552	Q3U029	322	336	Cpox	Oxygen-dependent coproporphyrinogen-III oxidase, mitochondrial	yes	no	2	6.4796e-75	171.49		By MS/MS
GILAADESVGTMGNR	KELSEIAQRIVANGKGILAADESVGTMGNR	GILAADESVGTMGNRLQRIKVENTEENRRQ	K	G	I	N	R	L	2	1	1	1	0	0	1	3	0	1	1	0	1	0	0	1	1	0	0	1	0	0	15	0	1489.72	Q3UER1;Q3TJ66;Q91Y97	Q3UER1	29	43	Aldob	Fructose-bisphosphate aldolase;Fructose-bisphosphate aldolase B	yes	no	2	1.5845e-177	227.36		By MS/MS
GITFDSGGISIK	GSPNATEAPLVFVGKGITFDSGGISIKASA	VGKGITFDSGGISIKASANMDLMRADMGGA	K	G	I	I	K	A	0	0	0	1	0	0	0	3	0	3	0	1	0	1	0	2	1	0	0	0	0	0	12	0	1193.63	Q9CPY7	Q9CPY7	283	294	Lap3	Cytosol aminopeptidase	yes	yes	2	4.1593e-90	197.21		By MS/MS
GITWGEDTLMEYLENPK	GQAAGFSYTDANKNKGITWGEDTLMEYLEN	TWGEDTLMEYLENPKKYIPGTKMIFAGIKK	K	G	I	P	K	K	0	0	1	1	0	0	3	2	0	1	2	1	1	0	1	0	2	1	1	0	0	0	17	0	1994.93	Q56A15;P62897	Q56A15	57	73	Cycs	Cytochrome c, somatic	yes	no	2	8.7919e-135	213.99		By MS/MS
GIVVGIKLDQGGAPLAGTNK	KDSQGNLFRNVLKEKGIVVGIKLDQGGAPL	IKLDQGGAPLAGTNKETTIQGLDGLSERCA	K	G	I	N	K	E	2	0	1	1	0	1	0	5	0	2	2	2	0	0	1	0	1	0	0	2	0	0	20	1	1907.08	Q3UER1;Q3TJ66;Q91Y97	Q3UER1	102	121	Aldob	Fructose-bisphosphate aldolase;Fructose-bisphosphate aldolase B	yes	no	2	0.0016991	78.249
GIVVGIKLDQGGAPLAGTNKETTIQGLDGLSER	KDSQGNLFRNVLKEKGIVVGIKLDQGGAPL	NKETTIQGLDGLSERCAQYKKDGVDFGKWR	K	G	I	E	R	C	2	1	1	2	0	2	2	7	0	3	4	2	0	0	1	1	3	0	0	2	0	0	33	2	3306.78	Q3UER1;Q3TJ66;Q91Y97	Q3UER1	102	134	Aldob	Fructose-bisphosphate aldolase;Fructose-bisphosphate aldolase B	yes	no	3;4	1.8056e-07	76.31
GIVYDTGGLSIK	HTPDGATQTIAWVGKGIVYDTGGLSIKGKT	VGKGIVYDTGGLSIKGKTTMPGMKRDCGGA	K	G	I	I	K	G	0	0	0	1	0	0	0	3	0	2	1	1	0	0	0	1	1	0	1	1	0	0	12	0	1221.66	Q3UD03;Q3TCV9;Q6NSR8;F6T2H5;Q3U199	Q3UD03	261	272	Npepl1	Probable aminopeptidase NPEPL1	yes	no	2	0.016824	82.029					By MS/MS
GLFIIDPNGVVK	RDYGVLLESAGIALRGLFIIDPNGVVKHLS	ALRGLFIIDPNGVVKHLSVNDLPVGRSVEE	R	G	L	V	K	H	0	0	1	1	0	0	0	2	0	2	1	1	0	1	1	0	0	0	0	2	0	0	12	0	1270.73	P20108	P20108	186	197	Prdx3	Thioredoxin-dependent peroxide reductase, mitochondrial	yes	yes	2	1.8395e-11	150.61		By MS/MS
GLKEGIPALDNFLDK	SSRPSQVVAETRKRKGLKEGIPALDNFLDK	GLKEGIPALDNFLDKL______________	K	G	L	D	K	L	1	0	1	2	0	0	1	2	0	1	3	2	0	1	1	0	0	0	0	0	0	0	15	1	1628.88	Q99LT6;Q3TPG2;Q3TSK4;Q6P9L9;Q8C153;Q8BMA8;Q3UZ14;Q3UMI7;Q3UDC8;Q3UBL9;Q3TWX1;Q3TLB1;Q3TK17;Q3TJZ1;P58252;Q3TX47;Q3TW58	Q99LT6	272	286	Eef2	Elongation factor 2	yes	no	3	0.023948	78.401			By matching
GLLPEELTPLILETQK	AGVAKVLVAQHDAYKGLLPEELTPLILETQ	LLPEELTPLILETQKQFSYTHICAGASAFG	K	G	L	Q	K	Q	0	0	0	0	0	1	3	1	0	1	5	1	0	0	2	0	2	0	0	0	0	0	16	0	1793.02	Q99LC5	Q99LC5	86	101	Etfa	Electron transfer flavoprotein subunit alpha, mitochondrial	yes	yes	2	4.0693e-07	158.01		By MS/MS
GLSSLLYGSIPK	VRQTVRSHGVLGLYRGLSSLLYGSIPKAAV	LYRGLSSLLYGSIPKAAVRFGMFEFLSNHM	R	G	L	P	K	A	0	0	0	0	0	0	0	2	0	1	3	1	0	0	1	3	0	0	1	0	0	0	12	0	1233.7	Q8JZU2	Q8JZU2	86	97	Slc25a1	Tricarboxylate transport protein, mitochondrial	yes	yes	2	0.0084311	73.985		By MS/MS
GLVYETSVLDPDEGIR	QITVDMMYGGMRGMKGLVYETSVLDPDEGI	LVYETSVLDPDEGIRFRGYSIPECQKMLPK	K	G	L	I	R	F	0	1	0	2	0	0	2	2	0	1	2	0	0	0	1	1	1	0	1	2	0	0	16	0	1761.88	Q9CZU6;Q9DAM4;Q80X68	Q9CZU6	77	92	Cs;Csl	Citrate synthase, mitochondrial;Citrate synthase	yes	no	2	0.019101	81.92		By matching
GNPSGIQPDLLISLTAPK	PIASIDIPSGWDVEKGNPSGIQPDLLISLT	SGIQPDLLISLTAPKKSATHFTGRYHYLGG	K	G	N	P	K	K	1	0	1	1	0	1	0	2	0	2	3	1	0	0	3	2	1	0	0	0	0	0	18	0	1820	Q8K4Z3	Q8K4Z3	222	239	Apoa1bp	NAD(P)H-hydrate epimerase	yes	yes	2	3.0242e-95	194.48		By MS/MS
GNPTVEVDLYTAK	MSILRIHAREIFDSRGNPTVEVDLYTAKGL	SRGNPTVEVDLYTAKGLFRAAVPSGASTGI	R	G	N	A	K	G	1	0	1	1	0	0	1	1	0	0	1	1	0	0	1	0	2	0	1	2	0	0	13	0	1405.71	Q5FW97;P17182;Q8CF78;B0QZL1;B1ARR7;D3Z6E4;Q922A0;A0A0N4SUX5;Q545V3;Q3UJ20;P17183;A0A0N4SUI6;B1ARR6;D3YVD3;D3Z2S4;A0A0N4SUW8	Q5FW97	16	28	EG433182;Eno1;Eno2	Alpha-enolase;Enolase;Gamma-enolase	yes	no	2	1.9689e-175	229.68		By MS/MS
GNWGYLDQAAALR	LGVLGFFSTGDQHARGNWGYLDQAAALRWV	ARGNWGYLDQAAALRWVQQNIAHFGGNPDR	R	G	N	L	R	W	3	1	1	1	0	1	0	2	0	0	2	0	0	0	0	0	0	1	1	0	0	0	13	0	1433.71	Q91WG0	Q91WG0	196	208	Ces2c	Acylcarnitine hydrolase	yes	yes	2	5.6551e-129	211.64		By MS/MS
GPGARLALLALLALGGDPAAATGR	______________________________	ALLALGGDPAAATGREDTFSALTSVARALA	M	G	P	G	R	E	7	2	0	1	0	0	0	5	0	0	6	0	0	0	2	0	1	0	0	0	0	0	24	1	2201.26	D6RFD3;H7BX23;Q6W3F0	D6RFD3	2	25	P4ha3	Prolyl 4-hydroxylase subunit alpha-3	yes	no	2	0.010176	53.946					By MS/MS
GQDLGASVGDTIEK	______________________________	KGQDLGASVGDTIEKEFTYEDYETTAKWLL	K	G	Q	E	K	E	1	0	0	2	0	1	1	3	0	1	1	1	0	0	0	1	1	0	0	1	0	0	14	0	1388.68	Q9D8C9	Q9D8C9	5	18	Pnp2	Purine nucleoside phosphorylase	yes	yes	2	2.353e-229	240.18					By MS/MS
GQLEGHLGPETPLAMDLFPYMALSK	DGMGVPTVTATRILKGQLEGHLGPETPLAM	TPLAMDLFPYMALSKTYNVDRQVPDSAGTA	K	G	Q	S	K	T	2	0	0	1	0	1	2	3	1	0	5	1	2	1	3	1	1	0	1	0	0	0	25	0	2714.34	F8VPQ6;Q0VD75	F8VPQ6	77	101	Alpi	Alkaline phosphatase	yes	no	3	3.4093e-07	111.44		By MS/MS
GQLEGHLGPETPLAMDR	DGMGVPTVTATRILKGQLEGHLGPETPLAM	LEGHLGPETPLAMDRFPYMALSKTYSVDRQ	K	G	Q	D	R	F	1	1	0	1	0	1	2	3	1	0	3	0	1	0	2	0	1	0	0	0	0	0	17	0	1819.89	Q1LZM2;F8VQM0;P24822	Q1LZM2	75	91	Akp3;Iap	Alkaline phosphatase;Intestinal-type alkaline phosphatase	yes	no	3	0.00035887	128.74		By MS/MS			By MS/MS
GSLNITTPGIQIWR	______________________________	KGSLNITTPGIQIWRIEAMQMVRVPSSTFG	K	G	S	W	R	I	0	1	1	0	0	1	0	2	0	3	1	0	0	0	1	1	2	1	0	0	0	0	14	0	1554.85	Q8CEJ4;Q62468	Q8CEJ4	10	23	Vil1	Villin-1	yes	no	2	0.018623	82.505		By MS/MS
GSLQPGTSHVNEFDSDVDVGDLQK	LFGNGGNSKQYEVFKGSLQPGTSHVNEFDS	VNEFDSDVDVGDLQKVKFIWYNNVINPTLP	K	G	S	Q	K	V	0	0	1	4	0	2	1	3	1	0	2	1	0	1	1	3	1	0	0	3	0	0	24	0	2543.18	Q6P8U6	Q6P8U6	391	414	Pnlip	Pancreatic triacylglycerol lipase	yes	yes	3	0.0037489	61.111		By MS/MS			By MS/MS
GTDFQLNQLEGK	EHPQTYYYAVAVVKKGTDFQLNQLEGKKSC	VKKGTDFQLNQLEGKKSCHTGLGRSAGWVI	K	G	T	G	K	K	0	0	1	1	0	2	1	2	0	0	2	1	0	1	0	0	1	0	0	0	0	0	12	0	1348.66	E9Q035;Q921I1;E9Q2Q7;D3YYR8	E9Q035	123	134	Gm20425;Tf;Trf	Serotransferrin	yes	no	2	1.9666e-200	236.69		By MS/MS
GTLFWDDGESIDTYEK	YMKLIVAADDNQTAKGTLFWDDGESIDTYE	TLFWDDGESIDTYEKNQYTLIEFNLNQKNL	K	G	T	E	K	N	0	0	0	3	0	0	2	2	0	1	1	1	0	1	0	1	2	1	1	0	0	0	16	0	1874.82	F8VQM5	F8VQM5	1713	1728	Sis		yes	yes	2	3.1859e-232	237.53		By MS/MS			By MS/MS
GVEEGQEQVIPINAGDLFVHPK	STSRTYQVVLGEHERGVEEGQEQVIPINAG	QVIPINAGDLFVHPKWNSMCVSCGNDIALV	R	G	V	P	K	W	1	0	1	1	0	2	3	3	1	2	1	1	0	1	2	0	0	0	0	3	0	0	22	0	2375.21	Q9CQ52	Q9CQ52	90	111	Cela3b	Chymotrypsin-like elastase family member 3B	yes	yes	2;3	9.9837e-195	223.14		By MS/MS			By MS/MS
GVNLPGAAVDLPAVSEK	LVTEVENGGSLGSKKGVNLPGAAVDLPAVS	NLPGAAVDLPAVSEKDIQDLKFG_______	K	G	V	E	K	D	3	0	1	1	0	0	1	2	0	0	2	1	0	0	2	1	0	0	0	3	0	0	17	0	1635.88	A0A1L1SU37;P52480	P52480	208	224	Pkm	Pyruvate kinase PKM	no	no	2	1.6931e-78	210.07		By MS/MS
GVPLYRHIADLAGNPEVILPVPAFNVINGGSHAGNK	LGVSLAVCKAGAVEKGVPLYRHIADLAGNP	PAFNVINGGSHAGNKLAMQEFMILPVGASS	K	G	V	N	K	L	4	1	4	1	0	0	1	5	2	3	3	1	0	1	4	1	0	0	1	4	0	0	36	1	3705.97	Q5FW97;P17182;Q6PHC1;Q8CF78;B0QZL1	Q5FW97	127	162	EG433182;Eno1	Alpha-enolase;Enolase	yes	no	4	0.0070057	31.056
GVSQAVEHINKTIAPALVSK	ALELRDNDKTRFMGKGVSQAVEHINKTIAP	VEHINKTIAPALVSKKVNVVEQEKIDKLMI	K	G	V	S	K	K	3	0	1	0	0	1	1	1	1	2	1	2	0	0	1	2	1	0	0	3	0	0	20	1	2061.16	Q5FW97;P17182;Q8CF78;B1ARR7	Q5FW97	61	80	EG433182;Eno1	Alpha-enolase;Enolase	yes	no	3	0.0063435	75.564
GYLGPEQLPDCLK	VAADLSHIETRANVKGYLGPEQLPDCLKGC	VKGYLGPEQLPDCLKGCDVVVIPAGVPRKP	K	G	Y	L	K	G	0	0	0	1	1	1	1	2	0	0	3	1	0	0	2	0	0	0	1	0	0	0	13	0	1488.73	P08249;A0A0G2JF23	P08249	79	91	Mdh2	Malate dehydrogenase, mitochondrial	yes	no	2	2.3418e-17	149.33		By MS/MS
HGLLVPNNTTDQELQHIR	IAGCRIIGRMCVGNRHGLLVPNNTTDQELQ	LVPNNTTDQELQHIRNSLPDSVQIWRVEER	R	H	G	I	R	N	0	1	2	1	0	2	1	1	2	1	3	0	0	0	1	0	2	0	0	1	0	0	18	0	2084.08	Q9R071;Q545K4;Q3UBJ6;Q3UA13;Q3U818;Q3U740;O55135;A6PWZ2	Q9R071	68	85	Eif6	Eukaryotic translation initiation factor 6	yes	no	3	5.0219e-19	153.92		By MS/MS
HIADLAGNPEVILPVPAFNVINGGSHAGNK	VCKAGAVEKGVPLYRHIADLAGNPEVILPV	PAFNVINGGSHAGNKLAMQEFMILPVGASS	R	H	I	N	K	L	4	0	4	1	0	0	1	4	2	3	2	1	0	1	3	1	0	0	0	3	0	0	30	0	3020.58	Q5FW97;P17182;Q6PHC1;Q8CF78;B0QZL1	Q5FW97	133	162	EG433182;Eno1	Alpha-enolase;Enolase	yes	no	3;4	5.1022e-89	185.67		By MS/MS			By matching
HIIVACEGNPYVPVHFDATV	SKYPNCDYKTTQYQKHIIVACEGNPYVPVH	CEGNPYVPVHFDATV_______________	K	H	I	T	V	-	2	0	1	1	1	0	1	1	2	2	0	0	0	1	2	0	1	0	1	4	0	0	20	0	2237.09	Q8K2T2;Q8C6G3;W0UVC3;P00683	Q8K2T2	130	149	Rnase1;Rac1	Ribonuclease pancreatic	yes	no	2	1.5169e-40	169.79		By MS/MS			By matching
HLTPVTLELGGK	GNTAVGKIVMEAAAKHLTPVTLELGGKSPC	AAKHLTPVTLELGGKSPCYIDRDCDLDVAC	K	H	L	G	K	S	0	0	0	0	0	0	1	2	1	0	3	1	0	0	1	0	2	0	0	1	0	0	12	0	1263.72	Q8C5J1;Q99PH3;Q8C3C9;Q3U7B5;Q8BQ93;B1AV77;Q99PH4;B1ATI0;P47740;Q3UNF5;B7ZN13;P47739	Q8C5J1	200	211	Aldh3a2;Aldh3a1	Aldehyde dehydrogenase;Fatty aldehyde dehydrogenase;Aldehyde dehydrogenase, dimeric NADP-preferring	yes	no	2	0.023257	88.495		By matching			By MS/MS
HMWPGDIKAVLDKLHNLNTK	LIDIGVAGFRLDAAKHMWPGDIKAVLDKLH	DIKAVLDKLHNLNTKWFSQGSRPFIFQEVI	K	H	M	T	K	W	1	0	2	2	0	0	0	1	2	1	3	3	1	0	1	0	1	1	0	1	0	0	20	2	2329.24	P00688;E9PV85;Q8C5B4	Q8C5B4	213	232	Amy2;Amy2a1	Pancreatic alpha-amylase;Alpha-amylase	no	no	4	0.0023362	76.378
HNQLPLVIEFTEQTAPK	FEGEITKEKLLDFIKHNQLPLVIEFTEQTA	QLPLVIEFTEQTAPKIFGGEIKTHILLFLP	K	H	N	P	K	I	1	0	1	0	0	2	2	0	1	1	2	1	0	1	2	0	2	0	0	1	0	0	17	0	1964.04	Q3TT76;Q3UDR2;Q3URP6;Q3UJA8;Q3UBY9;Q3UA23;Q3U738;Q3TWE3;Q3TIM0;Q3THC3;Q3TGS0;Q3TF72;P09103	Q3TT76	233	249	P4hb	Protein disulfide-isomerase	yes	no	3	0.012154	74.338					By MS/MS
HPMYNLCAVVLYHLQR	TNLDLTPYICPVFRKHPMYNLCAVVLYHLQ	PMYNLCAVVLYHLQRKIKKHHIKL______	K	H	P	Q	R	K	1	1	1	0	1	1	0	0	2	0	3	0	1	0	1	0	0	0	2	2	0	0	16	0	2013.01	D6RCG3	D6RCG3	247	262	Usp50		yes	yes	3	0.026856	53.754		By MS/MS
HPNYNANTYNNDIMLIK	LEGGEQFIDAAKIIRHPNYNANTYNNDIML	NYNANTYNNDIMLIKLKTAATLNSRVSTVA	R	H	P	I	K	L	1	0	5	1	0	0	0	0	1	2	1	1	1	0	1	0	1	0	2	0	0	0	17	0	2033.96	Q9D7Y7;Q9CPN9	Q9D7Y7	97	113	2210010C04Rik		yes	no	2	4.6988e-27	164.22		By MS/MS
HPNYNSWTLDNDIMLIK	LEGNEQFVDSAKIIRHPNYNSWTLDNDIML	NYNSWTLDNDIMLIKLASPVTLNARVASVP	R	H	P	I	K	L	0	0	3	2	0	0	0	0	1	2	2	1	1	0	1	1	1	1	1	0	0	0	17	0	2073	Q792Y6;P07146	Q792Y6	96	112	Prss2	Anionic trypsin-2	yes	no	2;3	1.5804e-95	199.96		By MS/MS
HQPSWSLEVLELCK	QAFGIKVRSILCCMRHQPSWSLEVLELCKK	RHQPSWSLEVLELCKKYNQKTVVAMDLAGD	R	H	Q	C	K	K	0	0	0	0	1	1	2	0	1	0	3	1	0	0	1	2	0	1	0	1	0	0	14	0	1724.86	Q4FK28;P03958;Q4FJZ7	Q4FK28	157	170	Ada	Adenosine deaminase	yes	no	3	0.024303	58.098		By MS/MS
HTGPGILSMANAGPNTNGSQFFICTAK	SIYGEKFEDENFILKHTGPGILSMANAGPN	GPNTNGSQFFICTAKTEWLDGKHVVFGKVK	K	H	T	A	K	T	3	0	3	0	1	1	0	4	1	2	1	1	1	2	2	2	3	0	0	0	0	0	27	0	2790.32	A0A1L1SST0;Q5SVY2;Q3UAJ1;Q3TE63;Q9CZK9;P17742	A0A1L1SST0	84	110	Ppia	Peptidyl-prolyl cis-trans isomerase;Peptidyl-prolyl cis-trans isomerase A;Peptidyl-prolyl cis-trans isomerase A, N-terminally processed	yes	no	3	3.6061e-25	212		By MS/MS
HTTIFEVLPEK	FKCLKDGGGDVAFVKHTTIFEVLPEKADRD	AFVKHTTIFEVLPEKADRDQYELLCLDNTR	K	H	T	E	K	A	0	0	0	0	0	0	2	0	1	1	1	1	0	1	1	0	2	0	0	1	0	0	11	0	1312.7	E9Q035;Q921I1;D3YYR8	E9Q035	212	222	Gm20425;Tf;Trf	Serotransferrin	yes	no	2	5.3318e-73	188.04		By MS/MS			By MS/MS
HVFGESDELIGQK	DLGATWVVLGHSERRHVFGESDELIGQKVS	RRHVFGESDELIGQKVSHALAEGLGVIACI	R	H	V	Q	K	V	0	0	0	1	0	1	2	2	1	1	1	1	0	1	0	1	0	0	0	1	0	0	13	0	1457.72	P17751;H7BXC3	P17751	151	163	Tpi1	Triosephosphate isomerase	yes	no	2;3	2.4789e-90	195.51		By MS/MS			By MS/MS
HVGDLGNVTAGKDGVANVSIEDR	NPHSKKHGGPADEERHVGDLGNVTAGKDGV	TAGKDGVANVSIEDRVISLSGEHSIIGRTM	R	H	V	D	R	V	2	1	2	3	0	0	1	4	1	1	1	1	0	0	0	1	1	0	0	4	0	0	23	1	2322.16	P08228	P08228	81	103	Sod1	Superoxide dismutase [Cu-Zn]	yes	yes	3;4	0.0025331	77.045					By matching
HVGDLGNVTAGKDGVANVSIEDRVISLSGEHSIIGR	NPHSKKHGGPADEERHVGDLGNVTAGKDGV	DRVISLSGEHSIIGRTMVVHEKQDDLGKGG	R	H	V	G	R	T	2	2	2	3	0	0	2	6	2	4	2	1	0	0	0	4	1	0	0	5	0	0	36	2	3670.9	P08228	P08228	81	116	Sod1	Superoxide dismutase [Cu-Zn]	yes	yes	5	0.0038329	32.51
IAATILTSPDLRK	LIRPLYSNPPLNGARIAATILTSPDLRKQW	ARIAATILTSPDLRKQWLQEVKGMADRIIS	R	I	A	R	K	Q	2	1	0	1	0	0	0	0	0	2	2	1	0	0	1	1	2	0	0	0	0	0	13	1	1397.82	P05202	P05202	326	338	Got2	Aspartate aminotransferase, mitochondrial	yes	yes	2	0.0094448	106.29		By MS/MS
IAEVGGVPYLLPLVNK	PSLEELAEGICGQTRIAEVGGVPYLLPLVN	AEVGGVPYLLPLVNKKKVYDLNEIAKVIKL	R	I	A	N	K	K	1	0	1	0	0	0	1	2	0	1	3	1	0	0	2	0	0	0	1	3	0	0	16	0	1680.98	A0A1L1SSF8;Q91V76	A0A1L1SSF8	26	41		Ester hydrolase C11orf54 homolog	yes	no	2	1.0508e-75	211.63		By MS/MS			By matching
ICFVKPTSSMTIK	______________________________	______________________________	-	I	C	I	K	T	0	0	0	0	1	0	0	0	0	2	0	2	1	1	1	2	2	0	0	1	0	0	13	1	1510.79	A0A1B0GS09	A0A1B0GS09	1	13			yes	yes	2	0.02496	45.368		By matching			By MS/MS
IDDPTDSKPEDWDKPEHIPDPDAK	DPDAAKPEDWDERAKIDDPTDSKPEDWDKP	EDWDKPEHIPDPDAKKPEDWDEEMDGEWEP	K	I	D	A	K	K	1	0	0	7	0	0	2	0	1	2	0	3	0	0	5	1	1	1	0	0	0	0	24	2	2759.26	Q3UWP8;B2MWM9;P14211	Q3UWP8	225	248	Calr	Calreticulin	yes	no	5	0.0056262	48.896		By MS/MS
IDKTDYMVGSYGPR	SGMKYIQHTYRKGVKIDKTDYMVGSYGPRA	KIDKTDYMVGSYGPRAEEYEFLTPMEEAPK	K	I	D	P	R	A	0	1	0	2	0	0	0	2	0	1	0	1	1	0	1	1	1	0	2	1	0	0	14	1	1600.76	Q99PT1	Q99PT1	139	152	Arhgdia	Rho GDP-dissociation inhibitor 1	yes	yes	3	0.010579	167.22		By MS/MS			By matching
IDNSQVESGSLEDDWDFLPPK	LYTLIVRPDNTYEVKIDNSQVESGSLEDDW	ESGSLEDDWDFLPPKKIKDPDAAKPEDWDE	K	I	D	P	K	K	0	0	1	4	0	1	2	1	0	1	2	1	0	1	2	3	0	1	0	1	0	0	21	0	2390.09	Q3UWP8;B2MWM9;P14211	Q3UWP8	186	206	Calr	Calreticulin	yes	no	2;3	0	311		By MS/MS			By MS/MS
IDNSQVESGSLEDDWDFLPPKK	LYTLIVRPDNTYEVKIDNSQVESGSLEDDW	SGSLEDDWDFLPPKKIKDPDAAKPEDWDER	K	I	D	K	K	I	0	0	1	4	0	1	2	1	0	1	2	2	0	1	2	3	0	1	0	1	0	0	22	1	2518.19	Q3UWP8;B2MWM9;P14211	Q3UWP8	186	207	Calr	Calreticulin	yes	no	3	7.9653e-33	141.97		By MS/MS			By matching
IDSVWPFEK	TRLVALYNQGHIKPRIDSVWPFEKVADAMK	GHIKPRIDSVWPFEKVADAMKQMQEKKNIG	R	I	D	E	K	V	0	0	0	1	0	0	1	0	0	1	0	1	0	1	1	1	0	1	0	1	0	0	9	0	1119.56	Q5RKP0;Q499X4;Q3U331;Q3TXD3;Q62465	Q5RKP0	366	374	Vat1	Synaptic vesicle membrane protein VAT-1 homolog	yes	no	2	0.011828	95.741
IDVSVEAASGGK	LNTKVTGATKKSDGKIDVSVEAASGGKAEV	DGKIDVSVEAASGGKAEVITCDVLLVCIGR	K	I	D	G	K	A	2	0	0	1	0	0	1	2	0	1	0	1	0	0	0	2	0	0	0	2	0	0	12	0	1131.58	O08749;Q3TIE8	O08749	289	300	Dld	Dihydrolipoyl dehydrogenase, mitochondrial;Dihydrolipoyl dehydrogenase	yes	no	2	5.935e-07	143.24					By MS/MS
IEELEEELEAER	LGSQLQKKLKELQARIEELEEELEAERTAR	QARIEELEEELEAERTARAKVEKLRSDLSR	R	I	E	E	R	T	1	1	0	0	0	0	7	0	0	1	2	0	0	0	0	0	0	0	0	0	0	0	12	0	1487.7	B2RY26;B2RXX9;B2RQQ1;Q91Z83;Q02566;Q2TAW4	B2RY26	1115	1126	Myh7;Myh6	Myosin-7;Myosin-6	yes	no	2	0.0095167	123.79	By matching		By MS/MS	By matching
IEFAEQINK	EESQRKMNALFEGRRIEFAEQINKMEARPR	LFEGRRIEFAEQINKMEARPRRQSMKEKEH	R	I	E	N	K	M	1	0	1	0	0	1	2	0	0	2	0	1	0	1	0	0	0	0	0	0	0	0	9	0	1090.57	Q3TUQ5;O35691	Q3TUQ5	272	280	Pnn	Pinin	yes	no	2	0.01114	93.195					By MS/MS
IEPELEGSSAVTSHDSSTNGLISFIK	FDQWGVELGKQLAKKIEPELEGSSAVTSHD	TSHDSSTNGLISFIKQQRDTKLE_______	K	I	E	I	K	Q	1	0	1	1	0	0	3	2	1	3	2	1	0	1	1	6	2	0	0	1	0	0	26	0	2717.34	P06745;A0A0U1RQ18	P06745	525	550	Gpi	Glucose-6-phosphate isomerase	yes	no	3	0.0027368	52.359
IEPVVLPLLWFEQSGAMGGK	LVTHFVSHVSRQTGKIEPVVLPLLWFEQSG	LPLLWFEQSGAMGGKPLSTFYTQLVLMPQV	K	I	E	G	K	P	1	0	0	0	0	1	2	3	0	1	3	1	1	1	2	1	0	1	0	2	0	0	20	0	2170.15	Q8BNQ0;D3Z2V4;Q4FK30;Q3TZ42;Q61009	Q8BNQ0	40	59	Scarb1	Scavenger receptor class B member 1	yes	no	2	3.3493e-05	130.72					By MS/MS
IFGGEIKTHILLFLPK	QLPLVIEFTEQTAPKIFGGEIKTHILLFLP	FGGEIKTHILLFLPKSVSDYDGKLSSFKRA	K	I	F	P	K	S	0	0	0	0	0	0	1	2	1	3	3	2	0	2	1	0	1	0	0	0	0	0	16	1	1825.09	Q3TT76;Q3UDR2;Q3URP6;Q3UJA8;Q3UBY9;Q3UA23;Q3U738;Q3TWE3;Q3TIM0;Q3THC3;Q3TGS0;Q3TF72;P09103	Q3TT76	250	265	P4hb	Protein disulfide-isomerase	yes	no	4	0.019143	64.394
IFLQDIK	HAEKLMKLQNQRGGRIFLQDIKKPDRDDWE	LQNQRGGRIFLQDIKKPDRDDWESGLNAME	R	I	F	I	K	K	0	0	0	1	0	1	0	0	0	2	1	1	0	1	0	0	0	0	0	0	0	0	7	0	875.512	P09528	P09528	81	87	Fth1	Ferritin heavy chain;Ferritin heavy chain, N-terminally processed	yes	yes	2	3.2694e-13	158.36		By MS/MS			By matching
IFTVDNNLLPVGK	TDKTIYTPGSTVLYRIFTVDNNLLPVGKTV	YRIFTVDNNLLPVGKTVVILIETPDGIPVK	R	I	F	G	K	T	0	0	2	1	0	0	0	1	0	1	2	1	0	1	1	0	1	0	0	2	0	0	13	0	1428.8	P01027	P01027	150	162	C3	Complement C3;Complement C3 beta chain;C3-beta-c;Complement C3 alpha chain;C3a anaphylatoxin;Acylation stimulating protein;Complement C3b alpha chain;Complement C3c alpha chain fragment 1;Complement C3dg fragment;Complement C3g fragment;Complement C3d fragment;Complement C3f fragment;Complement C3c alpha chain fragment 2	yes	yes	2	1.5132e-45	169.21		By MS/MS
IGFFQGDIR	YEQQLQCVMLCHGAKIGFFQGDIRLLMDDL	LCHGAKIGFFQGDIRLLMDDLKVLQPTIFP	K	I	G	I	R	L	0	1	0	1	0	1	0	2	0	2	0	0	0	2	0	0	0	0	0	0	0	0	9	0	1051.55	D3Z041;P41216;Q3UKS0;Q3UC67;Q8JZR0	D3Z041	342	350	Acsl1;Acsl5	Long-chain-fatty-acid--CoA ligase 1;Long-chain-fatty-acid--CoA ligase 5	yes	no	2	0.014181	87.639		By MS/MS
IGLGTDVAGGYSYSMLDAIR	SGLLNVLEVLKHKVKIGLGTDVAGGYSYSM	DVAGGYSYSMLDAIRRAVMVSNVLLINKVN	K	I	G	I	R	R	2	1	0	2	0	0	0	4	0	2	2	0	1	0	0	2	1	0	2	1	0	0	20	0	2058.01	Q71RH6;Q71RH5;Q548F2;Q3U0C4;Q69ZN0;Q9R111;D3YU09;Q6DFY1	Q71RH6	325	344	Gda	Guanine deaminase	yes	no	2	9.158e-41	171.11		By MS/MS
IGYPDDIISNENK	TKKKAEEKALAIKERIGYPDDIISNENKLN	ERIGYPDDIISNENKLNNEYLELNYREDEY	R	I	G	N	K	L	0	0	2	2	0	0	1	1	0	3	0	1	0	0	1	1	0	0	1	0	0	0	13	0	1476.71	Q61391	Q61391	480	492	Mme	Neprilysin	yes	yes	2	0.0016911	130.1		By MS/MS			By matching
IHLTPDFLAGK	PYTEHIGACGEKGIRIHLTPDFLAGKKLTQ	KGIRIHLTPDFLAGKKLTQYGPQDRTFVHE	R	I	H	G	K	K	1	0	0	1	0	0	0	1	1	1	2	1	0	1	1	0	1	0	0	0	0	0	11	0	1210.67	Q9D7Z6	Q9D7Z6	132	142	Clca1	Calcium-activated chloride channel regulator 1	yes	yes	2	0.0015763	134.77		By MS/MS			By MS/MS
IIGVDINEEK	GSAIVMGCKASGASRIIGVDINEEKFPRAR	SGASRIIGVDINEEKFPRARALGVTDCLNP	R	I	I	E	K	F	0	0	1	1	0	0	2	1	0	3	0	1	0	0	0	0	0	0	0	1	0	0	10	0	1128.6	E9Q4Y1;E9Q5Z6;A1L3C0;Q9D932;Q3UQ40;A0A1D5RMB0	E9Q4Y1	220	229	Adh6a;Adh6b		yes	no	2	5.7653e-108	204.79	By matching				By MS/MS
IIGVDINEEKFPR	GSAIVMGCKASGASRIIGVDINEEKFPRAR	SRIIGVDINEEKFPRARALGVTDCLNPNKL	R	I	I	P	R	A	0	1	1	1	0	0	2	1	0	3	0	1	0	1	1	0	0	0	0	1	0	0	13	1	1528.82	E9Q4Y1;E9Q5Z6;A1L3C0;Q9D932;Q3UQ40;A0A1D5RMB0	E9Q4Y1	220	232	Adh6a;Adh6b		yes	no	2	1.2426e-06	144.17		By matching			By MS/MS
IIIHGFIDK	SNIRNSNFRTNRKTRIIIHGFIDKGEENWL	TNRKTRIIIHGFIDKGEENWLSDMCKNMFR	R	I	I	D	K	G	0	0	0	1	0	0	0	1	1	4	0	1	0	1	0	0	0	0	0	0	0	0	9	0	1054.62	Q6P8U6;Q9D950	Q6P8U6	89	97	Pnlip;mCG_10680	Pancreatic triacylglycerol lipase;Triacylglycerol lipase	yes	no	2;3	1.0621e-15	113.41		By matching		By matching	By MS/MS
IINEVSKPLAHHIPVEK	RLCYYIGATDDAATKIINEVSKPLAHHIPV	NEVSKPLAHHIPVEKICEKLKKKDSQICEL	K	I	I	E	K	I	1	0	1	0	0	0	2	0	2	3	1	2	0	0	2	1	0	0	0	2	0	0	17	1	1923.09	F6USD5;F6T4L3;Q80ZP8;A8C1V1;Q3TMX5;Q9CXI5;F7C1S6	F6USD5	77	93	Manf	Mesencephalic astrocyte-derived neurotrophic factor	yes	no	3;4;5	0.0010325	119.77		By MS/MS
IIPGVVDGEFLPK	GKNEAEMLAINKVFKIIPGVVDGEFLPKHP	FKIIPGVVDGEFLPKHPQELMASKDFHPVP	K	I	I	P	K	H	0	0	0	1	0	0	1	2	0	2	1	1	0	1	2	0	0	0	0	2	0	0	13	0	1382.78	Q8BK48	Q8BK48	309	321	Ces2e	Pyrethroid hydrolase Ces2e	yes	yes	2	0.0086043	107.79					By MS/MS
IIRHPNYNSWTLDNDIMLIK	INVLEGNEQFVDSAKIIRHPNYNSWTLDND	NYNSWTLDNDIMLIKLASPVTLNARVASVP	K	I	I	I	K	L	0	1	3	2	0	0	0	0	1	4	2	1	1	0	1	1	1	1	1	0	0	0	20	1	2455.27	Q792Y6;P07146	Q792Y6	93	112	Prss2	Anionic trypsin-2	yes	no	4	0.021702	50.188		By MS/MS
IITHPNFNGNTLDNDIMLIK	IDVLEGNEQFINAAKIITHPNFNGNTLDND	NFNGNTLDNDIMLIKLSSPATLNSRVATVS	K	I	I	I	K	L	0	0	4	2	0	0	0	1	1	4	2	1	1	1	1	0	2	0	0	0	0	0	20	0	2282.17	CON__P00761	CON__P00761	78	97			yes	yes	3	0.00010293	115.2		By MS/MS
IITLEEGDLILTGTPK	SMIFSIPYIISYVSKIITLEEGDLILTGTP	ITLEEGDLILTGTPKGVGPIKENDEIEAGI	K	I	I	P	K	G	0	0	0	1	0	0	2	2	0	3	3	1	0	0	1	0	3	0	0	0	0	0	16	0	1711.96	Q8R0F8	Q8R0F8	182	197	Fahd1	Acylpyruvase FAHD1, mitochondrial	yes	yes	2;3	1.6177e-153	262.11					By MS/MS
IKLPSNPISTLR	TGITAELQLNPASARIKLPSNPISTLRVEV	SARIKLPSNPISTLRVEVKYHKNDMLQFKI	R	I	K	L	R	V	0	1	1	0	0	0	0	0	0	2	2	1	0	0	2	2	1	0	0	0	0	0	12	1	1337.8	F8VQM5;B5THE3	F8VQM5	999	1010	Sis		yes	no	3	0.025935	97.779		By MS/MS
IKLTITYGPK	KDIKGVSEIVHEGKKIKLTITYGPKVVRNE	HEGKKIKLTITYGPKVVRNEFTLGEECELE	K	I	K	P	K	V	0	0	0	0	0	0	0	1	0	2	1	2	0	0	1	0	2	0	1	0	0	0	10	1	1132.69	Q3V2F7;P12710	Q3V2F7	48	57	Fabp1	Fatty acid-binding protein, liver	yes	no	3	0.02125	100.69					By matching
ILAQDGEGQPIDIQMK	EFIVDPKDAGSAPLKILAQDGEGQPIDIQM	LAQDGEGQPIDIQMKSRMDGTYACSYTPLK	K	I	L	M	K	S	1	0	0	2	0	3	1	2	0	3	1	1	1	0	1	0	0	0	0	0	0	0	16	0	1754.89	Q80X90	Q80X90	682	697	Flnb	Filamin-B	yes	yes	2	2.3217e-261	249.75		By MS/MS
ILATPPQEDAPSVDIANIR	QIIQEIYSQVQSKKKILATPPQEDAPSVDI	PPQEDAPSVDIANIRMPTPPSYKVGDKIAT	K	I	L	I	R	M	3	1	1	2	0	1	1	0	0	3	1	0	0	0	3	1	1	0	0	1	0	0	19	0	2019.06	P40142	P40142	284	302	Tkt	Transketolase	yes	yes	2;3	1.1155e-213	244		By MS/MS
ILDWHVANTDK	CAEAGVTLISPFVGRILDWHVANTDKKSYE	FVGRILDWHVANTDKKSYEPQEDPGVKSVT	R	I	L	D	K	K	1	0	1	2	0	0	0	0	1	1	1	1	0	0	0	0	1	1	0	1	0	0	11	0	1310.66	A0A1B0GR11;Q93092	A0A1B0GR11	238	248	Taldo1	Transaldolase	yes	no	3	0.017321	79.693					By MS/MS
ILEFFGLK	ILFIFIDSDHTDNQRILEFFGLKKEECPAV	DHTDNQRILEFFGLKKEECPAVRLITLEEE	R	I	L	L	K	K	0	0	0	0	0	0	1	1	0	1	2	1	0	2	0	0	0	0	0	0	0	0	8	0	965.559	Q3TT76;Q3UDR2;Q3URP6;Q3UJA8;Q3UBY9;Q3UA23;Q3U738;Q3TWE3;Q3TIM0;Q3THC3;Q3TGS0;Q3TF72;P09103	Q3TT76	303	310	P4hb	Protein disulfide-isomerase	yes	no	2	1.6063e-05	143.11		By MS/MS
ILLANFLAQTEALMK	PVQTQHPIRKGLHHKILLANFLAQTEALMK	ILLANFLAQTEALMKGKLPEEARKELQAAG	K	I	L	M	K	G	3	0	1	0	0	1	1	0	0	1	4	1	1	1	0	0	1	0	0	0	0	0	15	0	1674.94	P06745;A0A0U1RQ18;A0A0U1RP97	P06745	424	438	Gpi	Glucose-6-phosphate isomerase	yes	no	2	0	395.42		By MS/MS
INKPEVQCEDPEAVQEPESCSEHR	EGIQFSAIEFGNMQKINKPEVQCEDPEAVQ	DPEAVQEPESCSEHRAECERLLTSAAFEDC	K	I	N	H	R	A	1	1	1	1	2	2	6	0	1	1	0	1	0	0	3	2	0	0	0	2	0	0	24	1	2866.25	Q80Z19;A0A087WSG8	Q80Z19	197	220	Muc2	Mucin-2	yes	no	4	0.011508	45.363		By MS/MS
IPAFGSIPIEFR	SPEGSLHTRGPSTYKIPAFGSIPIEFRVSL	TYKIPAFGSIPIEFRVSLLRDCPNKRAIYA	K	I	P	F	R	V	1	1	0	0	0	0	1	1	0	3	0	0	0	2	2	1	0	0	0	0	0	0	12	0	1345.74	Q3UMS6;B2RUJ7;Q00519;Q99KV3;Q9CVF2	Q3UMS6	1232	1243	Xdh	Xanthine dehydrogenase/oxidase;Xanthine dehydrogenase;Xanthine oxidase	yes	no	2	5.0328e-56	160.53		By MS/MS
IPNIYAIGDVVAGPMLAHK	DPKGRIPVNNRFQTKIPNIYAIGDVVAGPM	YAIGDVVAGPMLAHKAEDEGIICVEGMAGG	K	I	P	H	K	A	3	0	1	1	0	0	0	2	1	3	1	1	1	0	2	0	0	0	1	2	0	0	19	0	1978.07	O08749;Q3TIE8	O08749	347	365	Dld	Dihydrolipoyl dehydrogenase, mitochondrial;Dihydrolipoyl dehydrogenase	yes	no	3	1.4019e-66	183.73		By MS/MS
IQIGSTFEGRPINVLK	FMDLLVTEHPQLVSKIQIGSTFEGRPINVL	QIGSTFEGRPINVLKFSTGGTNRPAIWIDT	K	I	Q	L	K	F	0	1	1	0	0	1	1	2	0	3	1	1	0	1	1	1	1	0	0	1	0	0	16	1	1771	Q7TPZ8	Q7TPZ8	146	161	Cpa1	Carboxypeptidase A1	yes	yes	3	0.010777	93.228		By MS/MS		By matching
IQLELNQVK	EAEASLEHEEGKILRIQLELNQVKSEIDRK	EGKILRIQLELNQVKSEIDRKIAEKDEEID	R	I	Q	V	K	S	0	0	1	0	0	2	1	0	0	1	2	1	0	0	0	0	0	0	0	1	0	0	9	0	1083.63	G3UW82;I6L963;B2RWW8;B2RWX0;P13542;Q5SX39;Q5SX40;Q9JHR4;Q9ESW6	G3UW82	1568	1576	Myh2;Myh8;Myh1;Myh4	Myosin-8;Myosin-4;Myosin-1	yes	no	2	2.2497e-07	143.37	By MS/MS		By MS/MS	By MS/MS	By MS/MS
IQLVEEELDR	AREQAEAEVASLNRRIQLVEEELDRAQERL	SLNRRIQLVEEELDRAQERLATALQKLEEA	R	I	Q	D	R	A	0	1	0	1	0	1	3	0	0	1	2	0	0	0	0	0	0	0	0	1	0	0	10	0	1242.65	D3Z6I8;Q8C7C3;Q58E70;Q3TJ53;E9Q7Q3;D3Z2H9;Q8K0Z5;A0A0R4J1P2;E9Q5J9;P21107;S4R2U0;G5E8R0;E9Q453;G5E8R2;G5E8R1;E9Q455;E9Q452;Q564G1;E9Q450;E9Q448;B7ZNL3;E9Q454;F8WID5;A2AIM5;Q9D1R6;Q6PJ18;Q61344;CON__Q3SX28;A2AIM4;Q91VH3;P58774;E9Q456;Q8BSH3;Q8BP43;Q545Y3;P58771	Q9D1R6	56	65	Tpm3;Tpm3-rs7;Tpm1;Tpm2	Tropomyosin alpha-3 chain;Tropomyosin beta chain;Tropomyosin alpha-1 chain	no	no	2	0.02196	88.681	By matching		By matching	By MS/MS	By matching
IQWVGDPR	KGQPYIDEVGTFKERIQWVGDPRWKDGSIV	VGTFKERIQWVGDPRWKDGSIVIHNLDYSD	R	I	Q	P	R	W	0	1	0	1	0	1	0	1	0	1	0	0	0	0	1	0	0	1	0	1	0	0	8	0	969.503	E9QK82;P27573	E9QK82	99	106	Mpz	Myelin protein P0	yes	no	2	0.019842	70.268		By MS/MS
ISEFEDVIGQR	KTAFQNGTESTIVTRISEFEDVIGQRMDFS	IVTRISEFEDVIGQRMDFSDYDLLKLNQLY	R	I	S	Q	R	M	0	1	0	1	0	1	2	1	0	2	0	0	0	1	0	1	0	0	0	1	0	0	11	0	1291.64	Q61847	Q61847	229	239	Mep1b	Meprin A subunit beta	yes	yes	2	1.5649e-17	157.24		By MS/MS
ITLDNAYMEK	SGTAEVELKKGATLKITLDNAYMEKCDENI	GATLKITLDNAYMEKCDENILWLDYKNICK	K	I	T	E	K	C	1	0	1	1	0	0	1	0	0	1	1	1	1	0	0	0	1	0	1	0	0	0	10	0	1196.57	A0A1L1SU37;A0A1L1SUV0;A0A1L1SSN6;A0A1L1STV8;A0A1L1SQV8;P52480	P52480	142	151	Pkm	Pyruvate kinase PKM	no	no	2	0.020592	93.667		By MS/MS			By matching
ITLPVDFVTADK	IVKDLMSKAEKNGVKITLPVDFVTADKFDE	GVKITLPVDFVTADKFDENAKTGQATVASG	K	I	T	D	K	F	1	0	0	2	0	0	0	0	0	1	1	1	0	1	1	0	2	0	0	2	0	0	12	0	1317.72	P09411	P09411	280	291	Pgk1	Phosphoglycerate kinase 1	yes	yes	2	0.016634	107.06		By matching			By MS/MS
ITLSQVGDVLR	FKEAFLLFDRTGECKITLSQVGDVLRALGT	GECKITLSQVGDVLRALGTNPTNAEVKKVL	K	I	T	L	R	A	0	1	0	1	0	1	0	1	0	1	2	0	0	0	0	1	1	0	0	2	0	0	11	0	1199.69	E0CZ30;Q545G5;E9PWG4;Q6PCW9;Q545T7;P05977	E0CZ30	64	74	Myl1	Myosin light chain 1/3, skeletal muscle isoform	yes	no	2	4.7495e-06	119.34	By matching		By matching	By MS/MS
ITNNMICVGFLEGGK	PLLPQADCEASYPGKITNNMICVGFLEGGK	ITNNMICVGFLEGGKDSCQGDSGGPVVCNG	K	I	T	G	K	D	0	0	2	0	1	0	1	3	0	2	1	1	1	1	0	0	1	0	0	1	0	0	15	0	1651.81	Q9QUK9;Q3V2E0;G3UXD0	Q9QUK9	179	193	Try5		no	no	2;3	5.4863e-293	265.22		By MS/MS
ITQVQWNDPGAQYSLVNK	PVEIRENSTDPHPIKITQVQWNDPGAQYSL	VQWNDPGAQYSLVNKEKLSPFPFSIDQEGN	K	I	T	N	K	E	1	0	2	1	0	3	0	1	0	1	1	1	0	0	1	1	1	1	1	2	0	0	18	0	2060.03	A2AKS7;Q3U1Y7;Q3TAN0;Q9R100	A2AKS7	258	275	Cdh17	Cadherin-17	yes	no	2;3	7.0113e-266	283.07		By MS/MS
ITSNMFCLGFLEGGK	PVLSDSSCTSSYPGKITSNMFCLGFLEGGK	ITSNMFCLGFLEGGKDSCQGDSGGPVVCNG	K	I	T	G	K	D	0	0	1	0	1	0	1	3	0	1	2	1	1	2	0	1	1	0	0	0	0	0	15	0	1672.8	Q9D7Y7;Q9CPN9	Q9D7Y7	180	194	2210010C04Rik		yes	no	2;3	0	277.82		By MS/MS			By MS/MS
ITSPLMEPSSIEK	GIQTSEGVCLAVEKRITSPLMEPSSIEKIV	KRITSPLMEPSSIEKIVEIDAHIGCAMSGL	R	I	T	E	K	I	0	0	0	0	0	0	2	0	0	2	1	1	1	0	2	3	1	0	0	0	0	0	13	0	1430.73	Q3UPK6;Q3TUX3;Q3TUI9;Q9Z2U1	Q3UPK6	54	66	Psma5	Proteasome subunit alpha type;Proteasome subunit alpha type-5	yes	no	2	0.017351	94.82		By MS/MS			By matching
ITTLLQWLDLPK	TIYRNYSNSVPYERRITTLLQWLDLPKADR	ERRITTLLQWLDLPKADRPSFYTIYVEEPD	R	I	T	P	K	A	0	0	0	1	0	1	0	0	0	1	4	1	0	0	1	0	2	1	0	0	0	0	12	0	1439.84	Q6DYE8;Q148B3	Q6DYE8	299	310	Enpp3	Ectonucleotide pyrophosphatase/phosphodiesterase family member 3;Alkaline phosphodiesterase I;Nucleotide pyrophosphatase	yes	no	2	2.8026e-07	166.14		By matching			By MS/MS
ITYEDLPAIITIQDAIK	ADTPEHAHRAARGVKITYEDLPAIITIQDA	YEDLPAIITIQDAIKNNSFYGPEVKIEKGD	K	I	T	I	K	N	2	0	0	2	0	1	1	0	0	5	1	1	0	0	1	0	2	0	1	0	0	0	17	0	1916.05	Q3UMS6;B2RUJ7;Q00519	Q3UMS6	690	706	Xdh	Xanthine dehydrogenase/oxidase;Xanthine dehydrogenase;Xanthine oxidase	yes	no	2	1.5293e-265	261.02		By MS/MS			By MS/MS
IVFLEESSQQEK	EVLRDHLLGVSDSGKIVFLEESSQQEKLAK	SGKIVFLEESSQQEKLAKEWCFKPCEIREL	K	I	V	E	K	L	0	0	0	0	0	2	3	0	0	1	1	1	0	1	0	2	0	0	0	1	0	0	12	0	1435.72	Q71RH6;Q71RH5;Q548F2;Q3U0C4;Q69ZN0;Q9R111;Q6DFY1;Q8BRJ7	Q71RH6	42	53	Gda	Guanine deaminase	yes	no	2	2.2421e-199	261.87		By matching			By MS/MS
IVNGEDAIPGSWPWQVSLQDR	CGVPAIQPVLTGLSRIVNGEDAIPGSWPWQ	AIPGSWPWQVSLQDRTGFHFCGGSLISENW	R	I	V	D	R	T	1	1	1	2	0	2	1	2	0	2	1	0	0	0	2	2	0	2	0	2	0	0	21	0	2366.17	Q9CR35	Q9CR35	34	54	Ctrb1	Chymotrypsinogen B;Chymotrypsin B chain A;Chymotrypsin B chain B;Chymotrypsin B chain C	yes	yes	2;3	1.1879e-66	217.32	By matching	By MS/MS			By MS/MS
IVTDYTLAEAEAALQK	GGVVKGDEIMAINGKIVTDYTLAEAEAALQ	VTDYTLAEAEAALQKAWNQGGDWIDLVVAV	K	I	V	Q	K	A	4	0	0	1	0	1	2	0	0	1	2	1	0	0	0	0	2	0	1	1	0	0	16	0	1734.9	H3BIZ2;H3BLC4;A0A0R4J0Z8;D6RIM8;Q6XA19;E9PYX1;E9QMN1;Q9ES64	H3BIZ2	474	489	Ush1c	Harmonin	yes	no	2;3	1.5603e-290	259.27		By MS/MS
IWCFGPDGTGPNILTDITK	YLAEKYEWDVAEARKIWCFGPDGTGPNILT	GPDGTGPNILTDITKGVQYLNEIKDSVVAG	K	I	W	T	K	G	0	0	1	2	1	0	0	3	0	3	1	1	0	1	2	0	3	1	0	0	0	0	19	0	2104.03	Q99LT6;Q3TPG2;Q3TSK4;Q6P9L9;Q8C153;Q8BMA8;Q3UZ14;Q3UMI7;Q3UDC8;Q3UBL9;Q3TWX1;Q3TLB1;Q3TK17;Q3TJZ1;P58252;Q3TX47;Q61509	Q99LT6	78	96	Eef2	Elongation factor 2	yes	no	2	0.00016088	98.676		By MS/MS
IYVDAVINHMCGAGNPAGTSSTCGSYLNPNNR	EFRDMVTRCNNVGVRIYVDAVINHMCGAGN	GTSSTCGSYLNPNNREFPAVPYSAWDFNDN	R	I	Y	N	R	E	3	1	5	1	2	0	0	4	1	2	1	0	1	0	2	3	2	0	2	2	0	0	32	0	3409.52	P00688;E9PV85;Q8C5B4	Q8C5B4	108	139	Amy2;Amy2a1	Pancreatic alpha-amylase;Alpha-amylase	no	no	3	0.0024527	51.557		By MS/MS
IYVVDVGSEPR	KSRNKLILPGLISSRIYVVDVGSEPRAPKL	ISSRIYVVDVGSEPRAPKLHKACH______	R	I	Y	P	R	A	0	1	0	1	0	0	1	1	0	1	0	0	0	0	1	1	0	0	1	3	0	0	11	0	1232.64	D6RHN2;G3UWK0;G3UZT2;A0A0R4J135;Q63836;P17563	D6RHN2	104	114	Selenbp1;Selenbp2	Selenium-binding protein 2;Selenium-binding protein 1	yes	no	2	4.6411e-73	188.87					By MS/MS
KDFTYDEVAFK	PYDAQVTDIDYMEDKKDFTYDEVAFKGLPE	MEDKKDFTYDEVAFKGLPEFAQDLHNHGQK	K	K	D	F	K	G	1	0	0	2	0	0	1	0	0	0	0	2	0	2	0	0	1	0	1	1	0	0	11	1	1361.65	F8VQM5;B5THE3	F8VQM5	386	396	Sis		yes	no	2	1.9446e-11	149.94		By MS/MS
KGVNLPGAAVDLPAVSEK	FLVTEVENGGSLGSKKGVNLPGAAVDLPAV	NLPGAAVDLPAVSEKDIQDLKFG_______	K	K	G	E	K	D	3	0	1	1	0	0	1	2	0	0	2	2	0	0	2	1	0	0	0	3	0	0	18	1	1763.98	A0A1L1SU37;P52480	P52480	207	224	Pkm	Pyruvate kinase PKM	no	no	3	0.018472	50.188		By MS/MS
KIEPELEGSSAVTSHDSSTNGLISFIK	SFDQWGVELGKQLAKKIEPELEGSSAVTSH	TSHDSSTNGLISFIKQQRDTKLE_______	K	K	I	I	K	Q	1	0	1	1	0	0	3	2	1	3	2	2	0	1	1	6	2	0	0	1	0	0	27	1	2845.43	P06745;A0A0U1RQ18	P06745	524	550	Gpi	Glucose-6-phosphate isomerase	yes	no	3;4	0.0027882	57.316
KIEPELEGSSAVTSHDSSTNGLISFIKQQR	SFDQWGVELGKQLAKKIEPELEGSSAVTSH	DSSTNGLISFIKQQRDTKLE__________	K	K	I	Q	R	D	1	1	1	1	0	2	3	2	1	3	2	2	0	1	1	6	2	0	0	1	0	0	30	2	3257.65	P06745;A0A0U1RQ18	P06745	524	553	Gpi	Glucose-6-phosphate isomerase	yes	no	4	0.0015323	62.646
KIPPGAEASNILVGELEFLDRTVVAFVR	NSTVDFSKVDLHFMKKIPPGAEASNILVGE	GELEFLDRTVVAFVRLSPAVLLQGLAEVPI	K	K	I	V	R	L	3	2	1	1	0	0	3	2	0	2	3	1	0	2	2	1	1	0	0	4	0	0	28	2	3039.68	J7K287;G3F8Y7;Q8C943;G3F8Y9;E9NX85;B1AWV9;I6VS12;G3F8Y8;J7H264;R4H243;G3F8Z0;F1DFN1;Q5DTL9	J7K287	293	320	Slc4a10	Anion exchange protein;Sodium-driven chloride bicarbonate exchanger	yes	no	4	0.0092148	38.746
KLDSAMQFLTAQR	______________________________	______________________________	-	K	L	Q	R	L	2	1	0	1	0	2	0	0	0	0	2	1	1	1	0	1	1	0	0	0	0	0	13	1	1507.78	Q6LC38	Q6LC38	1	13			yes	yes	2	0.014801	84.817		By MS/MS
KNLSHAGTMHTEK	______________________________	CRKNLSHAGTMHTEKGVNKTCKCKFCDYET	R	K	N	E	K	G	1	0	1	0	0	0	1	1	2	0	1	2	1	0	0	1	2	0	0	0	0	0	13	1	1452.71	Q9Z2C3;Q7TT68;Q7TMD6;P20662	Q9Z2C3	6	18	Zfy-2;Zfy2	Zinc finger Y-chromosomal protein 2	yes	no	2	0.015916	85.533					By MS/MS
KNPLGLIVALDENK	IFPTQQPATTTEASRKNPLGLIVALDENKE	RKNPLGLIVALDENKEARGELFWDDGESKD	R	K	N	N	K	E	1	0	2	1	0	0	1	1	0	1	3	2	0	0	1	0	0	0	0	1	0	0	14	1	1522.87	B5THE2	B5THE2	809	822	Mgam		no	no	3	0.01853	65.809		By MS/MS
KNPLGLIVALDENQAAK	IIPTQQPDVTTTASRKNPLGLIVALDENQA	PLGLIVALDENQAAKGELFWDDGESKDTIE	R	K	N	A	K	G	3	0	2	1	0	1	1	1	0	1	3	2	0	0	1	0	0	0	0	1	0	0	17	1	1793	F8VQM5;B5THE3	F8VQM5	801	817	Sis		yes	no	2;3	2.1687e-07	155.37		By MS/MS
KNPLGLLIALDENK	ILPWQRPALNTHLSRKNPLGLLIALDENKE	RKNPLGLLIALDENKEARGELFWDDGQSKD	R	K	N	N	K	E	1	0	2	1	0	0	1	1	0	1	4	2	0	0	1	0	0	0	0	0	0	0	14	1	1536.89	A0A0J9YVE6	A0A0J9YVE6	184	197			yes	yes	2	2.0525e-46	160.56		By MS/MS
KPADITDVVKPIDLPTEEPK	PEDDYSNDLMLLRLKKPADITDVVKPIDLP	TDVVKPIDLPTEEPKLGSTCLASGWGSITP	K	K	P	P	K	L	1	0	0	3	0	0	2	0	0	2	1	3	0	0	4	0	2	0	0	2	0	0	20	2	2204.19	A0A0U1RPN5;A0A0B6VSQ6;P15947;P15945	A0A0U1RPN5	26	45	Klk1;Klk1b5	Kallikrein-1;Kallikrein 1-related peptidase b5	yes	no	3	0.0010644	97.621		By matching			By MS/MS
KPDQHFKPYLTPDLPK	FTFNSEEIVRNLSCRKPDQHFKPYLTPDLP	PDQHFKPYLTPDLPKRLHYAKNVRIDKAHL	R	K	P	P	K	R	0	0	0	2	0	1	0	0	1	0	2	3	0	1	4	0	1	0	1	0	0	0	16	2	1923.03	Q6DYE8;Q99K07	Q6DYE8	430	445	Enpp3	Ectonucleotide pyrophosphatase/phosphodiesterase family member 3;Alkaline phosphodiesterase I;Nucleotide pyrophosphatase	yes	no	3;4	0.0050232	184		By MS/MS			By matching
KQGGLGPMNIPLISDPK	VDSHFCHLAWINTPKKQGGLGPMNIPLISD	GGLGPMNIPLISDPKRTIAQDYGVLKADE_	K	K	Q	P	K	R	0	0	1	1	0	1	0	3	0	2	2	2	1	0	3	1	0	0	0	0	0	0	17	1	1763.96	B1AXW4;B1AXW5;B1AXW6;P35700	B1AXW4	93	109	Prdx1	Peroxiredoxin-1	yes	no	3	0.017888	61.649			By matching
KQGGLGPMNIPLISDPKR	VDSHFCHLAWINTPKKQGGLGPMNIPLISD	GLGPMNIPLISDPKRTIAQDYGVLKADE__	K	K	Q	K	R	T	0	1	1	1	0	1	0	3	0	2	2	2	1	0	3	1	0	0	0	0	0	0	18	2	1920.06	B1AXW4;B1AXW5;B1AXW6;P35700	B1AXW4	93	110	Prdx1	Peroxiredoxin-1	yes	no	4	0.021798	45.723
KSQIFSTASDNQPTVTIK	VMTKLIPRNTVVPTKKSQIFSTASDNQPTV	IFSTASDNQPTVTIKVYEGERPLTKDNHLL	K	K	S	I	K	V	1	0	1	1	0	2	0	0	0	2	0	2	0	1	1	3	3	0	0	1	0	0	18	1	1964.02	Q9DC41;Q3U9G2;Q3TWF2;Q3TKF8;Q3TI47;P20029;Q3TUS2;Q3UEM8;Q3U7T8	Q9DC41	448	465	Hspa5	78 kDa glucose-regulated protein	yes	no	3	0.019309	48.376		By MS/MS
KWDTCAPEVILHAVGGK	EGKASAYVFASPGCKKWDTCAPEVILHAVG	DTCAPEVILHAVGGKLTDIHGNALQYNKEV	K	K	W	G	K	L	2	0	0	1	1	0	1	2	1	1	1	2	0	0	1	0	1	1	0	2	0	0	17	1	1879.96	D3Z0E6;Q3UBN8;Q9Z0S1;Q3U449;A0A1B0GRV0	D3Z0E6	190	206	Bpnt1	3(2),5-bisphosphate nucleotidase 1	yes	no	3	2.6505e-49	177.39		By MS/MS
KYTPEQVAMATVTALHR	LLKPNMVTAGHACTKKYTPEQVAMATVTAL	TPEQVAMATVTALHRTVPAAVPGICFLSGG	K	K	Y	H	R	T	3	1	0	0	0	1	1	0	1	0	1	1	1	0	1	0	3	0	1	2	0	0	17	1	1915	Q3UER1;Q3TJ66;Q91Y97	Q3UER1	243	259	Aldob	Fructose-bisphosphate aldolase;Fructose-bisphosphate aldolase B	yes	no	3	3.1729e-27	162.26		By MS/MS
LADTLQILAQEGAK	QGKVLQEGETVTMPKLADTLQILAQEGAKA	KLADTLQILAQEGAKAFYNGSLTAQ_____	K	L	A	A	K	A	3	0	0	1	0	2	1	1	0	1	3	1	0	0	0	0	1	0	0	0	0	0	14	0	1469.81	D3Z4Q6;D3YVY4;D3Z266;F6WUX1;Q4FK56;Q60928	D3Z4Q6	212	225	Ggt1	Gamma-glutamyltranspeptidase 1;Gamma-glutamyltranspeptidase 1 heavy chain;Gamma-glutamyltranspeptidase 1 light chain	yes	no	2	0.021385	97.779		By MS/MS
LAFLNVQAAEEALPR	EYACTAVDMISRRTRLAFLNVQAAEEALPR	LAFLNVQAAEEALPRIVELMGRELNWSELR	R	L	A	P	R	I	4	1	1	0	0	1	2	0	0	0	3	0	0	1	1	0	0	0	0	1	0	0	15	0	1640.89	A2AQR0;Q64521	A2AQR0	558	572	Gpd2	Glycerol-3-phosphate dehydrogenase;Glycerol-3-phosphate dehydrogenase, mitochondrial	yes	no	3	0.0054672	109.83		By MS/MS
LAGDDMEISVK	SEEEIDDNFKTLFSKLAGDDMEISVKELQT	LFSKLAGDDMEISVKELQTILNRIISKHKD	K	L	A	V	K	E	1	0	0	2	0	0	1	1	0	1	1	1	1	0	0	1	0	0	0	1	0	0	11	0	1176.57	Q3UF24;Q3TB79;Q8C2J1;Q80Y25;Q3UDG8;Q3TI07;O35350	Q3UF24	383	393	Capn1	Calpain-1 catalytic subunit	yes	no	2	1.41e-05	117.02		By MS/MS
LAPATGTPVVGGLTYR	RPIHLSFDIDAFDPKLAPATGTPVVGGLTY	APATGTPVVGGLTYREGVYITEEIHNTGLL	K	L	A	Y	R	E	2	1	0	0	0	0	0	3	0	0	2	0	0	0	2	0	3	0	1	2	0	0	16	0	1571.87	O08691;Q8R1Q7	O08691	259	274	Arg2	Arginase-2, mitochondrial;Arginase	yes	no	2	1.0936e-92	196.7		By MS/MS
LASADIETYLLEK	RFGKFIRIHFGTTGKLASADIETYLLEKSR	GKLASADIETYLLEKSRVTFQLKAERSYHI	K	L	A	E	K	S	2	0	0	1	0	0	2	0	0	1	3	1	0	0	0	1	1	0	1	0	0	0	13	0	1464.77	G3UW82;I6L963;B2RWW8;B2RWX0;P13542;Q5SX39;Q5SX40;P13541;Q3UQQ3;Q5BKR0;Q6P8P3;Q8VHZ3;Q8BLW0;Q3UUB1;B1AR69;B2RY26;B2RXX9;B2RQQ1;Q91Z83;Q02566	G3UW82	261	273	Myh2;Myh8;Myh1;Myh4;Myh3;Myh6;Myh13;Myh7	Myosin-8;Myosin-4;Myosin-1;Myosin-3;Myosin-7;Myosin-6	no	no	2	0.020398	102.05	By MS/MS
LATALQKLEEAEK	RIQLVEEELDRAQERLATALQKLEEAEKAA	ERLATALQKLEEAEKAADESERGMKVIENR	R	L	A	E	K	A	3	0	0	0	0	1	3	0	0	0	3	2	0	0	0	0	1	0	0	0	0	0	13	1	1442.8	D3Z6I8;Q8C7C3;Q58E70;Q3TJ53;E9Q7Q3;D3Z2H9;Q8K0Z5;A0A0R4J1P2;E9Q5J9;P21107;S4R2U0;G5E8R0;E9Q453;G5E8R2;G5E8R1;E9Q455;E9Q452;Q564G1;E9Q450;E9Q448;B7ZNL3;E9Q454;F8WID5;Q9D1R6;Q6PJ18;Q61344;CON__Q3SX28;A2AIM4;Q91VH3;P58774;E9Q456;Q8BSH3;Q8BP43;Q545Y3;P58771	Q9D1R6	70	82	Tpm3;Tpm3-rs7;Tpm1;Tpm2	Tropomyosin alpha-3 chain;Tropomyosin beta chain;Tropomyosin alpha-1 chain	no	no	3	0.018503	51.359
LATLGGSQALGLDSEIGNFEVGK	NKVNEKNLTLKEVFRLATLGGSQALGLDSE	ALGLDSEIGNFEVGKEFDALLINPRASDSP	R	L	A	G	K	E	2	0	1	1	0	1	2	5	0	1	4	1	0	1	0	2	1	0	0	1	0	0	23	0	2275.17	Q71RH6;Q71RH5;Q548F2;Q3U0C4;Q69ZN0;Q9R111;D3YU09	Q71RH6	371	393	Gda	Guanine deaminase	yes	no	3	7.5757e-224	237.14		By MS/MS			By matching
LATPAQFSETVSAVCLPTVDDDFPAGTLCATTGWGK	KFNSFTVRNDITLLKLATPAQFSETVSAVC	DFPAGTLCATTGWGKTKYNALKTPDKLQQA	K	L	A	G	K	T	5	0	0	3	2	1	1	3	0	0	3	1	0	2	3	2	6	1	0	3	0	0	36	0	3782.78	Q9CR35	Q9CR35	126	161	Ctrb1	Chymotrypsinogen B;Chymotrypsin B chain A;Chymotrypsin B chain B;Chymotrypsin B chain C	yes	yes	3;4	0.0020569	36.215		By MS/MS
LCPPVPGQALMGMVVSPPTPSEPSFK	DAEVQKQMAKLMSVRLCPPVPGQALMGMVV	GMVVSPPTPSEPSFKQFQAERQEVLAELAA	R	L	C	F	K	Q	1	0	0	0	1	1	1	2	0	0	2	1	2	1	7	3	1	0	0	3	0	0	26	0	2722.35	Q566C3;Q8QZR5	Q566C3	348	373	Gpt	Alanine aminotransferase 1	yes	no	3	7.5215e-09	93.551		By MS/MS
LCSSVEGYLPIKMK	HGSPVFETLWGIPFKLCSSVEGYLPIKMKY	KLCSSVEGYLPIKMKYPFVET_________	K	L	C	M	K	Y	0	0	0	0	1	0	1	1	0	1	2	2	1	0	1	2	0	0	1	1	0	0	14	1	1623.84	Q62503	Q62503	61	74	unknown		yes	yes	2	0.006214	89.029		By MS/MS
LDDQNLVQTWLSK	PDPEYPSDSNQSGTRLDDQNLVQTWLSKHQ	TRLDDQNLVQTWLSKHQGARYVWNRSELIQ	R	L	D	S	K	H	0	0	1	2	0	2	0	0	0	0	3	1	0	0	0	1	1	1	0	1	0	0	13	0	1558.8	F8VPQ6;Q0VD75	F8VPQ6	248	260	Alpi	Alkaline phosphatase	yes	no	2;3	0	313.36		By MS/MS			By matching
LDILSNDLVINMLK	GIAGSTNVTGDQVKKLDILSNDLVINMLKS	KLDILSNDLVINMLKSSYATCVLVSEENTN	K	L	D	L	K	S	0	0	2	2	0	0	0	0	0	2	4	1	1	0	0	1	0	0	0	1	0	0	14	0	1599.89	Q9QXD6;Q9JHT8;Q9JHT7	Q9QXD6	74	87	Fbp1;FBPase 1	Fructose-1,6-bisphosphatase 1	yes	no	2	0.00048119	135.1		By MS/MS
LDLAGRDLTDYLMKILTER	VPIYEGYALPHAIMRLDLAGRDLTDYLMKI	GRDLTDYLMKILTERGYSFVTTAEREIVRD	R	L	D	E	R	G	1	2	0	3	0	0	1	1	0	1	5	1	1	0	0	0	2	0	1	0	0	0	19	2	2235.19	A0A0U1RQ96;E9Q5F4;E9Q1F2;Q61272;Q61264;Q61275;Q3UCF8;Q3UBQ4;Q3U939;Q3U804;Q61276;Q4KL81;Q3UGS0;Q3UBP6;Q3UAF7;Q3UAF6;Q3UA89;Q3U5R4;Q3TSB7;Q3TIJ9;B2RRX1;Q3UJ36;Q9CXK3;Q497E4;Q3UIJ3;Q3U122;Q3TG92;Q9QZ83;Q61852;P63260;P60710;Q8BFZ3;P63268;P68134;P68033;P62737;I6L9D2;D3YZY0;Q3UD81;G3UZ07	A0A0U1RQ96	106	124	Actb;Acta1;Actc1;Actg1;Actg2;Acta2;Actbl2	Actin, cytoplasmic 2;Actin, cytoplasmic 2, N-terminally processed;Actin, cytoplasmic 1;Actin, cytoplasmic 1, N-terminally processed;Beta-actin-like protein 2;Actin, gamma-enteric smooth muscle;Actin, alpha skeletal muscle;Actin, alpha cardiac muscle 1;Actin, aortic smooth muscle	yes	no	3	6.9013e-05	120.08			By MS/MS
LDQGGAPLAGTNKETTIQGLDGLSER	FRNVLKEKGIVVGIKLDQGGAPLAGTNKET	NKETTIQGLDGLSERCAQYKKDGVDFGKWR	K	L	D	E	R	C	2	1	1	2	0	2	2	5	0	1	4	1	0	0	1	1	3	0	0	0	0	0	26	1	2640.34	Q3UER1;Q3TJ66;Q91Y97	Q3UER1	109	134	Aldob	Fructose-bisphosphate aldolase;Fructose-bisphosphate aldolase B	yes	no	3	0.007357	47.018
LDVPQNLMFGK	TVNSAYGDTIVMPCRLDVPQNLMFGKWKYE	MPCRLDVPQNLMFGKWKYEKPDGSPVFIAF	R	L	D	G	K	W	0	0	1	1	0	1	0	1	0	0	2	1	1	1	1	0	0	0	0	1	0	0	11	0	1260.65	Q5MPX5;E9Q4G8;E9Q3Q6;Q54AJ5;Q61490	Q5MPX5	45	55	Alcam	CD166 antigen	yes	no	2	0.012316	117.53		By MS/MS
LDVSTLQSTYMNPDNLAFQEIK	TTNNILCKFSVTQNRLDVSTLQSTYMNPDN	STYMNPDNLAFQEIKIFGTRPLYNVTVKHN	R	L	D	I	K	I	1	0	2	2	0	2	1	0	0	1	3	1	1	1	1	2	2	0	1	1	0	0	22	0	2526.23	A0A0J9YVE6	A0A0J9YVE6	229	250			no	no	2;3	1.6437e-88	192.64		By MS/MS			By MS/MS
LDYDNIPTVVFSHPPIGTVGLTEDEAVHK	RKLAHRLFECKQDSKLDYDNIPTVVFSHPP	PIGTVGLTEDEAVHKYGKDNVKIYSTAFTP	K	L	D	H	K	Y	1	0	1	3	0	0	2	2	2	2	2	1	0	1	3	1	3	0	1	4	0	0	29	0	3162.59	Q3U9R7;Q3UB84;Q3UAS7;Q3TXK9;P47791;Q91Z57;Q3TWI5	Q3U9R7	337	365	Gsr	Glutathione reductase, mitochondrial	yes	no	4	0.0011603	47.331		By MS/MS
LEAELGNMQGLVEDFK	NLRRQLETLGQEKLKLEAELGNMQGLVEDF	EAELGNMQGLVEDFKNKYEDEINKRTEMEN	K	L	E	F	K	N	1	0	1	1	0	1	3	2	0	0	3	1	1	1	0	0	0	0	0	1	0	0	16	0	1791.87	CON__P05787;P11679	CON__P05787	161	176	Krt8	Keratin, type II cytoskeletal 8	yes	no	2	0	266.97		By MS/MS
LEGDSTDLSDQIAELQAQIAELK	REEKQRQELEKTRRKLEGDSTDLSDQIAEL	SDQIAELQAQIAELKMQLAKREEELQAALA	K	L	E	L	K	M	3	0	0	3	0	3	3	1	0	2	4	1	0	0	0	2	1	0	0	0	0	0	23	0	2486.24	Q3UFT0;Q8VDD5	Q3UFT0	52	74	Myh9	Myosin-9	yes	no	3	1.8623e-08	175.85		By MS/MS
LEGFTLPR	KNMYKEGDLTHFNQKLEGFTLPRCWDECIA	LTHFNQKLEGFTLPRCWDECIASSQYQARK	K	L	E	P	R	C	0	1	0	0	0	0	1	1	0	0	2	0	0	1	1	0	1	0	0	0	0	0	8	0	931.513	Q3UMS6;B2RUJ7;Q00519;Q3TAT6	Q3UMS6	962	969	Xdh	Xanthine dehydrogenase/oxidase;Xanthine dehydrogenase;Xanthine oxidase	yes	no	2	3.1605e-38	155		By MS/MS			By MS/MS
LEGLTDEINFLR	DVDEAYMNKVELESRLEGLTDEINFLRQLY	ESRLEGLTDEINFLRQLYEEEIRELQSQIS	R	L	E	L	R	Q	0	1	1	1	0	0	2	1	0	1	3	0	0	1	0	0	1	0	0	0	0	0	12	0	1418.74	CON__P05787;P11679;CON__H-INV:HIT000292931	CON__P05787	214	225	Krt8	Keratin, type II cytoskeletal 8	yes	no	2	3.8202e-17	156.16
LEGWELFPTPK	CVYMGTAAALFKIGKLEGWELFPTPKV___	KIGKLEGWELFPTPKV______________	K	L	E	P	K	V	0	0	0	0	0	0	2	1	0	0	2	1	0	1	2	0	1	1	0	0	0	0	11	0	1315.68	G5E814;Q9D8B4	G5E814	132	142	Ndufa11	NADH dehydrogenase [ubiquinone] 1 alpha subcomplex subunit 11	yes	no	2	0.01264	114.86
LEQLEKENK	______________________________	______________________________	R	L	E	N	K	S	0	0	1	0	0	1	3	0	0	0	2	2	0	0	0	0	0	0	0	0	0	0	9	1	1129.6	Z4YLP6;Q5SNZ0	Z4YLP6	2	10	Ccdc88a	Girdin	yes	no	2	0.014024	90.37		By matching			By MS/MS
LETPSPDTNLVLEQK	RTCPTSYSCFSQIQKLETPSPDTNLVLEQK	LETPSPDTNLVLEQKGCASYQNLCALEFSA	K	L	E	Q	K	G	0	0	1	1	0	1	2	0	0	0	3	1	0	0	2	1	2	0	0	1	0	0	15	0	1682.87	Q8VE86;Q6YI28	Q8VE86	59	73	2210407C18Rik		yes	no	2	3.9795e-203	230.81		By MS/MS			By matching
LEVVTDPTTNAGYVK	SKILYKIVQGDTEGRLEVVTDPTTNAGYVK	LEVVTDPTTNAGYVKIKKPLDFETQPVSSI	R	L	E	V	K	I	1	0	1	1	0	0	1	1	0	0	1	1	0	0	1	0	3	0	1	3	0	0	15	0	1605.83	A2AKS7;Q3U1Y7;Q3TAN0;Q9R100	A2AKS7	499	513	Cdh17	Cadherin-17	yes	no	2	0	265.53		By MS/MS
LFGLDIK	LPIKLPSSNKIHNCRLFGLDIKGRDCGDEV	SNKIHNCRLFGLDIKGRDCGDEVAQWFTNY	R	L	F	I	K	G	0	0	0	1	0	0	0	1	0	1	2	1	0	1	0	0	0	0	0	0	0	0	7	0	804.475	E0CZH6;Q922Q1	E0CZH6	57	63	2017-03-02	Mitochondrial amidoxime reducing component 2	yes	no	1	0.0055987	73.039		By MS/MS
LGANSLLDLVVFGR	ACGEAACASVHGANRLGANSLLDLVVFGRA	RLGANSLLDLVVFGRACALSIAESCRPGDK	R	L	G	G	R	A	1	1	1	1	0	0	0	2	0	0	4	0	0	1	0	1	0	0	0	2	0	0	14	0	1472.84	Q8K2B3	Q8K2B3	452	465	Sdha	Succinate dehydrogenase [ubiquinone] flavoprotein subunit, mitochondrial	yes	yes	2	0.016425	102.05
LGAVYTEGGFVEGVNKK	FLGLTCCLAAACAAKLGAVYTEGGFVEGVN	AVYTEGGFVEGVNKKLSLLGGDSVDIFKGI	K	L	G	K	K	L	1	0	1	0	0	0	2	4	0	0	1	2	0	1	0	0	1	0	1	3	0	0	17	1	1766.92	Q922R3;Q3V2H7;Q64285	Q922R3	23	39	Cel	Carboxylic ester hydrolase;Bile salt-activated lipase	yes	no	3	0.009211	69.258		By MS/MS
LGEHNIDALEGGEQFIDAAK	VVSAAHCYKSRIQVRLGEHNIDALEGGEQF	IDALEGGEQFIDAAKIIRHPNYNANTYNND	R	L	G	A	K	I	3	0	1	2	0	1	3	3	1	2	2	1	0	1	0	0	0	0	0	0	0	0	20	0	2126.03	Q9D7Y7;Q9CPN9	Q9D7Y7	74	93	2210010C04Rik		yes	no	2	0.0016452	106.3		By MS/MS
LGEHNIDVLEGNEQFINAAK	VVSAAHCYKSRIQVRLGEHNIDVLEGNEQF	IDVLEGNEQFINAAKIITHPNFNGNTLDND	R	L	G	A	K	I	2	0	3	1	0	1	3	2	1	2	2	1	0	1	0	0	0	0	0	1	0	0	20	0	2210.1	CON__P00761	CON__P00761	58	77			yes	yes	2;3	0	317.91		By MS/MS	By matching
LGEHNINVLEGNEQFIDAANIIK	VVSAAHCYKSRIQVRLGEHNINVLEGNEQF	LEGNEQFIDAANIIKHPKFKKKTLDNDIML	R	L	G	I	K	H	2	0	4	1	0	1	3	2	1	4	2	1	0	1	0	0	0	0	0	1	0	0	23	0	2550.31	Q792Z1	Q792Z1	73	95	Try10		yes	yes	3	5.8988e-14	138.46					By MS/MS
LGEHNINVLEGNEQFVDSAK	VVSAAHCYKYRIQVRLGEHNINVLEGNEQF	INVLEGNEQFVDSAKIIRHPNYNSWTLDND	R	L	G	A	K	I	1	0	3	1	0	1	3	2	1	1	2	1	0	1	0	1	0	0	0	2	0	0	20	0	2212.08	Q792Y6;P07146	Q792Y6	73	92	Prss2	Anionic trypsin-2	yes	no	2;3	0	458.31		By MS/MS		By matching	By MS/MS
LGEHNINVLEGNEQFVNSAK	VVSAAHCYKTRIQVRLGEHNINVLEGNEQF	INVLEGNEQFVNSAKIIKHPNFNSRTLNND	R	L	G	A	K	I	1	0	4	0	0	1	3	2	1	1	2	1	0	1	0	1	0	0	0	2	0	0	20	0	2211.09	Q9QUK9;Q3V2E0	Q9QUK9	73	92	Try5		no	no	2;3	0	366.69		By MS/MS			By matching
LGEYGFQNALIVR	EPQNLIKQNCDQFEKLGEYGFQNALIVRYT	EKLGEYGFQNALIVRYTRKVPQVSTPTLVE	K	L	G	V	R	Y	1	1	1	0	0	1	1	2	0	1	2	0	0	1	0	0	0	0	1	1	0	0	13	0	1478.79	CON__P02769	CON__P02769	421	433			yes	yes	2	5.4711e-129	211.78	By matching	By MS/MS	By matching
LGGSVELVDIGK	EIRRMMEVAAADVQRLGGSVELVDIGKQKL	VQRLGGSVELVDIGKQKLPDGSEIPLPPIL	R	L	G	G	K	Q	0	0	0	1	0	0	1	3	0	1	2	1	0	0	0	1	0	0	0	2	0	0	12	0	1185.66	Q9D1A2;Q6KAT3	Q9D1A2	55	66	Cndp2	Cytosolic non-specific dipeptidase	yes	no	2	0.00040939	103.34					By MS/MS
LGGTCVNVGCVPK	AAELGARAAVVESHKLGGTCVNVGCVPKKV	HKLGGTCVNVGCVPKKVMWNTAVHSEFMHD	K	L	G	P	K	K	0	0	1	0	2	0	0	3	0	0	1	1	0	0	1	0	1	0	0	3	0	0	13	0	1359.66	Q3U9R7;Q3UB84;Q3UAS7;Q3TXK9;P47791	Q3U9R7	29	41	Gsr	Glutathione reductase, mitochondrial	yes	no	2	1.4563e-109	208.15					By MS/MS
LGLDYSYDLAPR	KTIYNWSGYPLLVHKLGLDYSYDLAPRAKI	VHKLGLDYSYDLAPRAKIFRRDQGNVTDMA	K	L	G	P	R	A	1	1	0	2	0	0	0	1	0	0	3	0	0	0	1	1	0	0	2	0	0	0	12	0	1381.69	A0A0R4J0B2;Q8VCI0	A0A0R4J0B2	423	434	Plbd1	Phospholipase B-like 1;Phospholipase B-like 1 chain A;Phospholipase B-like 1 chain B;Phospholipase B-like 1 chain C	yes	no	2	0.0072613	98.048		By MS/MS			By matching
LGLIPEEFFQFLYPK	LAPLPPLPEYGGKVRLGLIPEEFFQFLYPK	LGLIPEEFFQFLYPKTGVTGPYVLGTGLSL	R	L	G	P	K	T	0	0	0	0	0	1	2	1	0	1	3	1	0	3	2	0	0	0	1	0	0	0	15	0	1839.98	Q5I0W0;Q3UF04;Q3TJD4;Q9CQQ7	Q5I0W0	56	70	Atp5f1	ATP synthase F(0) complex subunit B1, mitochondrial	yes	no	2	5.1035e-11	157.68			By MS/MS
LGPCLQVYAPEVSPESIMECATGK	LTIVCMEEMDDMEKKLGPCLQVYAPEVSPE	PEVSPESIMECATGKRGTQLMHENAQLTDA	K	L	G	G	K	R	2	0	0	0	2	1	3	2	0	1	2	1	1	0	3	2	1	0	1	2	0	0	24	0	2635.23	Q9ESY9	Q9ESY9	156	179	Ifi30	Gamma-interferon-inducible lysosomal thiol reductase	yes	yes	3	2.1306e-23	133.84		By MS/MS
LGSTCLASGWGSITPVK	TDVVKPIDLPTEEPKLGSTCLASGWGSITP	STCLASGWGSITPVKYEYPDELQCVNLKLL	K	L	G	V	K	Y	1	0	0	0	1	0	0	3	0	1	2	1	0	0	1	3	2	1	0	1	0	0	17	0	1732.88	A0A0U1RPN5;A0A0B6VSQ6;P15947	A0A0U1RPN5	46	62	Klk1	Kallikrein-1	yes	no	2	2.3086e-18	153.49		By MS/MS
LGVQDLFSSSK	FKIEESYTLNSNLGRLGVQDLFSSSKADLS	NLGRLGVQDLFSSSKADLSGMSGSRDLFIS	R	L	G	S	K	A	0	0	0	1	0	1	0	1	0	0	2	1	0	1	0	3	0	0	0	1	0	0	11	0	1179.61	Z4YK03;Q8BK60;Q9D154	Z4YK03	260	270	Serpinb1a	Leukocyte elastase inhibitor A	yes	no	2	3.6139e-55	160.91					By MS/MS
LGYILTCPSNLGTGLR	KLIQERGWEFMWNERLGYILTCPSNLGTGL	GYILTCPSNLGTGLRAGVHIKLPLLSKDNR	R	L	G	L	R	A	0	1	1	0	1	0	0	3	0	1	4	0	0	0	1	1	2	0	1	0	0	0	16	0	1733.91	Q545N7;P30275;Q6P8J7	Q545N7	311	326	Ckmt1;Ckmt2	Creatine kinase U-type, mitochondrial;Creatine kinase S-type, mitochondrial	yes	no	2	7.426e-232	291.5		By MS/MS
LIVDEAINEDNSVVSLSQPK	DLSTAILKQKNRPNRLIVDEAINEDNSVVS	AINEDNSVVSLSQPKMDELQLFRGDTVLLK	R	L	I	P	K	M	1	0	2	2	0	1	2	0	0	2	2	1	0	0	1	3	0	0	0	3	0	0	20	0	2169.12	Q01853	Q01853	26	45	Vcp	Transitional endoplasmic reticulum ATPase	yes	yes	3	1.2525e-41	172.6		By MS/MS			By MS/MS
LLANMVYQYK	ELRNKERISVAAASKLLANMVYQYKGMGLS	AAASKLLANMVYQYKGMGLSMGTMICGWDK	K	L	L	Y	K	G	1	0	1	0	0	1	0	0	0	0	2	1	1	0	0	0	0	0	2	1	0	0	10	0	1241.65	O55234	O55234	141	150	Psmb5	Proteasome subunit beta type-5	yes	yes	2	4.2182e-34	166.05		By MS/MS
LLAPGQEVFDDDR	DCVPVSSCGCIYQGRLLAPGQEVFDDDRCR	GRLLAPGQEVFDDDRCRRRCTCDGATQKVT	R	L	L	D	R	C	1	1	0	3	0	1	1	1	0	0	2	0	0	1	1	0	0	0	0	1	0	0	13	0	1473.71	E9Q9C6;E9Q0B5	E9Q9C6	391	403	Fcgbp		yes	no	2	0.0035654	92.792		By MS/MS			By MS/MS
LLIQSEFPSLLK	AKEGDPDQLSKEELKLLIQSEFPSLLKASS	ELKLLIQSEFPSLLKASSTLDNLFKELDKN	K	L	L	L	K	A	0	0	0	0	0	1	1	0	0	1	4	1	0	1	1	2	0	0	0	0	0	0	12	0	1386.81	Q5VM59;P97816;Q91XG5	Q91XG5	34	45	S100g	Protein S100;Protein S100-G	no	no	2	3.1583e-108	203.02		By MS/MS
LLIVSNPVDILTYVAWK	KFIIPNIVKYSPHCKLLIVSNPVDILTYVA	IVSNPVDILTYVAWKISGFPKNRVIGSGCN	K	L	L	W	K	I	1	0	1	1	0	0	0	0	0	2	3	1	0	0	1	1	1	1	1	3	0	0	17	0	1943.11	A0A1B0GSR9;Q564E2;Q3TI99;Q3TCI7;P06151;Q3UDU4;Q99K20;Q3THB4;A0A1B0GSX0;A0A1B0GT41;A0A1B0GQX5;D3YZQ9	A0A1B0GSR9	116	132	Ldha	L-lactate dehydrogenase;L-lactate dehydrogenase A chain	yes	no	2;3	1.5073e-11	128.35		By MS/MS
LLLIGDSGVGK	______________________________	YLFKLLLIGDSGVGKSCLLLRFAESFNNVK	K	L	L	G	K	S	0	0	0	1	0	0	0	3	0	1	3	1	0	0	0	1	0	0	0	1	0	0	11	0	1070.63	Q5SW87;Q5SW88;Q3UB66;Q0PD67;Q6ZPF0;P62821;Q5SW86;Q91YW0;Q8BKQ0;Q4FJL0;Q3U621;Q0PD66;Q0PD42;Q0PD50;Q0PD49;Q3UHW5;Q3TYH2;Q3TYB1;Q0PD40;P61027;Q9D1G1;Q9DD03;P61028;P55258;Q8K386	Q5SW87	11	21	Rab1;Rab1A;Rab15;Rab8b;Rab10;Rab1b;Rab13;Rab8a	Ras-related protein Rab-1A;Ras-related protein Rab-10;Ras-related protein Rab-1B;Ras-related protein Rab-13;Ras-related protein Rab-8B;Ras-related protein Rab-8A;Ras-related protein Rab-15	yes	no	2	7.4436e-25	162.88					By MS/MS
LLNPEIEAEQILMSPNSFIK	ELSDEIQIQVFEKLRLLNPEIEAEQILMSP	IEAEQILMSPNSFIKLQTNRDGAAILSYRV	R	L	L	I	K	L	1	0	2	0	0	1	3	0	0	3	3	1	1	1	2	2	0	0	0	0	0	0	20	0	2285.2	F6XGN0;A0A0R4J1I6;Q9QY81	F6XGN0	501	520	Nup210	Nuclear pore membrane glycoprotein 210	yes	no	3	0.020379	54.834		By MS/MS
LLPLDTYVESPAAVMDLVPSDK	ADGLDIPQLLEAVLRLLPLDTYVESPAAVM	VESPAAVMDLVPSDKEKGLQTPIWKRYESL	R	L	L	D	K	E	2	0	0	3	0	0	1	0	0	0	4	1	1	0	3	2	1	0	1	3	0	0	22	0	2372.22	D3YWS7;F6SJM7;Q8R2K1;F6X9P4	D3YWS7	65	86	Fuom	Fucose mutarotase	yes	no	2;3	4.3824e-26	196.18		By MS/MS			By MS/MS
LLVVDYATCSSASWWGSSVK	LQTNGNSPDTLRQGRLLVVDYATCSSASWW	YATCSSASWWGSSVKSSMVCAGGDGVTSSC	R	L	L	V	K	S	2	0	0	1	1	0	0	1	0	0	2	1	0	0	0	5	1	2	1	3	0	0	20	0	2215.06	P05208	P05208	180	199	Cela2a	Chymotrypsin-like elastase family member 2A	yes	yes	2	0.0018759	80.507		By MS/MS
LMIEMDGTENK	VSKKVNVVEQEKIDKLMIEMDGTENKSKFG	KIDKLMIEMDGTENKSKFGANAILGVSLAV	K	L	M	N	K	S	0	0	1	1	0	0	2	1	0	1	1	1	2	0	0	0	1	0	0	0	0	0	11	0	1279.58	Q5FW97;P17182;Q6PHC1;Q8CF78;B0QZL1;B1ARR7	Q5FW97	93	103	EG433182;Eno1	Alpha-enolase;Enolase	yes	no	2	2.6407e-45	175.93		By matching			By MS/MS
LMKYFNEFLDGELK	EGVNTPRQRAVEAQKLMKYFNEFLDGELKS	KLMKYFNEFLDGELKSDVFTNSEKIKEAAD	K	L	M	L	K	S	0	0	1	1	0	0	2	1	0	0	3	2	1	2	0	0	0	0	1	0	0	0	14	1	1745.87	Q3U8A5;Q3TPX4	Q3U8A5	133	146	Exoc5	Exocyst complex component 5	yes	no	2	0.01696	76.332		By MS/MS
LNDGHLIPALGFGTYKPK	______________________________	GHLIPALGFGTYKPKEVPKSKSLEAACLAL	K	L	N	P	K	E	1	0	1	1	0	0	0	3	1	1	3	2	0	1	2	0	1	0	1	0	0	0	18	1	1940.05	Q54A37;Q571M4;Q8VC28;D6RGB1;Q9R0M7;Q9JLI0;Q91X42	Q54A37	10	27	Akr1c13;Akr1c12	Aldo-keto reductase family 1 member C13	yes	no	3;4	0.0021136	111.58
LNMVEACLLDK	GTWEFTCQHGELECRLNMVEACLLDKLEKE	LECRLNMVEACLLDKLEKEAAFLTIVCMEE	R	L	N	D	K	L	1	0	1	1	1	0	1	0	0	0	3	1	1	0	0	0	0	0	0	1	0	0	11	0	1304.65	Q9ESY9	Q9ESY9	123	133	Ifi30	Gamma-interferon-inducible lysosomal thiol reductase	yes	yes	2	6.0498e-200	225.01		By MS/MS			By MS/MS
LPENYEELNALVK	SYSQMMLYPYSYDYKLPENYEELNALVKGA	YKLPENYEELNALVKGAAKELSTLHGTKYT	K	L	P	V	K	G	1	0	2	0	0	0	3	0	0	0	3	1	0	0	1	0	0	0	1	1	0	0	13	0	1530.79	B2RS76	B2RS76	318	330	Cpb1		yes	yes	2	3.3085e-287	257.54		By MS/MS
LPSNPISTLR	ITAELQLNPASARIKLPSNPISTLRVEVKY	SARIKLPSNPISTLRVEVKYHKNDMLQFKI	K	L	P	L	R	V	0	1	1	0	0	0	0	0	0	1	2	0	0	0	2	2	1	0	0	0	0	0	10	0	1096.62	F8VQM5;B5THE3	F8VQM5	1001	1010	Sis		yes	no	2	0.0248	85.862		By MS/MS
LPSTYIYGFGETEHTTFK	LGFTFNDMFIRISTRLPSTYIYGFGETEHT	TYIYGFGETEHTTFKIDMNWHTWGMFSRDE	R	L	P	F	K	I	0	0	0	0	0	0	2	2	1	1	1	1	0	2	1	1	4	0	2	0	0	0	18	0	2090	A0A0J9YVE6;B5THE2	B5THE2	1100	1117	Mgam		no	no	3	0.002049	99.711		By MS/MS			By matching
LQNQLQTDLSVIPVINR	TGYYLVNYDENNWKKLQNQLQTDLSVIPVI	NQLQTDLSVIPVINRAQIIHDSFNLASAKM	K	L	Q	N	R	A	0	1	2	1	0	3	0	0	0	2	3	0	0	0	1	1	1	0	0	2	0	0	17	0	1950.09	Q3UP74;P97449;Q3TB69	Q3UP74	641	657	Anpep	Aminopeptidase N	yes	no	2	0	261.67		By MS/MS
LQQAALPIVSEAK	GWGKTKYNALKTPDKLQQAALPIVSEAKCK	DKLQQAALPIVSEAKCKESWGSKITDVMIC	K	L	Q	A	K	C	3	0	0	0	0	2	1	0	0	1	2	1	0	0	1	1	0	0	0	1	0	0	13	0	1366.78	Q9CR35	Q9CR35	173	185	Ctrb1	Chymotrypsinogen B;Chymotrypsin B chain A;Chymotrypsin B chain B;Chymotrypsin B chain C	yes	yes	2	3.7856e-74	192.44		By MS/MS		By matching	By MS/MS
LQQVVLPLVTVNQCR	GWGRISGVGNVTPARLQQVVLPLVTVNQCR	LQQVVLPLVTVNQCRQYWGARITDAMICAG	R	L	Q	C	R	Q	0	1	1	0	1	3	0	0	0	0	3	0	0	0	1	0	1	0	0	4	0	0	15	0	1765.99	Q9ER05;Q9D960;Q9D7P8;Q9DC82	Q9ER05	174	188	Ctrl		yes	no	2;3	2.0245e-60	193.28		By MS/MS
LRPEDITQIQPQQLLLK	KNKNVTNRSKGMAEKLRPEDITQIQPQQLL	PEDITQIQPQQLLLKLRSGEPQKFTLKFKR	K	L	R	L	K	L	0	1	0	1	0	4	1	0	0	2	4	1	0	0	2	0	1	0	0	0	0	0	17	1	2032.17	P09055	P09055	106	122	Itgb1	Integrin beta-1	yes	yes	3	2.2977e-78	192.54		By MS/MS
LSDGNEYLFQAK	VALDYKKKKHVFKLRLSDGNEYLFQAKDDE	KLRLSDGNEYLFQAKDDEEMNTWIQAISSA	R	L	S	A	K	D	1	0	1	1	0	1	1	1	0	0	2	1	0	1	0	1	0	0	1	0	0	0	12	0	1383.67	Q8R1C2;Q8BQ35;Q62261	Q8R1C2	47	58	Sptbn1	Spectrin beta chain, non-erythrocytic 1	yes	no	2	0.014514	113.67		By MS/MS
LSEMTEAEQQQLIDDHFLFDK	ALSGLKGDLAGRYYRLSEMTEAEQQQLIDD	AEQQQLIDDHFLFDKPVSPLLTAAGMARDW	R	L	S	D	K	P	1	0	0	3	0	3	3	0	1	1	3	1	1	2	0	1	1	0	0	0	0	0	21	0	2536.18	Q545N7;P30275;A2ARP5	Q545N7	210	230	Ckmt1	Creatine kinase U-type, mitochondrial	yes	no	3	0.00035662	86.727					By MS/MS
LSEMTEAEQQQLIDDHFLFDKPVSPLLTAAGMAR	ALSGLKGDLAGRYYRLSEMTEAEQQQLIDD	DKPVSPLLTAAGMARDWPDARGIWHNNEKS	R	L	S	A	R	D	4	1	0	3	0	3	3	1	1	1	5	1	2	2	2	2	2	0	0	1	0	0	34	1	3800.88	Q545N7;P30275;A2ARP5	Q545N7	210	243	Ckmt1	Creatine kinase U-type, mitochondrial	yes	no	4	4.4929e-13	83.026		By MS/MS
LSGSNPYTTVTPQIINSK	IHKEAQRIAESNHIKLSGSNPYTTVTPQII	SNPYTTVTPQIINSKWEKVQQLVPKRDHAL	K	L	S	S	K	W	0	0	2	0	0	1	0	1	0	2	1	1	0	0	2	3	3	0	1	1	0	0	18	0	1919	Q3ULT2;Q3UDJ7;A0A1L1SV25;P57780;A0A1L1SVJ6	Q3ULT2	606	623	Actn4	Alpha-actinin-4	yes	no	2	4.6663e-114	238.88		By MS/MS
LSLLGGDSVDIFK	AVYTEGGFVEGVNKKLSLLGGDSVDIFKGI	KKLSLLGGDSVDIFKGIPFATAKTLENPQR	K	L	S	F	K	G	0	0	0	2	0	0	0	2	0	1	3	1	0	1	0	2	0	0	0	1	0	0	13	0	1362.74	Q922R3;Q3V2H7;Q64285	Q922R3	40	52	Cel	Carboxylic ester hydrolase;Bile salt-activated lipase	yes	no	2	1.0393e-59	186.87		By MS/MS
LSPFPFSIDQEGNIYVTQALDR	WNDPGAQYSLVNKEKLSPFPFSIDQEGNIY	IDQEGNIYVTQALDREEKNSHVFFATAKDE	K	L	S	D	R	E	1	1	1	2	0	2	1	1	0	2	2	0	0	2	2	2	1	0	1	1	0	0	22	0	2509.25	A2AKS7;Q3U1Y7;Q3TAN0;Q9R100	A2AKS7	278	299	Cdh17	Cadherin-17	yes	no	2;3	0.0030427	75.358
LSQTFPNADFAEITK	QKFGERAFKAWAVARLSQTFPNADFAEITK	LSQTFPNADFAEITKLATDLTKVNKECCHG	R	L	S	T	K	L	2	0	1	1	0	1	1	0	0	1	1	1	0	2	1	1	2	0	0	0	0	0	15	0	1680.84	Q546G4;P07724	Q546G4	243	257	Alb	Serum albumin	yes	no	2	8.7533e-259	225.13		By MS/MS
LSVEADINGLRR	ADDFRTKFETEHALRLSVEADINGLRRVLD	ALRLSVEADINGLRRVLDELTLARTDLEMQ	R	L	S	R	R	V	1	2	1	1	0	0	1	1	0	1	2	0	0	0	0	1	0	0	0	1	0	0	12	1	1341.74	CON__P19001;B1AQ78;CON__Q04695;P19001	CON__P19001	180	191	Krt19	Keratin, type I cytoskeletal 19	yes	no	2	0.01489	113.18		By MS/MS
LSVEALNSLTGEFK	LPPHCSRGERRAVEKLSVEALNSLTGEFKG	KLSVEALNSLTGEFKGKYYPLKSMTEQEQQ	K	L	S	F	K	G	1	0	1	0	0	0	2	1	0	0	3	1	0	1	0	2	1	0	0	1	0	0	14	0	1506.79	A0A0J9YKD4;Q9D6U7;A2RTA0;P07310	A0A0J9YKD4	88	101	Ckm	Creatine kinase M-type	yes	no	2	1.3706e-74	187.78	By matching		By matching	By MS/MS
LSWEELGQK	SAPEDIECRAATDPKLSWEELGQKVQCNVS	AATDPKLSWEELGQKVQCNVSTGLICNNED	K	L	S	Q	K	V	0	0	0	0	0	1	2	1	0	0	2	1	0	0	0	1	0	1	0	0	0	0	9	0	1088.55	Q80Z19;A0A087WP72	Q80Z19	1339	1347	Muc2	Mucin-2	yes	no	2	0.0011988	117.81		By MS/MS
LTEQVFNEAPGIR	AERQEVLAELAAKAKLTEQVFNEAPGIRCN	AKLTEQVFNEAPGIRCNPVQGAMYSFPQIQ	K	L	T	I	R	C	1	1	1	0	0	1	2	1	0	1	1	0	0	1	1	0	1	0	0	1	0	0	13	0	1472.76	Q566C3;Q8QZR5	Q566C3	392	404	Gpt	Alanine aminotransferase 1	yes	no	2	1.7078e-45	173.72		By MS/MS
LTGLLDLALEK	EIDNYNDAYQVRNCRLTGLLDLALEKDYVR	RNCRLTGLLDLALEKDYVRTKVADYMNHLI	R	L	T	E	K	D	1	0	0	1	0	0	1	1	0	0	5	1	0	0	0	0	1	0	0	0	0	0	11	0	1184.7	P00688;E9PV85;Q8C5B4	Q8C5B4	174	184	Amy2;Amy2a1	Pancreatic alpha-amylase;Alpha-amylase	no	no	2	2.9855e-194	227.27		By MS/MS		By matching	By MS/MS
LTGLLDLALEKDYVR	EIDNYNDAYQVRNCRLTGLLDLALEKDYVR	LTGLLDLALEKDYVRTKVADYMNHLIDIGV	R	L	T	V	R	T	1	1	0	2	0	0	1	1	0	0	5	1	0	0	0	0	1	0	1	1	0	0	15	1	1717.96	P00688;E9PV85;Q8C5B4	Q8C5B4	174	188	Amy2;Amy2a1	Pancreatic alpha-amylase;Alpha-amylase	no	no	2;3	2.9528e-59	187.62		By MS/MS			By matching
LTLFVNGQPR	SSDLSFAIQCSRILKLTLFVNGQPRPLESS	SRILKLTLFVNGQPRPLESSQVK_______	K	L	T	P	R	P	0	1	1	0	0	1	0	1	0	0	2	0	0	1	1	0	1	0	0	1	0	0	10	0	1143.64	B8JJG7;B8JJG8;B8JJG6;F6QJV5;Q9D828;Q9Z1A1	B8JJG7	86	95	Tfg		yes	no	2	3.8096e-128	214.25		By MS/MS
LVGDFMSRK	______________________________	______________________________	-	L	V	R	K	G	0	1	0	1	0	0	0	1	0	0	1	1	1	1	0	1	0	0	0	1	0	0	9	1	1051.55	A0A0U1RPK9	A0A0U1RPK9	1	9			yes	yes	2	0.001493	41.029	By MS/MS
LVILEGELER	IAEDSDRKYEEVARKLVILEGELERSEERA	EVARKLVILEGELERSEERAEVAESKCGDL	K	L	V	E	R	S	0	1	0	0	0	0	3	1	0	1	3	0	0	0	0	0	0	0	0	1	0	0	10	0	1169.67	Q9D1R6;Q6PJ18;Q61344;CON__Q3SX28;A2AIM4;Q91VH3;P58774	Q9D1R6	169	178	Tpm2	Tropomyosin beta chain	yes	no	2	0.00029857	133.13	By matching		By MS/MS	By matching
LVPDMIPEVVSEQVSSYLSK	KTVIPRKVVGKFSIRLVPDMIPEVVSEQVS	IPEVVSEQVSSYLSKKFAELQSPNKFKVYM	R	L	V	S	K	K	0	0	0	1	0	1	2	0	0	1	2	1	1	0	2	4	0	0	1	4	0	0	20	0	2219.14	Q9D1A2;Q3TG71;Q6KAT3	Q9D1A2	344	363	Cndp2	Cytosolic non-specific dipeptidase	yes	no	2	2.0804e-14	160.63		By MS/MS
LVQEVTDFAK	FSQYLQKCSYDEHAKLVQEVTDFAKTCVAD	DEHAKLVQEVTDFAKTCVADESAANCDKSL	K	L	V	A	K	T	1	0	0	1	0	1	1	0	0	0	1	1	0	1	0	0	1	0	0	2	0	0	10	0	1148.61	Q546G4;P07724;K7R066	Q546G4	66	75	Alb	Serum albumin	yes	no	2	9.3506e-08	117.71		By MS/MS		By matching	By matching
LVQIEYALAAVAGGAPSVGIK	RGYSFSLTTFSPSGKLVQIEYALAAVAGGA	ALAAVAGGAPSVGIKAANGVVLATEKKQKS	K	L	V	I	K	A	5	0	0	0	0	1	1	3	0	2	2	1	0	0	1	1	0	0	1	3	0	0	21	0	2026.15	Q3UWT6;P49722	Q3UWT6	19	39	Psma2	Proteasome subunit alpha type;Proteasome subunit alpha type-2	yes	no	3	0.018286	50.884		By MS/MS
LVSEFPYIEAEVK	MASVTGKRWPVVGVRLVSEFPYIEAEVKYG	VRLVSEFPYIEAEVKYGIKEYACTAVDMIS	R	L	V	V	K	Y	1	0	0	0	0	0	3	0	0	1	1	1	0	1	1	1	0	0	1	2	0	0	13	0	1522.79	A2AQR0;Q64521	A2AQR0	526	538	Gpd2	Glycerol-3-phosphate dehydrogenase;Glycerol-3-phosphate dehydrogenase, mitochondrial	yes	no	2	1.1889e-108	204.17		By MS/MS
LVVGNTEIGIEMK	MEELLDLKAQHPDAKLVVGNTEIGIEMKFK	AKLVVGNTEIGIEMKFKNMLFPLIICPAWI	K	L	V	M	K	F	0	0	1	0	0	0	2	2	0	2	1	1	1	0	0	0	1	0	0	2	0	0	13	0	1401.75	Q3UMS6;B2RUJ7;Q00519	Q3UMS6	259	271	Xdh	Xanthine dehydrogenase/oxidase;Xanthine dehydrogenase;Xanthine oxidase	yes	no	2	3.5827e-11	149.33		By MS/MS
LYDVLIK	PLNIPSAPLSTPEGRLYDVLIKENPFGIQI	PLSTPEGRLYDVLIKENPFGIQIRRKTTGT	R	L	Y	I	K	E	0	0	0	1	0	0	0	0	0	1	2	1	0	0	0	0	0	0	1	1	0	0	7	0	862.516	A0A0J9YVE6;B5THE2	B5THE2	1056	1062	Mgam		no	no	2	0.00052082	138.85		By MS/MS			By matching
LYLEDNSEDEK	______________________________	______________________________	M	L	Y	E	K	T	0	0	1	2	0	0	3	0	0	0	2	1	0	0	0	1	0	0	1	0	0	0	11	0	1353.59	D6RH34;E9PWN0	D6RH34	2	12	Lpin2		yes	no	2	0.012054	109.21		By matching			By MS/MS
LYPSLANIQEVSANIAIK	ALTTQLTDAELAQGRLYPSLANIQEVSANI	SLANIQEVSANIAIKLAEYLYANKMAFRYP	R	L	Y	I	K	L	3	0	2	0	0	1	1	0	0	3	2	1	0	0	1	2	0	0	1	1	0	0	18	0	1943.07	Q99KE1	Q99KE1	512	529	Me2	NAD-dependent malic enzyme, mitochondrial	yes	yes	2	4.872e-49	176.4		By MS/MS			By matching
LYQTDPSGTYHAWK	ISALIVGFDFDGTPRLYQTDPSGTYHAWKA	RLYQTDPSGTYHAWKANAIGRGAKSVREFL	R	L	Y	W	K	A	1	0	0	1	0	1	0	1	1	0	1	1	0	0	1	1	2	1	2	0	0	0	14	0	1665.78	Q542H2;Q3UIT9;Q3TN31;Q9Z2U0;Q3THL2;B7ZMS4;Q9CWH6;B7ZMS3	Q542H2	144	157	Psma7;Psma8	Proteasome subunit alpha type;Proteasome subunit alpha type-7;Proteasome subunit alpha type-7-like	yes	no	3	0.014161	86.699		By MS/MS
LYTLVLTDPDAPSR	NRPSSISWDGLDPGKLYTLVLTDPDAPSRK	KLYTLVLTDPDAPSRKDPKFREWHHFLVVN	K	L	Y	S	R	K	1	1	0	2	0	0	0	0	0	0	3	0	0	0	2	1	2	0	1	1	0	0	14	0	1559.82	D6RHS6;Q5EBQ2;Q3TGC5;D3Z1V4;P70296	D6RHS6	63	76	Pebp1	Phosphatidylethanolamine-binding protein 1;Hippocampal cholinergic neurostimulating peptide	yes	no	2	0.013808	108.9		By MS/MS
MAALGSGSQNVTEYVVR	______________________________	ALGSGSQNVTEYVVRVPKNTAKRYNIMAFN	-	M	A	V	R	V	2	1	1	0	0	1	1	2	0	0	1	0	1	0	0	2	1	0	1	3	0	0	17	0	1780.88	Q9CSF1	Q9CSF1	1	17	Gtf2f1		yes	yes	2	0.0060395	84.507		By MS/MS
MAEMASMGVGSK	SRLLWRQAVHNKEVRMAEMASMGVGSKAFW	EVRMAEMASMGVGSKAFWDIAPSEEAINDR	R	M	A	S	K	A	2	0	0	0	0	0	1	2	0	0	0	1	3	0	0	2	0	0	0	1	0	0	12	0	1197.52	Q8C0T8;Q6KAT2;E9Q7C3;F8VPS6;A0A1L1SU27	Q8C0T8	431	442	Plekhg4;mFLJ00068		yes	no	2	0.026816	48.794		By MS/MS
MAFMVKSMVGGQLK	______________________________	______________________________	-	M	A	L	K	N	1	0	0	0	0	1	0	2	0	0	1	2	3	1	0	1	0	0	0	2	0	0	14	1	1525.78	A0A1L1SRL3;Q8R1B5	A0A1L1SRL3	1	14	Cplx3	Complexin-3	yes	no	2	0.025983	42.718		By MS/MS	By matching
MAGLSRRR	QEQTSFYHTFSSAVKMAGLSRRRYIYNFPF	TFSSAVKMAGLSRRRYIYNFPFKAFHFYLV	K	M	A	R	R	Y	1	3	0	0	0	0	0	1	0	0	1	0	1	0	0	1	0	0	0	0	0	0	8	2	945.529	E9Q984;E9Q9Q8;E9Q8Z0;E9Q7Z7;E9Q1U7;F6RER8;B7ZNM3;A0A0R4J1M9;E9QNU1;A0A0R4J1Q4;E9Q7Q8;A0A0R4J1N4;Q8R2G4	E9Q984	121	128	Art3	Ecto-ADP-ribosyltransferase 3	yes	no	1	0.014043	71.715		By matching			By MS/MS
MAGPEEMSSLEKDLAGPSDITVQDRK	DENQEEVISRGVVIKMAGPEEMSSLEKDLA	KDLAGPSDITVQDRKTENLPDTKSIKQKEG	K	M	A	R	K	T	2	1	0	3	0	1	3	2	0	1	2	2	2	0	2	3	1	0	0	1	0	0	26	2	2803.34	A0A1D5RMI8;Q8K4E0	A0A1D5RMI8	2983	3008	Alms1	Alstrom syndrome protein 1 homolog	yes	no	3	0.013032	44.963		By MS/MS			By matching
MATNFNDIVK	______________________________	______________________________	-	M	A	V	K	Q	1	0	2	1	0	0	0	0	0	1	0	1	1	1	0	0	1	0	0	1	0	0	10	0	1151.56	A0A1D5RMA6;A0A1D5RML3;Q99KE3	A0A1D5RMA6	1	10	Dok4	Docking protein 4	yes	no	2	0.026504	43.442
MATSWGSILQDEK	______________________________	______________________________	-	M	A	E	K	Q	1	0	0	1	0	1	1	1	0	1	1	1	1	0	0	2	1	1	0	0	0	0	13	0	1464.69	Q3TF63;A2AQN9;Q541E2;Q3TWM2;P51855	Q3TF63	1	13	Gss	Glutathione synthetase	yes	no	2	0.024334	112.36					By MS/MS
MDALRLPR	______________________________	______________________________	-	M	D	P	R	R	1	2	0	1	0	0	0	0	0	0	2	0	1	0	1	0	0	0	0	0	0	0	8	1	970.538	H3BKF0;Q8VIH7	H3BKF0	1	8	Cyyr1	Cysteine and tyrosine-rich protein 1	yes	no	2	0.023554	47.916		By MS/MS
MDEGSEVSTDGNSLIK	______________________________	DEGSEVSTDGNSLIKAVHQSRLRLTRLLL_	-	M	D	I	K	A	0	0	1	2	0	0	2	2	0	1	1	1	1	0	0	3	1	0	0	1	0	0	16	0	1680.75	E9Q655;Q3UUF8	E9Q655	1	16	Ankrd34b	Ankyrin repeat domain-containing protein 34B	yes	no	2	0.015701	76.943		By MS/MS
MDLSGGMLQDK	SFSRDSPEENVQSNKMDLSGGMLQDKRMEI	QSNKMDLSGGMLQDKRMEIDKHSLNIGDYN	K	M	D	D	K	R	0	0	0	2	0	1	0	2	0	0	2	1	2	0	0	1	0	0	0	0	0	0	11	0	1193.54	A0A0U1RQ94;A0A0U1RQ65;F6ZMJ4;Q3UHK8	A0A0U1RQ94	75	85	Tnrc6a	Trinucleotide repeat-containing gene 6A protein	yes	no	2	0.010519	90.827					By MS/MS
MECQRNISEFLLMGLSSK	______________________________	QRNISEFLLMGLSSKQNTEVFCFMFFLFCY	-	M	E	S	K	Q	0	1	1	0	1	1	2	1	0	1	3	1	2	1	0	3	0	0	0	0	0	0	18	1	2142.03	Q7TR17	Q7TR17	1	18	Olfr1182	Olfactory receptor	yes	yes	2	0.023349	49.632		By MS/MS			By matching
MEELHSQEMQKRK	LLRQDLMRRQEELRRMEELHSQEMQKRKEM	RRMEELHSQEMQKRKEMQLRQEEERRRREE	R	M	E	R	K	E	0	1	0	0	0	2	3	0	1	0	1	2	2	0	0	1	0	0	0	0	0	0	13	2	1672.8	Q7TMH7;Q810V5;Q8VIJ6	Q7TMH7	32	44	Sfpq	Splicing factor, proline- and glutamine-rich	yes	no	2	0.010554	86.882		By MS/MS
MEHAFTPLEPLLPTGNLK	______________________________	AFTPLEPLLPTGNLKYCLVVLNQPLDARFR	-	M	E	L	K	Y	1	0	1	0	0	0	2	1	1	0	4	1	1	1	3	0	2	0	0	0	0	0	18	0	2007.05	Q9R0M5	Q9R0M5	1	18	Tpk1	Thiamin pyrophosphokinase 1	yes	yes	2	3.0428e-63	185.2		By MS/MS
MELLEIAK	RSRSRTPFRLSEKDRMELLEIAKANAAKAL	RLSEKDRMELLEIAKANAAKALGTANFDLP	R	M	E	A	K	A	1	0	0	0	0	0	2	0	0	1	2	1	1	0	0	0	0	0	0	0	0	0	8	0	945.52	Q3UC65	Q3UC65	188	195	Rsrp1	Arginine/serine-rich protein 1	yes	yes	1	1.5605e-07	110.61		By matching			By MS/MS
MELQEIQLK	GMKVIENRALKDEEKMELQEIQLKEAKHIA	LKDEEKMELQEIQLKEAKHIAEEADRKYEE	K	M	E	L	K	E	0	0	0	0	0	2	2	0	0	1	2	1	1	0	0	0	0	0	0	0	0	0	9	0	1130.6	D3Z6I8;Q8C7C3;Q58E70;Q3TJ53;E9Q7Q3;D3Z2H9;Q8K0Z5;A0A0R4J1P2;E9Q5J9;P21107;D3YVR0	D3Z6I8	105	113	Tpm3;Tpm3-rs7	Tropomyosin alpha-3 chain	yes	no	2	0.013457	88.819	By MS/MS			By matching
MENMAEEELLPQEK	______________________________	______________________________	-	M	E	E	K	E	1	0	1	0	0	1	5	0	0	0	2	1	2	0	1	0	0	0	0	0	0	0	14	0	1689.76	A0A0R4J0U8;A2RSY6	A0A0R4J0U8	1	14	Trmt1l	TRMT1-like protein	yes	no	2	0.0088026	90.913		By MS/MS
MENQMKGLETKFK	VLDRRTQRDLQYVEKMENQMKGLETKFKQV	EKMENQMKGLETKFKQVEESHKQHLARQFK	K	M	E	F	K	Q	0	0	1	0	0	1	2	1	0	0	1	3	2	1	0	0	1	0	0	0	0	0	13	2	1582.78	A3KGE4;G3X9Q7;Q8R357;O88998	A3KGE4	82	94	Olfm1	Noelin	yes	no	2	0.026546	98.044		By MS/MS
MEPLNNLQVAVK	VEISLPLNTVGSVLKMEPLNNLQVAVKNNI	VLKMEPLNNLQVAVKNNIDVFYFSTLYPLH	K	M	E	V	K	N	1	0	2	0	0	1	1	0	0	0	2	1	1	0	1	0	0	0	0	2	0	0	12	0	1354.73	Q6NXY3;H3BKM0;Q5SVG5;Q5SVG4;H3BIY9;Q3U1K9;Q3TVN4;Q5SWR1;Q8CC13;Q9DBG3;O35643	Q6NXY3	402	413	Ap1b1;Ap2b1	AP complex subunit beta;AP-2 complex subunit beta;AP-1 complex subunit beta-1	yes	no	2	1.8418e-11	139.43		By MS/MS			By matching
METELSSQDRKDLDK	______________________________	METELSSQDRKDLDKFIKFFALKTVQVIVQ	-	M	E	D	K	F	0	1	0	3	0	1	2	0	0	0	2	2	1	0	0	2	1	0	0	0	0	0	15	2	1793.85	Q91YI1	Q91YI1	1	15	Atg13	Autophagy-related protein 13	yes	yes	2	0.01753	62.466					By MS/MS
MGAPEAGMAEYLFDK	KSIKELGDHVTNLRKMGAPEAGMAEYLFDK	MGAPEAGMAEYLFDKHTLGHGDES______	K	M	G	D	K	H	3	0	0	1	0	0	2	2	0	0	1	1	2	1	1	0	0	0	1	0	0	0	15	0	1628.72	P09528	P09528	159	173	Fth1	Ferritin heavy chain;Ferritin heavy chain, N-terminally processed	yes	yes	2	4.6552e-35	184.03		By MS/MS
MGFPSNIVDSAAENMIK	VEGIKKEQAVTLAQKMGFPSNIVDSAAENM	FPSNIVDSAAENMIKLYNLFLKYDATMVEI	K	M	G	I	K	L	2	0	2	1	0	0	1	1	0	2	0	1	2	1	1	2	0	0	0	1	0	0	17	0	1822.86	Q3UCC6;Q3U6C7;Q9Z2I9	Q3UCC6	233	249	Sucla2	Succinyl-CoA ligase subunit beta;Succinyl-CoA ligase [ADP-forming] subunit beta, mitochondrial	yes	no	2	0.021007	86.114		By MS/MS
MGTLLSVAKAGGADQGADCRIVGAR	______________________________	GGADQGADCRIVGARAIPDCATCGDPELGT	-	M	G	A	R	A	5	2	0	2	1	1	0	5	0	1	2	1	1	0	0	1	1	0	0	2	0	0	25	2	2473.25	Q8BGW7	Q8BGW7	1	25	Zscan29		yes	yes	3	0.0027895	59.469					By MS/MS
MIAEAIPELK	EKNLGIGKITPFEEKMIAEAIPELKASIKK	PFEEKMIAEAIPELKASIKKGEDFVKNMK_	K	M	I	L	K	A	2	0	0	0	0	0	2	0	0	2	1	1	1	0	1	0	0	0	0	0	0	0	10	0	1113.61	P08249	P08249	315	324	Mdh2	Malate dehydrogenase, mitochondrial	yes	yes	2	0.022179	88.948
MIDVNALTDK	SLTFEPLTLVPIQTKMIDVNALTDKEHWKE	PIQTKMIDVNALTDKEHWKERLCERTV___	K	M	I	D	K	E	1	0	1	2	0	0	0	0	0	1	1	1	1	0	0	0	1	0	0	1	0	0	10	0	1118.56	Q3TL27;Q3UKF5;S4R1I3;Q3UE92;Q6P1B1;Q8BV43;Q8VDK8;Q8BKH1	Q3TL27	571	580	Xpnpep1	Xaa-Pro aminopeptidase 1	yes	no	2	2.3916e-45	175.93		By MS/MS			By matching
MIKPFFHSLCDK	LVVVDFSATWCGPCKMIKPFFHSLCDKYSN	PCKMIKPFFHSLCDKYSNVVFLEVDVDDCQ	K	M	I	D	K	Y	0	0	0	1	1	0	0	0	1	1	1	2	1	2	1	1	0	0	0	0	0	0	12	1	1521.75	P10639	P10639	37	48	Txn	Thioredoxin	yes	yes	4	0.011969	89.561		By MS/MS
MIPAVVDGEFFPR	GKSEAEILAINKVFKMIPAVVDGEFFPRHP	FKMIPAVVDGEFFPRHPKELLASEDFHPVP	K	M	I	P	R	H	1	1	0	1	0	0	1	1	0	1	0	0	1	2	2	0	0	0	0	2	0	0	13	0	1476.74	Q91WG0;Q8K033	Q91WG0	311	323	Ces2c	Acylcarnitine hydrolase	yes	no	2;3	6.5991e-60	164.04		By MS/MS			By MS/MS
MISSGICGSDDHVLK	EVQVEPPKSGEVRIKMISSGICGSDDHVLK	MISSGICGSDDHVLKGELVVNFPLIPGHEG	K	M	I	L	K	G	0	0	0	2	1	0	0	2	1	2	1	1	1	0	0	3	0	0	0	1	0	0	15	0	1617.75	E9Q4Y1;E9Q5Z6;A1L3C0;Q9D932	E9Q4Y1	41	55	Adh6a		yes	no	2	1.7633e-111	208.33		By MS/MS			By matching
MIVYHMMESHRK	PGPHQTVFRNWERLKMIVYHMMESHRKDWN	RLKMIVYHMMESHRKDWNPDEPRDFIDAFL	K	M	I	R	K	D	0	1	0	0	0	0	1	0	2	1	0	1	3	0	0	1	0	0	1	1	0	0	12	1	1560.74	A0A140T8U1	A0A140T8U1	258	269			yes	yes	2	0.024	46.158					By MS/MS
MLDAEDIVNTARPDEK	NNAFEVAEKYLDIPKMLDAEDIVNTARPDE	LDAEDIVNTARPDEKAIMTYVSSFYHAFSG	K	M	L	E	K	A	2	1	1	3	0	0	2	0	0	1	1	1	1	0	1	0	1	0	0	1	0	0	16	1	1815.87	Q3ULT2;Q3UDJ7;A0A1L1SV25;P57780;D3Z0L8;Q1A602	Q3ULT2	241	256	Actn4	Alpha-actinin-4	yes	no	2	9.1801e-153	218.02		By MS/MS
MLGASMDLVNSLSMAR	PCVKIAETVTFVGRRMLGASMDLVNSLSMA	LGASMDLVNSLSMARLEEIHGAPLEREAGA	R	M	L	A	R	L	2	1	1	1	0	0	0	1	0	0	3	0	3	0	0	3	0	0	0	1	0	0	16	0	1694.82	A7KAY4	A7KAY4	21	36			yes	yes	2	0.014276	83.862					By MS/MS
MLSSFLTEDLFK	LFDSITYSKGASVIRMLSSFLTEDLFKKGL	VIRMLSSFLTEDLFKKGLSSYLHTYQYSNT	R	M	L	F	K	K	0	0	0	1	0	0	1	0	0	0	3	1	1	2	0	2	1	0	0	0	0	0	12	0	1429.72	Q3UP74;P97449;Q3TB69	Q3UP74	485	496	Anpep	Aminopeptidase N	yes	no	2	0.01536	107.55		By MS/MS
MLYPKEDKENR	______________________________	______________________________	-	M	L	N	R	I	0	1	1	1	0	0	2	0	0	0	1	2	1	0	1	0	0	0	1	0	0	0	11	2	1421.7	D3Z3Z8;D3YYI3	D3Z3Z8	1	11	Polr2i	DNA-directed RNA polymerase subunit	yes	no	2	0.025327	44.753		By MS/MS
MMLMNLISR	LLKQLESCKERFEVKMMLMNLISRLVGIHE	ERFEVKMMLMNLISRLVGIHELFLFNFYPF	K	M	M	S	R	L	0	1	1	0	0	0	0	0	0	1	2	0	3	0	0	1	0	0	0	0	0	0	9	0	1107.56	A0A0J9YV20;A0A0R4J0B7;Q80UZ2	A0A0J9YV20	314	322	Sdad1	Protein SDA1 homolog	yes	no	2	0.01307	89.55		By MS/MS			By matching
MMSGTNNVAQARK	______________________________	______________________________	-	M	M	R	K	L	2	1	2	0	0	1	0	1	0	0	0	1	2	0	0	1	1	0	0	1	0	0	13	1	1406.68	G3X9Q2	G3X9Q2	1	13	Gng7	Guanine nucleotide-binding protein subunit gamma	yes	yes	2	0.0099972	91.265		By MS/MS
MMTERTLLK	SEVNTDQDIEKNLDKMMTERTLLKERYQEV	EKNLDKMMTERTLLKERYQEVLDKQRQVES	K	M	M	L	K	E	0	1	0	0	0	0	1	0	0	0	2	1	2	0	0	0	2	0	0	0	0	0	9	1	1121.59	Q8BQY0;Q8C8I5;Q8BFU3	Q8BQY0	229	237	Rnf214	RING finger protein 214	yes	no	2	0.026595	68.383		By MS/MS
MNFSGKYQLQSQENFEPFMK	______________________________	KYQLQSQENFEPFMKAIGLPEDLIQKGKDI	-	M	N	M	K	A	0	0	2	0	0	3	2	1	0	0	1	2	2	3	1	2	0	0	1	0	0	0	20	1	2452.12	Q3V2F7;P12710	Q3V2F7	1	20	Fabp1	Fatty acid-binding protein, liver	yes	no	2;3	7.8418e-05	93.115	By MS/MS		By matching
MPLFFRKR	______________________________	______________________________	-	M	P	K	R	K	0	2	0	0	0	0	0	0	0	0	1	1	1	2	1	0	0	0	0	0	0	0	8	2	1093.62	A2AHX2;A2AHX3;A0A0A6YWV2;A2AHX4;A2AHX5;A2AHX6;Q80ZI6	A2AHX2	1	8	Lrsam1	E3 ubiquitin-protein ligase LRSAM1	yes	no	2	0.025568	43		By MS/MS			By MS/MS
MRPAGQLVRSAGMR	______________________________	______________________________	-	M	R	M	R	L	2	3	0	0	0	1	0	2	0	0	1	0	2	0	1	1	0	0	0	1	0	0	14	2	1528.81	D3YXH6	D3YXH6	1	14	Sfxn5		yes	yes	2	0.017619	66.056					By MS/MS
MSGDEMIFDPTMSKK	______________________________	MSGDEMIFDPTMSKKKKKKKKPFMLDEEGD	-	M	S	K	K	K	0	0	0	2	0	0	1	1	0	1	0	2	3	1	1	2	1	0	0	0	0	0	15	1	1715.76	Q3ULL5;Q99L45	Q3ULL5	1	15	Eif2s2	Eukaryotic translation initiation factor 2 subunit 2	yes	no	2	0.016498	64.64					By MS/MS
MSKSESPK	______________________________	______________________________	-	M	S	P	K	E	0	0	0	0	0	0	1	0	0	0	0	2	1	0	1	3	0	0	0	0	0	0	8	1	892.432	Q3U7F3;Q3TIK8;Q3TFB1;Q5EBP8;Q3UK83;P49312	Q3U7F3	1	8	Hnrnpa1	Heterogeneous nuclear ribonucleoprotein A1;Heterogeneous nuclear ribonucleoprotein A1, N-terminally processed	yes	no	2	0.013805	74.415					By MS/MS
MSLWGLISKMSPEK	______________________________	______________________________	-	M	S	E	K	L	0	0	0	0	0	0	1	1	0	1	2	2	2	0	1	3	0	1	0	0	0	0	14	1	1605.83	D3YU28;Q8R4D4;P52633	D3YU28	1	14	Stat6	Signal transducer and activator of transcription;Signal transducer and transcription activator 6	yes	no	2	0.027091	41.283		By MS/MS
MSYLKNWGEGWGMVPSDR	GAKLGTVIRKWNGEKMSYLKNWGEGWGMVP	LKNWGEGWGMVPSDRALVFVDNHDNQRGHG	K	M	S	D	R	A	0	1	1	1	0	0	1	3	0	0	1	1	2	0	1	2	0	2	1	1	0	0	18	1	2111.96	Q8C5B4;Q61298	Q8C5B4	286	303		Alpha-amylase	yes	no	3	0.018885	51.535
MTATAAVETPKMEK	______________________________	______________________________	-	M	T	E	K	S	3	0	0	0	0	0	2	0	0	0	0	2	2	0	1	0	3	0	0	1	0	0	14	1	1506.74	Q3UYJ7;G3X9I7	Q3UYJ7	1	14	Zc3h12b		yes	no	2	0.0049956	94.692		By MS/MS			By MS/MS
MTLGCVKLTTEANR	______________________________	______________________________	-	M	T	N	R	T	1	1	1	0	1	0	1	1	0	0	2	1	1	0	0	0	3	0	0	1	0	0	14	1	1592.8	A0A087WRK7	A0A087WRK7	1	14	Kcnq1		yes	yes	2	0.024147	55.353			By MS/MS		By matching
MTLSVWKMYHSR	______________________________	______________________________	-	M	T	S	R	M	0	1	0	0	0	0	0	0	1	0	1	1	2	0	0	2	1	1	1	1	0	0	12	1	1537.75	Q3U7A5	Q3U7A5	1	12	Ier2		yes	yes	2	0.022056	48.091					By MS/MS
MTRRPIYVLNINR	______________________________	______________________________	-	M	T	N	R	E	0	3	2	0	0	0	0	0	0	2	1	0	1	0	1	0	1	0	1	1	0	0	13	2	1644.92	U5T922	U5T922	1	13			yes	yes	3	0.02623	41.052			By matching
MVTRCTPHGGCSR	______________________________	______________________________	-	M	V	S	R	M	0	2	0	0	2	0	0	2	1	0	0	0	1	0	1	1	2	0	0	1	0	0	13	1	1517.66	E9QNN3	E9QNN3	1	13	Rgs11		yes	yes	2	0.020825	45.908		By MS/MS
MWLLLRRAYPLR	______________________________	______________________________	-	M	W	L	R	I	1	3	0	0	0	0	0	0	0	0	4	0	1	0	1	0	0	1	1	0	0	0	12	2	1586.92	Q8CIW5	Q8CIW5	1	12	Peo1	Twinkle protein, mitochondrial	yes	yes	2	0.013055	68.383		By MS/MS
MWQKAEGEIPSRR	______________________________	______________________________	-	M	W	R	R	P	1	2	0	0	0	1	2	1	0	1	0	1	1	0	1	1	0	1	0	0	0	0	13	2	1586.8	E9QLR3	E9QLR3	1	13	Laptm4a		yes	yes	2	0.026778	42.718
MYLETRAGMPFK	IGYNAKKMRKKRNSKMYLETRAGMPFKVYH	NSKMYLETRAGMPFKVYHYQLKVHMFSYNN	K	M	Y	F	K	V	1	1	0	0	0	0	1	1	0	0	1	1	2	1	1	0	1	0	1	0	0	0	12	1	1442.7	Q3TA44	Q3TA44	334	345	Lipg		yes	yes	2	0.026442	56.729					By MS/MS
NADVLVSTTSPLGNDEPYTEHIGACGEK	KAKPEYTRPKLETFKNADVLVSTTSPLGND	NDEPYTEHIGACGEKGIRIHLTPDFLAGKK	K	N	A	E	K	G	2	0	2	2	1	0	3	3	1	1	2	1	0	0	2	2	3	0	1	2	0	0	28	0	2973.37	Q9D7Z6	Q9D7Z6	101	128	Clca1	Calcium-activated chloride channel regulator 1	yes	yes	3	0.0018278	64.845					By MS/MS
NAQELTVAQGEILEVLDQSK	RAALKMQVLYEFEARNAQELTVAQGEILEV	TVAQGEILEVLDQSKRWWLVKNEAGLTGYI	R	N	A	S	K	R	2	0	1	1	0	3	3	1	0	1	3	1	0	0	0	1	1	0	0	2	0	0	20	0	2184.13	Q91WL0	Q91WL0	472	491	Eps8l3	Epidermal growth factor receptor kinase substrate 8-like protein 3	yes	yes	3	0.015513	61.757		By MS/MS			By matching
NAYEESLDQLETLK	QKEARSLGTELFKMKNAYEESLDQLETLKR	KNAYEESLDQLETLKRENKNLQQEISDLTE	K	N	A	L	K	R	1	0	1	1	0	1	3	0	0	0	3	1	0	0	0	1	1	0	1	0	0	0	14	0	1651.79	G3UW82;I6L963;Q5SX39;Q9JHR4	G3UW82	1493	1506	Myh2;Myh4	Myosin-4	yes	no	2	0.0069866	94.402			By MS/MS	By MS/MS
NAYISGISMFDILFKR	HKELKRYRADINRMKNAYISGISMFDILFK	AYISGISMFDILFKRSKRHRLRYAKNPTFI	K	N	A	K	R	S	1	1	1	1	0	0	0	1	0	3	1	1	1	2	0	2	0	0	1	0	0	0	16	1	1873.98	U5TA19	U5TA19	582	597			yes	yes	3	0.012686	74.649		By MS/MS	By matching		By matching
NEAGLTGYIPSNILEPLPAGAPR	ILEVLDQSKRWWLVKNEAGLTGYIPSNILE	IPSNILEPLPAGAPRGHRQPSFRAPMLRLS	K	N	E	P	R	G	3	1	2	0	0	0	2	3	0	2	3	0	0	0	4	1	1	0	1	0	0	0	23	0	2349.23	Q91WL0	Q91WL0	498	520	Eps8l3	Epidermal growth factor receptor kinase substrate 8-like protein 3	yes	yes	2;3	1.7837e-26	169.64		By MS/MS			By MS/MS
NEALIALLK	QIIKVGLFADIEISRNEALIALLKDGEDLE	DIEISRNEALIALLKDGEDLEELMKLSPEE	R	N	E	L	K	D	2	0	1	0	0	0	1	0	0	1	3	1	0	0	0	0	0	0	0	0	0	0	9	0	983.602	Q3V0K9	Q3V0K9	247	255	Pls1	Plastin-1	yes	yes	2	4.7153e-24	164.68		By MS/MS
NEAVVFPEEPEVSEDLK	PFIDDYILTLHRKIKNEAVVFPEEPEVSED	AVVFPEEPEVSEDLKDLILRMLDKNPETRI	K	N	E	L	K	D	1	0	1	1	0	0	5	0	0	0	1	1	0	1	2	1	0	0	0	3	0	0	17	0	1929.92	B1AUD3;Q8VBY2	B1AUD3	247	263	Camkk1	Calcium/calmodulin-dependent protein kinase kinase 1	yes	no	2	0.0067287	95.477		By MS/MS
NEFTLGEECELETMTGEK	KKIKLTITYGPKVVRNEFTLGEECELETMT	TLGEECELETMTGEKVKAVVKLEGDNKMVT	R	N	E	E	K	V	0	0	1	0	1	0	6	2	0	0	2	1	1	1	0	0	3	0	0	0	0	0	18	0	2115.9	Q3V2F7;P12710	Q3V2F7	61	78	Fabp1	Fatty acid-binding protein, liver	yes	no	2;3	0	439.47		By MS/MS			By MS/MS
NEVKSQGLMDSR	LYSDEEEENIINNVRNEVKSQGLMDSRENC	NVRNEVKSQGLMDSRENCWKFFIERVQRQL	R	N	E	S	R	E	0	1	1	1	0	1	1	1	0	0	1	1	1	0	0	2	0	0	0	1	0	0	12	1	1362.66	B1AR52;F7DC70;B1AR51	B1AR52	470	481	Dnahc9;Dnah9		yes	no	2	0.025664	84.817		By MS/MS
NFNTVPYIVGINK	GVVLPKDPKEILAEKNFNTVPYIVGINKQE	EKNFNTVPYIVGINKQECGWLLPTMTGFLP	K	N	F	N	K	Q	0	0	3	0	0	0	0	1	0	2	0	1	0	1	1	0	1	0	1	2	0	0	13	0	1477.79	Q924V7;Q91WU0;H3BL34;Q3UN14;D3Z298;Q64176	Q924V7	152	164	Ces1f;Ces1e;Ces1h	Carboxylic ester hydrolase;Carboxylesterase 1E	yes	no	2	1.2391e-150	219.03		By MS/MS
NFQMIPGVVDGEFLPK	CLRGKSEEEILAISKNFQMIPGVVDGEFLP	FQMIPGVVDGEFLPKHPQELLASADFHPVP	K	N	F	P	K	H	0	0	1	1	0	1	1	2	0	1	1	1	1	2	2	0	0	0	0	2	0	0	16	0	1789.91	E9PV38;Q8R097	E9PV38	307	322	Ces2g	Carboxylic ester hydrolase	yes	no	2	0.0029971	126.1		By MS/MS
NFQNGKDQNDWIGPPNNNGVTK	PYGFTRVMSSYRWNRNFQNGKDQNDWIGPP	QNDWIGPPNNNGVTKEVTINADTTCGNDWV	R	N	F	T	K	E	0	0	6	2	0	2	0	3	0	1	0	2	0	1	2	0	1	1	0	1	0	0	22	1	2456.15	P00688;Q61299;Q8C5B4;Q61298	Q8C5B4	359	380	Amy2	Pancreatic alpha-amylase;Alpha-amylase	no	no	3	8.8641e-06	88.282					By matching
NGANEGFHEAVGEIMSLSAATPK	IQYDMAYARQPFLLRNGANEGFHEAVGEIM	EAVGEIMSLSAATPKHLKSIGLLPSDFQED	R	N	G	P	K	H	4	0	2	0	0	0	3	3	1	1	1	1	1	1	1	2	1	0	0	1	0	0	23	0	2329.1	C7ECU2;Q3URC9;Q8R0I0;F6X479;Q3UXR1	C7ECU2	394	416	Ace2	Angiotensin-converting enzyme 2;Processed angiotensin-converting enzyme 2	yes	no	3	0.0044944	68.952		By MS/MS
NGDGEVSYEEFEAFFK	KASSTLDNLFKELDKNGDGEVSYEEFEAFF	GDGEVSYEEFEAFFKKLSQ___________	K	N	G	F	K	K	1	0	1	1	0	0	4	2	0	0	0	1	0	3	0	1	0	0	1	1	0	0	16	0	1866.79	Q5VM59;P97816;Q7M092;Q7M091;Q91XG5	Q91XG5	60	75	S100g	Protein S100;Protein S100-G	no	no	2	1.1484e-92	237.07		By MS/MS
NGNPLNSVFVAPAVTPVK	YGHTHRDSLMVLSDKNGNPLNSVFVAPAVT	PLNSVFVAPAVTPVKGVLQKETNNPGVRLF	K	N	G	V	K	G	2	0	3	0	0	0	0	1	0	0	1	1	0	1	3	1	1	0	0	4	0	0	18	0	1822.99	P70158	P70158	303	320	Smpdl3a	Acid sphingomyelinase-like phosphodiesterase 3a	yes	yes	2	6.6356e-49	175.01		By MS/MS
NIIGMDKPLSLPGFLAK	KRGIALPADTVEELRNIIGMDKPLSLPGFL	IGMDKPLSLPGFLAKFDYYMPVIAGCREAI	R	N	I	A	K	F	1	0	1	1	0	0	0	2	0	2	3	2	1	1	2	1	0	0	0	0	0	0	17	1	1813.02	Q4FK28;P03958;Q4FJZ7	Q4FK28	48	64	Ada	Adenosine deaminase	yes	no	2	1.026e-155	188.09		By MS/MS
NILLSIGELPK	AAAVILKNPSYMDVKNILLSIGELPKEMNK	MDVKNILLSIGELPKEMNKYMLTVVQDILH	K	N	I	P	K	E	0	0	1	0	0	0	1	1	0	2	3	1	0	0	1	1	0	0	0	0	0	0	11	0	1195.72	O08601	O08601	558	568	Mttp	Microsomal triglyceride transfer protein large subunit	yes	yes	2	7.7507e-59	185.96		By MS/MS			By matching
NILSQIVDIDGIWEGTR	DFFPNGGIEMPGCQKNILSQIVDIDGIWEG	LSQIVDIDGIWEGTRNFAACNHLRSYKFYT	K	N	I	T	R	N	0	1	1	2	0	1	1	2	0	4	1	0	0	0	0	1	1	1	0	1	0	0	17	0	1928	Q6P8U6	Q6P8U6	257	273	Pnlip	Pancreatic triacylglycerol lipase	yes	yes	2	3.4256e-114	230.57		By MS/MS			By matching
NIMSSKIADRNCSR	PDLTGSHCAADEEVKNIMSSKIADRNCSRM	KNIMSSKIADRNCSRMSYYCSGNSDAPGST	K	N	I	S	R	M	1	2	2	1	1	0	0	0	0	2	0	1	1	0	0	3	0	0	0	0	0	0	14	2	1650.79	B9EJ70;Q8C147	B9EJ70	922	935	Dock8	Dedicator of cytokinesis protein 8	yes	no	2	7.3382e-11	123.51		By MS/MS
NIQTACLPPAGTILPR	DIALIKLASPVTLSKNIQTACLPPAGTILP	IQTACLPPAGTILPRNYVCYVTGWGLLQTN	K	N	I	P	R	N	2	1	1	0	1	1	0	1	0	2	2	0	0	0	3	0	2	0	0	0	0	0	16	0	1720.93	P05208	P05208	138	153	Cela2a	Chymotrypsin-like elastase family member 2A	yes	yes	2	0	280.23		By MS/MS			By MS/MS
NLDYVATSIHEAVTK	LLPSGRINMCGLTTKNLDYVATSIHEAVTK	NLDYVATSIHEAVTKIQ_____________	K	N	L	T	K	I	2	0	1	1	0	0	1	0	1	1	1	1	0	0	0	1	2	0	1	2	0	0	15	0	1659.85	P05201	P05201	397	411	Got1	Aspartate aminotransferase, cytoplasmic	yes	yes	2	3.7283e-203	267.77		By MS/MS
NLEFYPSNLSPLWAGCFSDPSVADK	QKGAWFDYDLEKGKKNLEFYPSNLSPLWAG	PLWAGCFSDPSVADKALKYLEDSKILTYQY	K	N	L	D	K	A	2	0	2	2	1	0	1	1	0	0	3	1	0	2	3	4	0	1	1	1	0	0	25	0	2813.3	E9PYP7;Q9JLT2	E9PYP7	372	396	Treh	Trehalase	yes	no	3	3.1109e-07	112.37		By MS/MS			By MS/MS
NLEPENLSKAEAVQSFLAFIQHLRTSR	KGCPSLAEHWKSIRKNLEPENLSKAEAVQS	VQSFLAFIQHLRTSRREEILQILKAEKKEV	K	N	L	S	R	R	3	2	2	0	0	2	3	0	1	1	4	1	0	2	1	3	1	0	0	1	0	0	27	2	3097.63	O08601;Q3UWK4	O08601	314	340	Mttp	Microsomal triglyceride transfer protein large subunit	yes	no	4	0.017534	36.9
NLGIGKITPFEEK	YFSTPLLLGKKGLEKNLGIGKITPFEEKMI	EKNLGIGKITPFEEKMIAEAIPELKASIKK	K	N	L	E	K	M	0	0	1	0	0	0	2	2	0	2	1	2	0	1	1	0	1	0	0	0	0	0	13	1	1444.79	P08249	P08249	302	314	Mdh2	Malate dehydrogenase, mitochondrial	yes	yes	2	0.0033857	134.3			By matching
NLHHEVELGVLLGK	YAPEGSPVLMPAYCRNLHHEVELGVLLGKR	RNLHHEVELGVLLGKRGEAIPEAAAMDYVA	R	N	L	G	K	R	0	0	1	0	0	0	2	2	2	0	4	1	0	0	0	0	0	0	0	2	0	0	14	0	1556.87	Q8R0F8	Q8R0F8	70	83	Fahd1	Acylpyruvase FAHD1, mitochondrial	yes	yes	3	0.026031	78.486		By MS/MS
NLIIFLGDGMGVPTVTATR	LDAAKKLQPIQTSAKNLIIFLGDGMGVPTV	FLGDGMGVPTVTATRILKGQLEGHLGPETP	K	N	L	T	R	I	1	1	1	1	0	0	0	3	0	2	2	0	1	1	1	0	3	0	0	2	0	0	19	0	1974.06	F8VPQ6;Q0VD75;Q1LZM2;F8VQM0;P24822	F8VPQ6	55	73	Alpi;Akp3;Iap	Alkaline phosphatase;Intestinal-type alkaline phosphatase	no	no	2	0.027048	65.219		By MS/MS
NLLLAEVINIIK	NPYRIFNTWLGDPSKNLLLAEVINIIKRED	PSKNLLLAEVINIIKREDLLNNVARVGKTL	K	N	L	I	K	R	1	0	2	0	0	0	1	0	0	3	3	1	0	0	0	0	0	0	0	1	0	0	12	0	1351.84	Q3U0M2;P61922	Q3U0M2	17	28	Abat	4-aminobutyrate aminotransferase, mitochondrial	yes	no	2	0.012422	110.39		By MS/MS			By MS/MS
NLPFVSNLQPLFDLGDK				N	L	D	K		0	0	2	2	0	1	0	1	0	0	4	1	0	2	2	1	0	0	0	1	0	0	17	0	1916		REV__P33215					yes	yes	2	0.013392	82.505					By MS/MS
NLPSAPVFGNSIENILLTAEYQTSNR	SDVVNTNAGFTATLKNLPSAPVFGNSIENI	IENILLTAEYQTSNRFHFKLTDQTKKRYEV	K	N	L	N	R	F	2	1	4	0	0	1	2	1	0	2	3	0	0	1	2	3	2	0	1	1	0	0	26	0	2847.44	B5THE2;Q6XK24;Q6XK23	B5THE2	131	156	Mgam		yes	no	3	1.0973e-05	85.376		By MS/MS
NLQQEISDLTEQIAEGGK	EESLDQLETLKRENKNLQQEISDLTEQIAE	QEISDLTEQIAEGGKRIHELEKIKKQVEQE	K	N	L	G	K	R	1	0	1	1	0	3	3	2	0	2	2	1	0	0	0	1	1	0	0	0	0	0	18	0	1971.97	G3UW82;I6L963;B2RWW8;B2RWX0;P13542;Q5SX39;Q5SX40;Q9JHR4	G3UW82	1511	1528	Myh2;Myh8;Myh1;Myh4	Myosin-8;Myosin-4;Myosin-1	yes	no	2	0.025371	79.652				By MS/MS
NLVQEWLSK	YPNDANETGTRLDGRNLVQEWLSKHQGSQY	TRLDGRNLVQEWLSKHQGSQYVWNREQLIQ	R	N	L	S	K	H	0	0	1	0	0	1	1	0	0	0	2	1	0	0	0	1	0	1	0	1	0	0	9	0	1115.6	Q1LZM2;F8VQM0;P24822	Q1LZM2	250	258	Akp3;Iap	Alkaline phosphatase;Intestinal-type alkaline phosphatase	yes	no	2	1.228e-169	224.86		By MS/MS
NMAEQIIQEIYSQVQSK	GIEDKEAWHGKPLPKNMAEQIIQEIYSQVQ	AEQIIQEIYSQVQSKKKILATPPQEDAPSV	K	N	M	S	K	K	1	0	1	0	0	4	2	0	0	3	0	1	1	0	0	2	0	0	1	1	0	0	17	0	2007.99	P40142	P40142	265	281	Tkt	Transketolase	yes	yes	2;3	0	323.24		By MS/MS
NMCENFYKYSKPK	LLTTGSLRASSKVLKNMCENFYKYSKPKKI	LKNMCENFYKYSKPKKIRVCVGTWNVNGGK	K	N	M	P	K	K	0	0	2	0	1	0	1	0	0	0	0	3	1	1	1	1	0	0	2	0	0	0	13	2	1707.77	D3Z1M7;E9Q7S0;F7BQW7;D3Z656;Q8CHC4	D3Z1M7	514	526	Synj1	Synaptojanin-1	yes	no	2	5.9358e-06	141.88		By matching			By MS/MS
NMICVGFLEGGK	PQADCEASYPGKITKNMICVGFLEGGKDSC	ITKNMICVGFLEGGKDSCQGDSGGPVVCNG	K	N	M	G	K	D	0	0	1	0	1	0	1	3	0	1	1	1	1	1	0	0	0	0	0	1	0	0	12	0	1323.63	Q792Z1	Q792Z1	182	193	Try10		yes	yes	2	4.496e-11	128.03		By MS/MS
NPTIYPLTLPR	______________________________	XSARNPTIYPLTLPRALSSDPVIIGCLIHD	R	N	P	P	R	A	0	1	1	0	0	0	0	0	0	1	2	0	0	0	3	0	2	0	1	0	0	0	11	0	1283.72	A0A075B6A3;A0A0A6YXW6;Q9DCD9;Q58E61;Q91Z07;Q99KA4	A0A075B6A3	5	15	Igha;Igh;Igh-VJ558		yes	no	2;3	3.2747e-11	148.56		By MS/MS
NPVGYPLAWK	IKTQEFPHILTLIGRNPVGYPLAWKFLREN	TLIGRNPVGYPLAWKFLRENWNKLVQKFEL	R	N	P	W	K	F	1	0	1	0	0	0	0	1	0	0	1	1	0	0	2	0	0	1	1	1	0	0	10	0	1143.61	Q8C9W5;Q9EQH2;Q8CA64	Q8C9W5	595	604	Erap1	Endoplasmic reticulum aminopeptidase 1	yes	no	2	7.6164e-08	122.74		By MS/MS
NREPVQLETLSIR	VSMNTHLKAVKMTLKNREPVQLETLSIRGN	LKNREPVQLETLSIRGNNIRYFILPDSLPL	K	N	R	I	R	G	0	2	1	0	0	1	2	0	0	1	2	0	0	0	1	1	1	0	0	1	0	0	13	1	1553.85	P62315	P62315	49	61	Snrpd1	Small nuclear ribonucleoprotein Sm D1	yes	yes	3	0.0028019	128.57		By MS/MS
NSAEETWMVIHGR	EPSVTYYRLEEVAKRNSAEETWMVIHGRVY	KRNSAEETWMVIHGRVYDITRFLSEHPGGE	R	N	S	G	R	V	1	1	1	0	0	0	2	1	1	1	0	0	1	0	0	1	1	1	0	1	0	0	13	0	1528.71	Q3TH64;Q9CQX2;Q3TN44	Q3TH64	32	44	Cyb5b	Cytochrome b5 type B	yes	no	2;3	1.5697e-227	250.26		By MS/MS			By matching
NSIVWQEVFDDK	FYIKKILEIISSLKKNSIVWQEVFDDKVEL	LKKNSIVWQEVFDDKVELQPGTVVEVWKSE	K	N	S	D	K	V	0	0	1	2	0	1	1	0	0	1	0	1	0	1	0	1	0	1	0	2	0	0	12	0	1478.7	Q3TXR9;P20060	Q3TXR9	380	391	Hexb	Beta-hexosaminidase;Beta-hexosaminidase subunit beta	yes	no	2	0.00099725	132.03		By matching			By MS/MS
NSPLSIEEVQVEPPK	LGKTITCRAAIAWAKNSPLSIEEVQVEPPK	NSPLSIEEVQVEPPKSGEVRIKMISSGICG	K	N	S	P	K	S	0	0	1	0	0	1	3	0	0	1	1	1	0	0	3	2	0	0	0	2	0	0	15	0	1664.86	E9Q4Y1;E9Q5Z6;A1L3C0;Q9D932	E9Q4Y1	19	33	Adh6a		yes	no	2	2.4491e-110	214.42		By MS/MS			By matching
NTGQQWDFPNAWAPLQDLVIR	SKILTYQYGIPTSLRNTGQQWDFPNAWAPL	DFPNAWAPLQDLVIRGLAKSASPRTQEVAF	R	N	T	I	R	G	2	1	2	2	0	3	0	1	0	1	2	0	0	1	2	0	1	2	0	1	0	0	21	0	2468.22	E9PYP7;Q9JLT2;Q8VCS8	E9PYP7	419	439	Treh	Trehalase	yes	no	2	0.017985	78.508		By MS/MS
NVAILIPESWK	SPYLFEATGKRFYFKNVAILIPESWKAKPE	FYFKNVAILIPESWKAKPEYTRPKLETFKN	K	N	V	W	K	A	1	0	1	0	0	0	1	0	0	2	1	1	0	0	1	1	0	1	0	1	0	0	11	0	1268.71	Q9D7Z6	Q9D7Z6	76	86	Clca1	Calcium-activated chloride channel regulator 1	yes	yes	2	0.0065914	148.56		By MS/MS			By matching
NVDLQVLAPEPELLYK	LYICQAGEGPSADKKNVDLQVLAPEPELLY	VDLQVLAPEPELLYKDLRSSVTFECDLGRE	K	N	V	Y	K	D	1	0	1	1	0	1	2	0	0	0	4	1	0	0	2	0	0	0	1	2	0	0	16	0	1840	Q8R544;O70570	Q8R544	102	117	Pigr	Polymeric immunoglobulin receptor;Secretory component	yes	no	2	1.4913e-25	159.12		By MS/MS
NVIIWGNHSSTQYPDVNHAK	SQIALKLGVTADDVKNVIIWGNHSSTQYPD	GNHSSTQYPDVNHAKVKLQGKEVGVYEALK	K	N	V	A	K	V	1	0	3	1	0	1	0	1	2	2	0	1	0	0	1	2	1	1	1	2	0	0	20	0	2279.11	P14152	P14152	180	199	Mdh1	Malate dehydrogenase, cytoplasmic	yes	yes	3	1.6728e-05	116.61		By MS/MS
NVLIVEDIIDTGK	IKVIGGDDLSTLTGKNVLIVEDIIDTGKTM	GKNVLIVEDIIDTGKTMQTLLSLVKQYSPK	K	N	V	G	K	T	0	0	1	2	0	0	1	1	0	3	1	1	0	0	0	0	1	0	0	2	0	0	13	0	1427.79	Q99KF5;P00493	Q99KF5	129	141	Hprt;Hprt1	Hypoxanthine-guanine phosphoribosyltransferase	yes	no	2	3.7084e-200	232.17		By MS/MS
NVVNGQPFSNWWDNNSNQVAFSR	CEHRWRQIRNMVAFRNVVNGQPFSNWWDNN	SNWWDNNSNQVAFSRGNRGFIVFNNDDWAL	R	N	V	S	R	G	1	1	6	1	0	2	0	1	0	0	0	0	0	2	1	3	0	2	0	3	0	0	23	0	2679.22	P00688;Q8C5B4;Q61298	Q8C5B4	411	433	Amy2	Pancreatic alpha-amylase;Alpha-amylase	no	no	3	1.692e-72	183.06		By MS/MS			By matching
NWDAAFGMPGASSNPCSETYR	SHTEGSLCVGVDPNRNWDAAFGMPGASSNP	GMPGASSNPCSETYRGKFPNSEVEVKSIVD	R	N	W	Y	R	G	3	1	2	1	1	0	1	2	0	0	0	0	1	1	2	3	1	1	1	0	0	0	21	0	2316.95	Q7TPZ8	Q7TPZ8	256	276	Cpa1	Carboxypeptidase A1	yes	yes	2	0.0008023	133.9		By MS/MS
NWGEGWGLVPSDR	TVIRKWNGEKMSYLKNWGEGWGLVPSDRAL	LKNWGEGWGLVPSDRALVFVDNHDNQRGHG	K	N	W	D	R	A	0	1	1	1	0	0	1	3	0	0	1	0	0	0	1	1	0	2	0	1	0	0	13	0	1471.68	P00688;Q61299	P00688	291	303	Amy2	Pancreatic alpha-amylase	yes	no	2	0.013475	108.31		By MS/MS
NWGEGWGMVPSDR	TVIRKWNGEKMSYLKNWGEGWGMVPSDRAL	LKNWGEGWGMVPSDRALVFVDNHDNQRGHG	K	N	W	D	R	A	0	1	1	1	0	0	1	3	0	0	0	0	1	0	1	1	0	2	0	1	0	0	13	0	1489.64	Q8C5B4;Q61298	Q8C5B4	291	303		Alpha-amylase	yes	no	2	1.0718e-109	198.32		By MS/MS
NWYSDAEMPASALQDGCK	QHASPAGTYAHTVNRNWYSDAEMPASALQD	SDAEMPASALQDGCKDIATQLISNMDIDVI	R	N	W	C	K	D	3	0	1	2	1	1	1	1	0	0	1	1	1	0	1	2	0	1	1	0	0	0	18	0	2041.85	F8VPQ6;Q0VD75	F8VPQ6	187	204	Alpi	Alkaline phosphatase	yes	no	2	0	326.57		By MS/MS
NYTDDAIETDDLTIK	AIGRGAKSVREFLEKNYTDDAIETDDLTIK	NYTDDAIETDDLTIKLVIKALLEVVQSGGK	K	N	Y	I	K	L	1	0	1	4	0	0	1	0	0	2	1	1	0	0	0	0	3	0	1	0	0	0	15	0	1725.79	Q542H2;Q3UIT9;Q3TN31;Q9Z2U0;Q3THL2	Q542H2	175	189	Psma7	Proteasome subunit alpha type;Proteasome subunit alpha type-7	yes	no	2	0	412.2					By MS/MS
NYTDVYDKNNLLTNK	REEIEAVKSLYPSYKNYTDVYDKNNLLTNK	NYTDVYDKNNLLTNKTVMAHGCYLSEEELN	K	N	Y	N	K	T	0	0	4	2	0	0	0	0	0	0	2	2	0	0	0	0	2	0	2	1	0	0	15	1	1813.88	Q71RH6;Q71RH5;Q548F2;Q3U0C4;Q69ZN0;Q9R111;D3YU09;Q6DFY1	Q71RH6	260	274	Gda	Guanine deaminase	yes	no	2	0	342.58		By MS/MS
PEAEWEADAAAAAAATAAATESLPAETEK	______________________________	ATAAATESLPAETEKQQGVDAGAAGDPERL	K	P	E	E	K	Q	13	0	0	1	0	0	6	0	0	0	1	1	0	0	2	1	3	1	0	0	0	0	29	0	2842.31	E0CZ80;Q8BYX1;A4Q9F4	E0CZ80	10	38	Ttll11	Tubulin polyglutamylase TTLL11	yes	no	3	1.5813e-05	75.623		By MS/MS
PFIFQEVIDLGGEAIK	KLHNLNTKWFSQGSRPFIFQEVIDLGGEAI	FIFQEVIDLGGEAIKGSEYFGNGRVTEFKY	R	P	F	I	K	G	1	0	0	1	0	1	2	2	0	3	1	1	0	2	1	0	0	0	0	1	0	0	16	0	1774.95	P00688;Q8C5B4	Q8C5B4	240	255	Amy2	Pancreatic alpha-amylase;Alpha-amylase	no	no	2;3	2.4979e-36	172.43		By MS/MS			By MS/MS
PLTQPVSGEPLLLK	PQYSWKSYNAQNQQRPLTQPVSGEPLLLKN	RPLTQPVSGEPLLLKNISTETAGYYICTSS	R	P	L	L	K	N	0	0	0	0	0	1	1	1	0	0	4	1	0	0	3	1	1	0	0	1	0	0	14	0	1490.87	A0A0R4J209;Q9JKA5	A0A0R4J209	186	199	Gpa33	Cell surface A33 antigen	yes	no	2	3.227e-59	158.34		By MS/MS
PMASSLRERAR				P	M	A	R		2	3	0	0	0	0	1	0	0	0	1	0	1	0	1	2	0	0	0	0	0	0	11	2	1272.67		REV__A2BDP1					yes	yes	2	0.018578	85.67		By MS/MS
PMNIQLVTSQIDTQRR	LKAMKQYNGVPLDGRPMNIQLVTSQIDTQR	MNIQLVTSQIDTQRRPAQSINRGGMTRNRG	R	P	M	R	R	P	0	2	1	1	0	3	0	0	0	2	1	0	1	0	1	1	2	0	0	1	0	0	16	1	1899	O08583	O08583	174	189	Alyref	THO complex subunit 4	yes	yes	3	0.023038	55.724					By MS/MS
PMTLGYWDIR	______________________________	______________________________	-	P	M	I	R	G	0	1	0	1	0	0	0	1	0	1	1	0	1	0	1	0	1	1	1	0	0	0	10	0	1250.61	Q7M0F4;D3YVP6;Q8R5I6;Q6PJ91;Q80W21;P15626	Q7M0F4	1	10	Gstm7;Gstm4;Gstm2	Glutathione S-transferase Mu 7;Glutathione S-transferase Mu 2	yes	no	2	7.0686e-08	128.6		By MS/MS
PSTGAGTVMLANATLK	VVSLPLSLQDKPSIKPSTGAGTVMLANATL	STGAGTVMLANATLKFLQSFSRKSDQQEVS	K	P	S	L	K	F	3	0	1	0	0	0	0	2	0	0	2	1	1	0	1	1	3	0	0	1	0	0	16	0	1530.81	B7ZMT5;A0A0N4SVL8;G3UVV6;B2RPV6	B7ZMT5	122	137	Mmrn1	Multimerin-1	yes	no	3	0.018793	86.738		By MS/MS
QASSTLDNLFK	ELKLLIQSEFPSLLKQASSTLDNLFKELDK	SLLKQASSTLDNLFKELDKNGDGEVSYEEF	K	Q	A	F	K	E	1	0	1	1	0	1	0	0	0	0	2	1	0	1	0	2	1	0	0	0	0	0	11	0	1222.62	Q91XG5	Q91XG5	46	56	S100g	Protein S100	yes	yes	2	0.0055979	94.309		By MS/MS			By matching
QFLWGPAFMVTPVIGPFQTAVNGYVPK	MHEFFDDKETWEIYKQFLWGPAFMVTPVIG	VIGPFQTAVNGYVPKARWFDYHTGEDIKVR	K	Q	F	P	K	A	2	0	1	0	0	2	0	3	0	1	1	1	1	3	4	0	2	1	1	4	0	0	27	0	2963.54	F8VQM5;B5THE3	F8VQM5	1618	1644	Sis		yes	no	3	0.0044949	56.485					By MS/MS
QGGLGPMNIPLISDPK	DSHFCHLAWINTPKKQGGLGPMNIPLISDP	GGLGPMNIPLISDPKRTIAQDYGVLKADE_	K	Q	G	P	K	R	0	0	1	1	0	1	0	3	0	2	2	1	1	0	3	1	0	0	0	0	0	0	16	0	1635.87	B1AXW4;B1AXW5;B1AXW6;P35700	B1AXW4	94	109	Prdx1	Peroxiredoxin-1	yes	no	2	0.0063427	118.76
QGGLGPMNIPLISDPKR	DSHFCHLAWINTPKKQGGLGPMNIPLISDP	GLGPMNIPLISDPKRTIAQDYGVLKADE__	K	Q	G	K	R	T	0	1	1	1	0	1	0	3	0	2	2	1	1	0	3	1	0	0	0	0	0	0	17	1	1791.97	B1AXW4;B1AXW5;B1AXW6;P35700	B1AXW4	94	110	Prdx1	Peroxiredoxin-1	yes	no	3	0.017688	57.288			By matching
QITLNDLPVGR	TLRGLFIIDDKGVLRQITLNDLPVGRSVDE	GVLRQITLNDLPVGRSVDETLRLVQAFQYT	R	Q	I	G	R	S	0	1	1	1	0	1	0	1	0	1	2	0	0	0	1	0	1	0	0	1	0	0	11	0	1224.68	B1AZS9;O08807	B1AZS9	199	209	Prdx4	Peroxiredoxin-4	yes	no	2	4.0121e-59	164.66		By MS/MS
QLQALQQSGSSALSADK	QSFSLQEIQTPIIKRQLQALQQSGSSALSA	QALQQSGSSALSADKNKQLNTILNTMSTIY	R	Q	L	D	K	N	3	0	0	1	0	4	0	1	0	0	3	1	0	0	0	4	0	0	0	0	0	0	17	0	1730.88	C7ECU2;Q3URC9;Q8R0I0	C7ECU2	96	112	Ace2	Angiotensin-converting enzyme 2;Processed angiotensin-converting enzyme 2	yes	no	2;3	1.3313e-265	275.66					By MS/MS
QPMFYEFPQTPPR	KPSYPQATGCPKSPKQPMFYEFPQTPPRKP	PKQPMFYEFPQTPPRKPESCNPQSHSPLPD	K	Q	P	P	R	K	0	1	0	0	0	2	1	0	0	0	0	0	1	2	4	0	1	0	1	0	0	0	13	0	1636.77	B9EIV6;Q6BCL1	B9EIV6	284	296	Pram1	PML-RARA-regulated adapter molecule 1	yes	no	2	0.01703	54.486					By MS/MS
QSIEMQLPGDK	TWYDYETGEELGWRKQSIEMQLPGDKIGLH	GWRKQSIEMQLPGDKIGLHLRGGYIFPTQQ	K	Q	S	D	K	I	0	0	0	1	0	2	1	1	0	1	1	1	1	0	1	1	0	0	0	0	0	0	11	0	1244.61	B5THE2	B5THE2	774	784	Mgam		no	no	2	0	266.26					By MS/MS
QVLGQMVIDEELLGDGHSYSPR	MLGASGDYADFQYLKQVLGQMVIDEELLGD	IDEELLGDGHSYSPRAIHSWLTRAMYSRRS	K	Q	V	P	R	A	0	1	0	2	0	2	2	3	1	1	3	0	1	0	1	2	0	0	1	2	0	0	22	0	2442.18	P99026	P99026	110	131	Psmb4	Proteasome subunit beta type-4	yes	yes	3	0.011103	53.327					By MS/MS
QVPDSAGTATAYLCGVK	LFPYMALSKTYNVDRQVPDSAGTATAYLCG	PDSAGTATAYLCGVKANYKTIGLSAAARLD	R	Q	V	V	K	A	3	0	0	1	1	1	0	2	0	0	1	1	0	0	1	1	2	0	1	2	0	0	17	0	1736.84	F8VPQ6;Q0VD75	F8VPQ6	108	124	Alpi	Alkaline phosphatase	yes	no	2	1.7712e-05	137.09		By MS/MS			By matching
QVPDSASTATAYLCGVK	RFPYMALSKTYSVDRQVPDSASTATAYLCG	PDSASTATAYLCGVKTNYKTIGVSAAARFD	R	Q	V	V	K	T	3	0	0	1	1	1	0	1	0	0	1	1	0	0	1	2	2	0	1	2	0	0	17	0	1766.85	Q1LZM2;F8VQM0;P24822	Q1LZM2	106	122	Akp3;Iap	Alkaline phosphatase;Intestinal-type alkaline phosphatase	yes	no	2	0	325.57		By MS/MS
QVVDSAYEVIK	LGTDADKEQWKEVHKQVVDSAYEVIKLKGY	EVHKQVVDSAYEVIKLKGYTSWAIGLSVAD	K	Q	V	I	K	L	1	0	0	1	0	1	1	0	0	1	0	1	0	0	0	1	0	0	1	3	0	0	11	0	1249.66	A0A1B0GSR9;Q564E2;Q3TI99;Q3TCI7;P06151;Q3UDU4;Q99K20;Q3THB4;A0A1B0GSX0;Q3UIC3	A0A1B0GSR9	216	226	Ldha	L-lactate dehydrogenase;L-lactate dehydrogenase A chain	yes	no	2	0.019887	106.4		By MS/MS	By matching		By matching
QYYIGDVHPSDLKPK	FEDVGHSPDAREMLKQYYIGDVHPSDLKPK	QYYIGDVHPSDLKPKGDDKDPSKNNSCQSS	K	Q	Y	P	K	G	0	0	0	2	0	1	0	1	1	1	1	2	0	0	2	1	0	0	2	1	0	0	15	1	1758.89	Q3TH64;Q9CQX2;Q3TLE8	Q3TH64	89	103	Cyb5b	Cytochrome b5 type B	yes	no	2	1.4478e-176	225.55					By MS/MS
RADAAPTVSIFPPSSEQLTSGGASVVCFLNNFYPK	EIPWTFGGGTKVEIKRADAAPTVSIFPPSS	GGASVVCFLNNFYPKDINVKWKIDGSERQN	K	R	A	P	K	D	4	1	2	1	1	1	1	2	0	1	2	1	0	3	4	5	2	0	1	3	0	0	35	1	3726.84	A0A0M3KL49;Q65ZC0;A2P1G9;A2NHM3;I6L991;I6L978;I6L958;A0A125T904;A0A0U5BC76;A0A0M4KEQ7;A0A0C6EL31;A0A0B6VQ20;Q5XFY8;I6L9E2;Q7TS98;Q52L95;I6L9E1;A0A5E3;A0A125T908;A0A0F7R1B7;A0A0E4B213;A0A0D5ZY64;Q58EU8;A0A0F7R5U8;Q52L64	A0A0M3KL49	112	146	Igkc;Igk;LC;LOC100046793;Igkv8-30		yes	no	3	6.5764e-17	88.293		By MS/MS
RAISQSGMALSPWAIQKNPLFWAK	VSLQTLSPYNKGLIRRAISQSGMALSPWAI	LSPWAIQKNPLFWAKTIAKKVGCPTEDTGK	R	R	A	A	K	T	4	1	1	0	0	2	0	1	0	2	2	2	1	1	2	3	0	2	0	0	0	0	24	2	2699.44	Q922R3;Q3V2H7;Q64285	Q922R3	235	258	Cel	Carboxylic ester hydrolase;Bile salt-activated lipase	yes	no	3;4	0.0021454	64.203
RALHFVLR	______________________________	______________________________	R	R	A	L	R	H	1	2	0	0	0	0	0	0	1	0	2	0	0	1	0	0	0	0	0	1	0	0	8	1	1010.61	F7BB55	F7BB55	3	10	Glod4		yes	yes	2	0.00071487	78.616		By MS/MS
RDTSPSPAQQDNMPLK	VPAACQHVQGPGASRRDTSPSPAQQDNMPL	DTSPSPAQQDNMPLKQYCDHLDTGCNQKPK	R	R	D	L	K	Q	1	1	1	2	0	2	0	0	0	0	1	1	1	0	3	2	1	0	0	0	0	0	16	1	1783.85	A0A0R4J0P3;Q6PCP7	A0A0R4J0P3	450	465	Gpr156	Probable G-protein coupled receptor 156	yes	no	2	0.011382	99.343		By MS/MS
REEILQILK	VQSFLAFIQHLRTSRREEILQILKAEKKEV	HLRTSRREEILQILKAEKKEVLPQLVDAVT	R	R	E	L	K	A	0	1	0	0	0	1	2	0	0	2	2	1	0	0	0	0	0	0	0	0	0	0	9	1	1140.69	O08601;Q3UWK4	O08601	341	349	Mttp	Microsomal triglyceride transfer protein large subunit	yes	no	2;3	8.4528e-07	140.11		By MS/MS			By matching
REREMQNLSQHGR	KRQEELERKAAELDRREREMQNLSQHGRKN	DRREREMQNLSQHGRKNNWPPLPSNFPVGP	R	R	E	G	R	K	0	3	1	0	0	2	2	1	1	0	1	0	1	0	0	1	0	0	0	0	0	0	13	2	1639.8	D3YTP4;Q9D577;Q3TSA8;Q3UY11;Q3TD71;Q8K021	D3YTP4	52	64	Scamp1	Secretory carrier-associated membrane protein 1	yes	no	2	0.010754	93.667					By MS/MS
RHPDYSVSLLLR	AKDVFLGTFLYEYSRRHPDYSVSLLLRLAK	YSRRHPDYSVSLLLRLAKKYEATLEKCCAE	R	R	H	L	R	L	0	2	0	1	0	0	0	0	1	0	3	0	0	0	1	2	0	0	1	1	0	0	12	1	1454.8	Q546G4;P07724	Q546G4	361	372	Alb	Serum albumin	yes	no	3	3.0602e-05	132.56		By MS/MS
RLPNNHIGISFIPR	SIKAPSGRDEPCLLKRLPNNHIGISFIPRE	KRLPNNHIGISFIPREVGEHLVSIKKNGNH	K	R	L	P	R	E	0	2	2	0	0	0	0	1	1	3	1	0	0	1	2	1	0	0	0	0	0	0	14	1	1632.92	Q80X90	Q80X90	1956	1969	Flnb	Filamin-B	yes	yes	3	0.016818	60.55		By MS/MS
RSLLDLEANIK	VTVDAPVLGNRRGNKRSLLDLEANIKLKDL	RGNKRSLLDLEANIKLKDLRSPGESKSGLP	K	R	S	I	K	L	1	1	1	1	0	0	1	0	0	1	3	1	0	0	0	1	0	0	0	0	0	0	11	1	1270.72	Q9D2W7;Q8JZR9;Q3UNU6;Q9NYQ2	Q9D2W7	170	180	Hao2	Hydroxyacid oxidase 2	yes	no	2	0.0014353	105.4					By MS/MS
RSNLNIFQYIGK	TYSLDILYSGSGILRRSNLNIFQYIGKAEL	ILRRSNLNIFQYIGKAELHGSQVVIEAQGL	R	R	S	G	K	A	0	1	2	0	0	1	0	1	0	2	1	1	0	1	0	1	0	0	1	0	0	0	12	1	1451.79	O08601	O08601	644	655	Mttp	Microsomal triglyceride transfer protein large subunit	yes	yes	3	0.025281	65.179			By MS/MS
RTEDLFEFTEDMEK	LEIKEKNFPSKEKDRRTEDLFEFTEDMEKE	RRTEDLFEFTEDMEKEISNALGHGPPDEIL	R	R	T	E	K	E	0	1	0	2	0	0	4	0	0	0	1	1	1	2	0	0	2	0	0	0	0	0	14	1	1788.79	Q91ZX6	Q91ZX6	360	373	Senp2	Sentrin-specific protease 2	yes	yes	2	0.012452	66.92		By MS/MS
SADFVVESIGSEVGTLGFAIEGPSQAK	VRAWGPGLHGGIVGRSADFVVESIGSEVGT	VGTLGFAIEGPSQAKIEYDDQNDGSCDVKY	R	S	A	A	K	I	3	0	0	1	0	1	3	4	0	2	1	1	0	2	1	4	1	0	0	3	0	0	27	0	2694.34	Q80X90	Q80X90	567	593	Flnb	Filamin-B	yes	yes	3	0.022602	34.459		By MS/MS
SADTLWGIQK	VKVTLTPEEEARLKKSADTLWGIQKELQF_	ARLKKSADTLWGIQKELQF___________	K	S	A	Q	K	E	1	0	0	1	0	1	0	1	0	1	1	1	0	0	0	1	1	1	0	0	0	0	10	0	1117.58	A0A1B0GSR9;Q564E2;Q3TI99;Q3TCI7;P06151;Q3UDU4;Q99K20;Q3THB4;A0A1B0GSX0;Q3UIC3	A0A1B0GSR9	302	311	Ldha	L-lactate dehydrogenase;L-lactate dehydrogenase A chain	yes	no	2	0.00012331	135.71			By matching
SAPDFTATAVVDGAFK	______________________________	APDFTATAVVDGAFKEIKLSDYRGKYVVLF	K	S	A	F	K	E	4	0	0	2	0	0	0	1	0	0	0	1	0	2	1	1	2	0	0	2	0	0	16	0	1595.78	D3Z4A4;Q61171;Q5M9N9	D3Z4A4	11	26	Prdx2	Peroxiredoxin-2	yes	no	2	1.7556e-76	193.49		By MS/MS
SAQLGDAVQLACLPPAGEILPNGAPCYISGWGR	CVSCGNDIALVKLSRSAQLGDAVQLACLPP	ILPNGAPCYISGWGRLSTNGPLPDKLQQAL	R	S	A	G	R	L	5	1	1	1	2	2	1	5	0	2	4	0	0	0	4	2	0	1	1	1	0	0	33	0	3437.69	Q9CQ52;A2A9U8	Q9CQ52	131	163	Cela3b;Cela3a	Chymotrypsin-like elastase family member 3B	yes	no	3	2.4517e-12	91.809		By MS/MS
SCDYKSEMLLGLKK	SEFDTPAFCNKDSAKSCDYKSEMLLGLKKH	KSCDYKSEMLLGLKKHDPNMQPACQDDSKA	K	S	C	K	K	H	0	0	0	1	1	0	1	1	0	0	3	3	1	0	0	2	0	0	1	0	0	0	14	2	1670.84	Q7TSY8	Q7TSY8	753	766	Sgol2	Shugoshin-like 2	yes	yes	2	0.012922	85.533		By MS/MS
SDASYPPITDWFWFK	SEHSSEGELAKLVCKSDASYPPITDWFWFK	SDASYPPITDWFWFKTSDTGEEEAITNSTE	K	S	D	F	K	T	1	0	0	2	0	0	0	0	0	1	0	1	0	2	2	2	1	2	1	0	0	0	15	0	1858.86	J3QP71;K3W4Q8;O55108;O55107;P18572	J3QP71	111	125	Bsg	Basigin	yes	no	2	0.020653	89.403		By MS/MS
SDLEMQYETLQEELMALK	INGLRQVLDNLTMEKSDLEMQYETLQEELM	EMQYETLQEELMALKKNHKEEMSQLTGQNS	K	S	D	L	K	K	1	0	0	1	0	2	4	0	0	0	4	1	2	0	0	1	1	0	1	0	0	0	18	0	2170.02	CON__P35527	CON__P35527	272	289			yes	yes	2	0.021804	97.797		By MS/MS
SDPNKTAIAAEKEALNLK	______________________________	NKTAIAAEKEALNLKLPPIVQPPKNIGVDT	M	S	D	L	K	L	4	0	2	1	0	0	2	0	0	1	2	3	0	0	1	1	1	0	0	0	0	0	18	2	1912.03	E9QPU2;Q3V0Q1	E9QPU2	2	19	Dnah12	Dynein heavy chain 12, axonemal	yes	no	3	0.012989	68.257					By MS/MS
SELDQLRQEAEQLKNQIR	______________________________	DQLRQEAEQLKNQIRDARKACADATLSQIT	M	S	E	I	R	D	1	2	1	1	0	4	3	0	0	1	3	1	0	0	0	1	0	0	0	0	0	0	18	2	2197.15	H3BLF7;H3BKR2;Q3U1B1;Q3TQ70;P62874	H3BLF7	2	19	Gnb1	Guanine nucleotide-binding protein G(I)/G(S)/G(T) subunit beta-1	yes	no	3	4.7363e-135	211.49
SELIQASQDPAVTHLMGLFEPTEMK	TWLSKHQGARYVWNRSELIQASQDPAVTHL	AVTHLMGLFEPTEMKYDANRNPSVDPSLAE	R	S	E	M	K	Y	2	0	0	1	0	2	3	1	1	1	3	1	2	1	2	2	2	0	0	1	0	0	25	0	2771.35	F8VPQ6;Q0VD75	F8VPQ6	271	295	Alpi	Alkaline phosphatase	yes	no	3	1.2338e-27	156.7		By MS/MS			By matching
SETNWESPKQIK	KSNAKQNSVPPSQTKSETNWESPKQIKKKK	QTKSETNWESPKQIKKKKKARRET______	K	S	E	I	K	K	0	0	1	0	0	1	2	0	0	1	0	2	0	0	1	2	1	1	0	0	0	0	12	1	1445.72	Q80WJ7	Q80WJ7	559	570	Mtdh	Protein LYRIC	yes	yes	2	0.015376	87.476					By MS/MS
SFVQNYPVVSIEDPFDQDDWGAWQK	PSRYITPDQLADLYKSFVQNYPVVSIEDPF	IEDPFDQDDWGAWQKFTASAGIQVVGDDLT	K	S	F	Q	K	F	1	0	1	4	0	3	1	1	0	1	0	1	0	2	2	2	0	2	1	3	0	0	25	0	2969.35	Q5FW97;P17182;Q6PHC1	Q5FW97	282	306	EG433182;Eno1	Alpha-enolase	yes	no	2;3	6.2304e-27	152.94		By MS/MS
SGCTINNPAEFIVDPK	YNPDLVQAYGPGLEKSGCTINNPAEFIVDP	GCTINNPAEFIVDPKDAGSAPLKILAQDGE	K	S	G	P	K	D	1	0	2	1	1	0	1	1	0	2	0	1	0	1	2	1	1	0	0	1	0	0	16	0	1760.84	Q80X90	Q80X90	658	673	Flnb	Filamin-B	yes	yes	2	0.00034621	132.79		By MS/MS
SGETEDTFIADLVVGLCTGQIK	KLAQSNGWGVMVSHRSGETEDTFIADLVVG	FIADLVVGLCTGQIKTGAPCRSERLAKYNQ	R	S	G	I	K	T	1	0	0	2	1	1	2	3	0	2	2	1	0	1	0	1	3	0	0	2	0	0	22	0	2352.15	Q5FW97;P17182;Q6PHC1;D3Z6E4;Q922A0;A0A0N4SUX5;Q545V3;Q3UJ20;P17183;Q4FK59;P21550;J3QPZ9	Q5FW97	373	394	EG433182;Eno1;Eno2;Eno3	Alpha-enolase;Enolase;Gamma-enolase;Beta-enolase	yes	no	3	1.909e-19	149.95		By MS/MS			By MS/MS
SGEYSCIFLPEPVGR	LPDLHTKYIVDADDRSGEYSCIFLPEPVGR	SGEYSCIFLPEPVGRSEINVEGPPRIKVGK	R	S	G	G	R	S	0	1	0	0	1	0	2	2	0	1	1	0	0	1	2	2	0	0	1	1	0	0	15	0	1709.81	J3QP71;K3W4Q8;O55108;O55107;P18572	J3QP71	65	79	Bsg	Basigin	yes	no	2	2.2993e-91	174.84		By MS/MS
SGFTTANQVLGVSSK	KVVKIKALDTCKIERSGFTTANQVLGVSSK	SGFTTANQVLGVSSKATSVTTYKIEDSFVT	R	S	G	S	K	A	1	0	1	0	0	1	0	2	0	0	1	1	0	1	0	3	2	0	0	2	0	0	15	0	1494.77	O08601;Q3UWK4	O08601	199	213	Mttp	Microsomal triglyceride transfer protein large subunit	yes	no	2	1.0125e-34	170.18		By MS/MS
SHGVLGLYRGLSSLLYGSIPK	PRYRGIGDCVRQTVRSHGVLGLYRGLSSLL	LYRGLSSLLYGSIPKAAVRFGMFEFLSNHM	R	S	H	P	K	A	0	1	0	0	0	0	0	4	1	1	5	1	0	0	1	4	0	0	2	1	0	0	21	1	2216.23	Q8JZU2	Q8JZU2	77	97	Slc25a1	Tricarboxylate transport protein, mitochondrial	yes	yes	3	0.016322	72.793
SIDDLEDELYAQK	TRAEFAERSVTKLEKSIDDLEDELYAQKLK	EKSIDDLEDELYAQKLKYKAISEELDHALN	K	S	I	Q	K	L	1	0	0	3	0	1	2	0	0	1	2	1	0	0	0	1	0	0	1	0	0	0	13	0	1537.71	E9Q456;Q8BSH3;Q8BP43;Q545Y3;P58771	E9Q456	216	228	Tpm1	Tropomyosin alpha-1 chain	yes	no	2	0.0064163	125.68	By matching		By matching	By MS/MS
SIKELGDHVTNLR	LCDFIETYYLSEQVKSIKELGDHVTNLRKM	VKSIKELGDHVTNLRKMGAPEAGMAEYLFD	K	S	I	L	R	K	0	1	1	1	0	0	1	1	1	1	2	1	0	0	0	1	1	0	0	1	0	0	13	1	1480.8	P09528	P09528	145	157	Fth1	Ferritin heavy chain;Ferritin heavy chain, N-terminally processed	yes	yes	3	0.015835	69.03
SIVDFVTSHGNIK	ETYRGKFPNSEVEVKSIVDFVTSHGNIKAF	VKSIVDFVTSHGNIKAFISIHSYSQLLLYP	K	S	I	I	K	A	0	0	1	1	0	0	0	1	1	2	0	1	0	1	0	2	1	0	0	2	0	0	13	0	1415.74	Q7TPZ8	Q7TPZ8	288	300	Cpa1	Carboxypeptidase A1	yes	yes	2	1.4457e-256	241.4					By MS/MS
SKDDQVTVIGAGVTLHEALAAAESLK	NNEDFQVGQAKVVLKSKDDQVTVIGAGVTL	GVTLHEALAAAESLKKDKISIRVLDPFTIK	K	S	K	L	K	K	5	0	0	2	0	1	2	2	1	1	3	2	0	0	0	2	2	0	0	3	0	0	26	1	2622.39	P40142	P40142	498	523	Tkt	Transketolase	yes	yes	3	1.2104e-95	187.78		By MS/MS
SKDDQVTVIGAGVTLHEALAAAESLKK	NNEDFQVGQAKVVLKSKDDQVTVIGAGVTL	VTLHEALAAAESLKKDKISIRVLDPFTIKP	K	S	K	K	K	D	5	0	0	2	0	1	2	2	1	1	3	3	0	0	0	2	2	0	0	3	0	0	27	2	2750.48	P40142	P40142	498	524	Tkt	Transketolase	yes	yes	4	4.4633e-10	111.24		By MS/MS
SKDFQLFSSPLGK	WEILKVAQEHFGKGKSKDFQLFSSPLGKDL	GKSKDFQLFSSPLGKDLLFKDSAFGLLRVP	K	S	K	G	K	D	0	0	0	1	0	1	0	1	0	0	2	2	0	2	1	3	0	0	0	0	0	0	13	1	1452.76	E9Q035;Q921I1;E9Q2Q7	E9Q035	284	296	Gm20425;Tf;Trf	Serotransferrin	yes	no	3	0.0077784	104.17		By MS/MS
SLDLDSIIAEVK	QISETNVILSMDNNRSLDLDSIIAEVKAQN	NNRSLDLDSIIAEVKAQNEDIAQKSKAEAE	R	S	L	V	K	A	1	0	0	2	0	0	1	0	0	2	2	1	0	0	0	2	0	0	0	1	0	0	12	0	1301.71	CON__P04264;Q9CV72;Q99MH7;CON__Q8BGZ7;CON__P50446;Q3UV11;Q05B38;Q0VDR7;Q32P04;CON__Q922U2;CON__Q5XQN5;Q8BGZ7;P50446;Q9Z331;Q922U2	CON__P04264	344	355	Krt6b;Krt75;Krt5;Krt6a	Keratin, type II cytoskeletal 75;Keratin, type II cytoskeletal 6A;Keratin, type II cytoskeletal 6B;Keratin, type II cytoskeletal 5	yes	no	2	2.7179e-06	164.97		By MS/MS			By matching
SLEIIMFKIAMGNLQVSDTQIEALAMK	DIVETERHKLQFIIKSLEIIMFKIAMGNLQ	NLQVSDTQIEALAMKYATDQTTLSDLEKSL	K	S	L	M	K	Y	3	0	1	1	0	2	2	1	0	4	3	2	3	1	0	2	1	0	0	1	0	0	27	1	2993.56	Q18LF6	Q18LF6	103	129			yes	yes	3	0.0091503	51.001					By MS/MS
SLGEIAALTSK	AELCDDPKERDDILRSLGEIAALTSKLGDL	DILRSLGEIAALTSKLGDLRRQGKGDSPEA	R	S	L	S	K	L	2	0	0	0	0	0	1	1	0	1	2	1	0	0	0	2	1	0	0	0	0	0	11	0	1088.61	Q64727	Q64727	434	444	Vcl	Vinculin	yes	yes	2	0.012679	115.23		By MS/MS			By matching
SLNRVQLLGR	VRHESEVASSLVLERSLNRVQLLGRVGQDP	LVLERSLNRVQLLGRVGQDPVMRQVEGKNP	R	S	L	G	R	V	0	2	1	0	0	1	0	1	0	0	3	0	0	0	0	1	0	0	0	1	0	0	10	1	1154.69	D3Z3Y3;Q8R2K3;Q9CYR0	D3Z3Y3	29	38	Ssbp1	Single-stranded DNA-binding protein;Single-stranded DNA-binding protein, mitochondrial	yes	no	3	0.017604	103.7
SLRLSSGSRR	______________________________	______________________________	M	S	L	R	R	S	0	3	0	0	0	0	0	1	0	0	2	0	0	0	0	4	0	0	0	0	0	0	10	2	1117.63	Q8VCW2	Q8VCW2	2	11	Krt25	Keratin, type I cytoskeletal 25	yes	yes	2	0.016223	60.102		By MS/MS			By matching
SMNALLVEQLCLR	ARRHLENAPLPVFMKSMNALLVEQLCLRVL	MKSMNALLVEQLCLRVLTNKGGLSSSRYST	K	S	M	L	R	V	1	1	1	0	1	1	1	0	0	0	4	0	1	0	0	1	0	0	0	1	0	0	13	0	1545.8	Q3V3C6	Q3V3C6	121	133	Skap1		yes	yes	2	0.018398	61.765		By MS/MS
SNLNIFQYIGK	YSLDILYSGSGILRRSNLNIFQYIGKAELH	ILRRSNLNIFQYIGKAELHGSQVVIEAQGL	R	S	N	G	K	A	0	0	2	0	0	1	0	1	0	2	1	1	0	1	0	1	0	0	1	0	0	0	11	0	1295.69	O08601	O08601	645	655	Mttp	Microsomal triglyceride transfer protein large subunit	yes	yes	2	0.00037412	112.36		By MS/MS	By matching
SQELHELYEGLK	SNHTGYAHWKGQVLKSQELHELYEGLKVND	VLKSQELHELYEGLKVNDVNKYDYVLTGYT	K	S	Q	L	K	V	0	0	0	0	0	1	3	1	1	0	3	1	0	0	0	1	0	0	1	0	0	0	12	0	1444.72	D3Z7R1;Q8K183	D3Z7R1	59	70	Pdxk	Pyridoxal kinase	yes	no	2	5.9656e-281	220.5		By MS/MS
SQIFSTASDNQPTVTIK	MTKLIPRNTVVPTKKSQIFSTASDNQPTVT	IFSTASDNQPTVTIKVYEGERPLTKDNHLL	K	S	Q	I	K	V	1	0	1	1	0	2	0	0	0	2	0	1	0	1	1	3	3	0	0	1	0	0	17	0	1835.93	Q9DC41;Q3U9G2;Q3TWF2;Q3TKF8;Q3TI47;P20029;Q3TUS2;Q3UEM8;Q3U7T8	Q9DC41	449	465	Hspa5	78 kDa glucose-regulated protein	yes	no	2;3	0	384.73		By MS/MS			By matching
SREFNLMYDGTK	DPAKWKAQLRCALNKSREFNLMYDGTKEVP	LNKSREFNLMYDGTKEVPMNPVKIYQVCDI	K	S	R	T	K	E	0	1	1	1	0	0	1	1	0	0	1	1	1	1	0	1	1	0	1	0	0	0	12	1	1459.68	Q8C2Z7;Q9QZL7;Q3UEJ9;P97431	Q8C2Z7	90	101	Irf6	Interferon regulatory factor 6	yes	no	2	0.021016	75.294		By MS/MS
SRLPQLLDCDKVK	TTLLPDTRCLVDNSKSRLPQLLDCDKVKSS	SKSRLPQLLDCDKVKSSLYKRWNFIQNGAI	K	S	R	V	K	S	0	1	0	2	1	1	0	0	0	0	3	2	0	0	1	1	0	0	0	1	0	0	13	2	1570.85	Q59J92;Q7TT15	Q59J92	533	545	Wbscr17	Polypeptide N-acetylgalactosaminyltransferase;Putative polypeptide N-acetylgalactosaminyltransferase-like protein 3	yes	no	2	0.015874	71.221					By MS/MS
SSALQWLTPEQTSGK	NQEIVIEISFETSPKSSALQWLTPEQTSGK	SSALQWLTPEQTSGKQHPYLFSQCQAIHCR	K	S	S	G	K	Q	1	0	0	0	0	2	1	1	0	0	2	1	0	0	1	3	2	1	0	0	0	0	15	0	1631.82	P24527	P24527	113	127	Lta4h	Leukotriene A-4 hydrolase	yes	yes	2	3.1692e-152	196.15					By MS/MS
SSEMNVLIPTEGGDFNEFPVPEQFK	YLSKNSLDCEIVSAKSSEMNVLIPTEGGDF	EGGDFNEFPVPEQFKTLWNGQKLVTTVTEI	K	S	S	F	K	T	0	0	2	1	0	1	4	2	0	1	1	1	1	3	3	2	1	0	0	2	0	0	25	0	2810.31	Q3UVJ2;Q3UNQ0;Q3U0U5;Q3TC53;P40124	Q3UVJ2	433	457	Cap1	Adenylyl cyclase-associated protein;Adenylyl cyclase-associated protein 1	yes	no	3	0.00085724	67.88		By MS/MS
SSIGTGYDLSASTFSPDGR	______________________________	TGYDLSASTFSPDGRVFQVEYAMKAVENSR	M	S	S	G	R	V	1	1	0	2	0	0	0	3	0	1	1	0	0	1	1	5	2	0	1	0	0	0	19	0	1916.88	E0CZ34;F8WH02;E0CYL6;Q9DCD8;Q58EV4;O70435	E0CZ34	2	20	Psma3	Proteasome subunit alpha type;Proteasome subunit alpha type-3	yes	no	2	0.0037055	78.705		By MS/MS
STLISTAVALAAYK	RVKRMGGGFGGKETRSTLISTAVALAAYKT	RSTLISTAVALAAYKTGRPVRCMLDRDEDM	R	S	T	Y	K	T	4	0	0	0	0	0	0	0	0	1	2	1	0	0	0	2	2	0	1	1	0	0	14	0	1407.8	Q3UMS6;B2RUJ7;Q00519;Q3TAT6	Q3UMS6	808	821	Xdh	Xanthine dehydrogenase/oxidase;Xanthine dehydrogenase;Xanthine oxidase	yes	no	2;3	2.0946e-152	254.24		By MS/MS			By matching
STPAITLENPDIK	______________________________	QRSTPAITLENPDIKYPLRLIDKEVISPDT	R	S	T	I	K	Y	1	0	1	1	0	0	1	0	0	2	1	1	0	0	2	1	2	0	0	0	0	0	13	0	1397.74	A0A0A0MQM3;Q9CY59;F2Z456;Q9DCN2	A0A0A0MQM3	7	19	Cyb5r3	NADH-cytochrome b5 reductase;NADH-cytochrome b5 reductase 3;NADH-cytochrome b5 reductase 3 membrane-bound form;NADH-cytochrome b5 reductase 3 soluble form	yes	no	2	2.614e-06	139.31					By MS/MS
STWEVIQESEDFK	NQEAPNDQNQRCNLRSTWEVIQESEDFKQT	LRSTWEVIQESEDFKQTTPMTAQPPAPTFS	R	S	T	F	K	Q	0	0	0	1	0	1	3	0	0	1	0	1	0	1	0	2	1	1	0	1	0	0	13	0	1596.73	Q9D7Z6	Q9D7Z6	272	284	Clca1	Calcium-activated chloride channel regulator 1	yes	yes	2	0	300.89		By MS/MS
SVASIGGNIITASPISDLNPVLMASR	GVMEQLRWFAGKQVKSVASIGGNIITASPI	ASPISDLNPVLMASRAKLTLASRGTKRTVW	K	S	V	S	R	A	3	1	2	1	0	0	0	2	0	4	2	0	1	0	2	5	1	0	0	2	0	0	26	0	2582.37	Q3UMS6;B2RUJ7;Q00519	Q3UMS6	346	371	Xdh	Xanthine dehydrogenase/oxidase;Xanthine dehydrogenase;Xanthine oxidase	yes	no	2;3	1.6809e-52	166.75		By MS/MS
SVPMSTVFYPSDGVATEK	DGPSQMALEDLAMFRSVPMSTVFYPSDGVA	MSTVFYPSDGVATEKAVELAANTKGICFIR	R	S	V	E	K	A	1	0	0	1	0	0	1	1	0	0	0	1	1	1	2	3	2	0	1	3	0	0	18	0	1913.91	P40142	P40142	439	456	Tkt	Transketolase	yes	yes	2	2.0755e-208	211.77		By MS/MS
SVSSAIETAIK	SVVNIFGADTKETEKSVSSAIETAIKTSGN	ETEKSVSSAIETAIKTSGNVKDYVSINLCD	K	S	V	I	K	T	2	0	0	0	0	0	1	0	0	2	0	1	0	0	0	3	1	0	0	1	0	0	11	0	1104.6	Q3V1S6;P19467	Q3V1S6	365	375	Muc13	Mucin-13	yes	no	2	1.5231e-11	150.27		By MS/MS			By matching
SVTELNGDTITNTMTLGDIVYK	LEGDNKMVTTFKGIKSVTELNGDTITNTMT	DTITNTMTLGDIVYKRVSKRI_________	K	S	V	Y	K	R	0	0	2	2	0	0	1	2	0	2	2	1	1	0	0	1	5	0	1	2	0	0	22	0	2384.18	Q3V2F7;P12710	Q3V2F7	100	121	Fabp1	Fatty acid-binding protein, liver	yes	no	2	0	273.44		By MS/MS
SVTLNNYVQLGVLPR	NVVAGYDIALLRLAKSVTLNNYVQLGVLPR	SVTLNNYVQLGVLPREGTILANNSPCYITG	K	S	V	P	R	E	0	1	2	0	0	1	0	1	0	0	3	0	0	0	1	1	1	0	1	3	0	0	15	0	1671.93	Q91X79	Q91X79	128	142	Cela1	Chymotrypsin-like elastase family member 1	yes	yes	2;3	0	303.71		By MS/MS			By MS/MS
SVTLPCTYNTYVSDR	TVETTQDILRAARGRSVTLPCTYNTYVSDR	SVTLPCTYNTYVSDREGFIQWDKLLRSQTE	R	S	V	D	R	E	0	1	1	1	1	0	0	0	0	0	1	0	0	0	1	2	3	0	2	2	0	0	15	0	1774.82	A0A0R4J209;Q9JKA5;Q9D7V7	A0A0R4J209	38	52	Gpa33	Cell surface A33 antigen	yes	no	2	2.2138e-34	166.7		By MS/MS
SYEAYVLNIIR	QIQKTEISFRPNDPKSYEAYVLNIIRFLEK	NDPKSYEAYVLNIIRFLEKYKDSAQKDDMI	K	S	Y	I	R	F	1	1	1	0	0	0	1	0	0	2	1	0	0	0	0	1	0	0	2	1	0	0	11	0	1339.71	Q545P0;Q3TV47;Q3TSQ1;P14094;A0A0A6YX05	Q545P0	97	107	Atp1b1	Sodium/potassium-transporting ATPase subunit beta-1	yes	no	2;3	0	308.48		By MS/MS			By MS/MS
SYELPDGQVITIGNER	ENEMATAASSSSLEKSYELPDGQVITIGNE	YELPDGQVITIGNERFRCPETLFQPSFI__	K	S	Y	E	R	F	0	1	1	1	0	1	2	2	0	2	1	0	0	0	1	1	1	0	1	1	0	0	16	0	1789.88	A0A0U1RQ96;E9Q5F4;E9Q1F2;Q61272;Q61264;Q61275;Q3UCF8;Q3UBQ4;Q3U939;Q3U804;Q61276;Q4KL81;Q3UGS0;Q3UBP6;Q3UAF7;Q3UAF6;Q3UA89;Q3U5R4;Q3TSB7;Q3TIJ9;B2RRX1;Q3UJ36;Q9CXK3;Q497E4;Q3UIJ3;Q3U122;Q3TG92;Q9QZ83;Q61852;P63260;P60710;Q8BFZ3;P63268;P68134;P68033;P62737;Q6IWE2;Q99NC5;Q3UAA9	A0A0U1RQ96	167	182	Actb;Acta1;Actc1;Actg1;Actg2;Acta2;Actbl2	Actin, cytoplasmic 2;Actin, cytoplasmic 2, N-terminally processed;Actin, cytoplasmic 1;Actin, cytoplasmic 1, N-terminally processed;Beta-actin-like protein 2;Actin, gamma-enteric smooth muscle;Actin, alpha skeletal muscle;Actin, alpha cardiac muscle 1;Actin, aortic smooth muscle	yes	no	2	6.82e-07	138.42	By MS/MS		By matching	By MS/MS
SYLSEEMIAEFK	______________________________	EARSYLSEEMIAEFKAAFDMFDADGGGDIS	R	S	Y	F	K	A	1	0	0	0	0	0	3	0	0	1	1	1	1	1	0	2	0	0	1	0	0	0	12	0	1445.67	P20801	P20801	10	21	Tnnc2	Troponin C, skeletal muscle	yes	yes	2	0.012515	110.53	By MS/MS
SYTSILYGNGPGYELK	TSIFGLAPLKALDDKSYTSILYGNGPGYEL	YTSILYGNGPGYELKSGNRPNVTEAQSVDP	K	S	Y	L	K	S	0	0	1	0	0	0	1	3	0	1	2	1	0	0	1	2	1	0	3	0	0	0	16	0	1760.86	F8VPQ6;Q0VD75	F8VPQ6	407	422	Alpi	Alkaline phosphatase	yes	no	2	0	277.06		By MS/MS
TAIVHLFEWR	GFCWAQYDPHTSDGRTAIVHLFEWRWVDIA	TSDGRTAIVHLFEWRWVDIAKECERYLAPK	R	T	A	W	R	W	1	1	0	0	0	0	1	0	1	1	1	0	0	1	0	0	1	1	0	1	0	0	10	0	1270.68	P00688;E9PV85;Q61297;G3UXY7;D3YYQ5;P00687;Q8C5B4	Q8C5B4	26	35	Amy2;Amy2a1;Amy1	Pancreatic alpha-amylase;Alpha-amylase;Alpha-amylase 1	no	no	2;3	0.0083605	115.7		By MS/MS		By matching
TANCTLANTNYVNITK	GVNNSNEDFREENLKTANCTLANTNYVNIT	ANCTLANTNYVNITKMLTDV__________	K	T	A	T	K	M	2	0	4	0	1	0	0	0	0	1	1	1	0	0	0	0	4	0	1	1	0	0	16	0	1796.87	P63141	P63141	479	494	Kcna2	Potassium voltage-gated channel subfamily A member 2	yes	yes	2	0.0067321	106.29		By MS/MS
TASSVLLHTGQKMPLIGLGTWK	______________________________	HTGQKMPLIGLGTWKSEPGQVKAAIKHALS	M	T	A	W	K	S	1	0	0	0	0	1	0	3	1	1	4	2	1	0	1	2	3	1	0	1	0	0	22	1	2337.29	Q810X5;B1AXW3;Q80XJ7;Q540D7;Q3UJW9;Q9JII6	Q810X5	2	23	Akr1a1	Alcohol dehydrogenase [NADP(+)]	yes	no	3	0.0042251	63.639
TASSVLLHTGQKMPLIGLGTWKSEPGQVK	______________________________	LIGLGTWKSEPGQVKAAIKHALSAGYRHID	M	T	A	V	K	A	1	0	0	0	0	2	1	4	1	1	4	3	1	0	2	3	3	1	0	2	0	0	29	2	3062.66	Q810X5;B1AXW3;Q80XJ7;Q540D7;Q3UJW9;Q9JII6	Q810X5	2	30	Akr1a1	Alcohol dehydrogenase [NADP(+)]	yes	no	4	0.0026941	40.28
TEDELLETSLK	KTTTSAVMVHCLRQKTEDELLETSLKLNLF	LRQKTEDELLETSLKLNLFKLDLLGNPKES	K	T	E	L	K	L	0	0	0	1	0	0	3	0	0	0	3	1	0	0	0	1	2	0	0	0	0	0	11	0	1276.64	Q8VCT4	Q8VCT4	289	299	Ces1d	Carboxylesterase 1D	yes	yes	2	2.6407e-45	175.93		By MS/MS
TEMENEFVLIK	VEDFKNKYEDEINKRTEMENEFVLIKKDVD	INKRTEMENEFVLIKKDVDEAYMNKVELES	R	T	E	I	K	K	0	0	1	0	0	0	3	0	0	1	1	1	1	1	0	0	1	0	0	1	0	0	11	0	1351.67	CON__P05787;P11679;CON__H-INV:HIT000016045	CON__P05787	187	197	Krt8	Keratin, type II cytoskeletal 8	yes	no	2	1.5021e-198	232.41		By MS/MS
TEMENEFVLIKK	VEDFKNKYEDEINKRTEMENEFVLIKKDVD	NKRTEMENEFVLIKKDVDEAYMNKVELESR	R	T	E	K	K	D	0	0	1	0	0	0	3	0	0	1	1	2	1	1	0	0	1	0	0	1	0	0	12	1	1479.76	CON__P05787;P11679;CON__H-INV:HIT000016045	CON__P05787	187	198	Krt8	Keratin, type II cytoskeletal 8	yes	no	2	5.2688e-91	190.57		By MS/MS
TESELLEISGK	NDTSSAAMVQCLRQKTESELLEISGKLVQY	LRQKTESELLEISGKLVQYNISLSTMIDGV	K	T	E	G	K	L	0	0	0	0	0	0	3	1	0	1	2	1	0	0	0	2	1	0	0	0	0	0	11	0	1204.62	A0A1D5RM42;P23953	A0A1D5RM42	143	153	Ces1c	Carboxylesterase 1C	yes	no	2	2.0527e-58	183.67					By MS/MS
TFIAIKPDGVQR	______________________________	SERTFIAIKPDGVQRGLVGEIIKRFEQKGF	R	T	F	Q	R	G	1	1	0	1	0	1	0	1	0	2	0	1	0	1	1	0	1	0	0	1	0	0	12	1	1343.76	Q5NC80;B0LAA8;Q5NC82;Q5NC81;E9PZF0;Q8R4B4;Q01768;P15532;Q5NC79	Q5NC80	7	18	Nme1;Nme2;Gm20390	Nucleoside diphosphate kinase;Nucleoside diphosphate kinase B;Nucleoside diphosphate kinase A	yes	no	2	5.4208e-16	151.83		By MS/MS
TIHMTFVPDEEVGGHK	EAVRRLKSEGHRFPRTIHMTFVPDEEVGGH	IHMTFVPDEEVGGHKGMELFVKRPEFQALR	R	T	I	H	K	G	0	0	0	1	0	0	2	2	2	1	0	1	1	1	1	0	2	0	0	2	0	0	16	0	1795.86	A0A1L1SSU4;A0A087WPX1;A0A1L1SRC1;A0A1L1SS90;A0A0R4J050;Q99JW2	A0A1L1SSU4	138	153	Acy1	Aminoacylase-1	yes	no	3;4	3.9295e-07	138.01		By MS/MS			By MS/MS
TIIPLISQCTPK	PARVNVPVIGGHAGKTIIPLISQCTPKVDF	AGKTIIPLISQCTPKVDFPQDQLATLTGRI	K	T	I	P	K	V	0	0	0	0	1	1	0	0	0	3	1	1	0	0	2	1	2	0	0	0	0	0	12	0	1369.76	P08249	P08249	204	215	Mdh2	Malate dehydrogenase, mitochondrial	yes	yes	2	2.4305e-45	174.84		By MS/MS			By matching
TITLEVEPSDTIENVK	______________________________	ITLEVEPSDTIENVKAKIQDKEGIPPDQQR	K	T	I	V	K	A	0	0	1	1	0	0	3	0	0	2	1	1	0	0	1	1	3	0	0	2	0	0	16	0	1786.92	A5JUZ1;A0A0A6YW67;E9Q9J0;Q5M9K3;Q8C2K3;Q642L7;E9Q4P0;E9Q5F6;Q922B0;E9QNP0;Q5SX22;Q3TH47;Q78XY9;Q8R0Z9;Q922Z8;Q8VC46;P62984;P62983;P0CG49;P0CG50	A5JUZ1	12	27	Ubc;Gm8797;Uba52;Gm1821;Rps27a;Kxd1;Ubb	Ubiquitin-60S ribosomal protein L40;Ubiquitin;60S ribosomal protein L40;Ubiquitin-40S ribosomal protein S27a;Ubiquitin;40S ribosomal protein S27a;Polyubiquitin-B;Ubiquitin;Polyubiquitin-C;Ubiquitin;Ubiquitin-related 1;Ubiquitin-related 2	yes	no	2	6.3994e-178	224.25		By matching			By MS/MS
TLEAPLEYINLHIR	DYYKGVDINATGEWKTLEAPLEYINLHIRG	KTLEAPLEYINLHIRGGYILPWQEPAMNTH	K	T	L	I	R	G	1	1	1	0	0	0	2	0	1	2	3	0	0	0	1	0	1	0	1	0	0	0	14	0	1680.92	A0A0J9YVE6;B5THE2	B5THE2	1673	1686	Mgam		no	no	3	0.024438	112.84		By MS/MS			By matching
TLQALQIPAAK	IGLINEALDEGDAQKTLQALQIPAAKLEGV	DAQKTLQALQIPAAKLEGVLAEVAQHYQDT	K	T	L	A	K	L	3	0	0	0	0	2	0	0	0	1	2	1	0	0	1	0	1	0	0	0	0	0	11	0	1152.69	Q3TPD2;Q8CGH5;Q05CQ4;Q80UW7;Q6ZQK2;Q9JKF1	Q3TPD2	557	567	Iqgap1	Ras GTPase-activating-like protein IQGAP1	yes	no	2	0.012175	110.38		By MS/MS
TLVTWEGNTLVCVQK	EFDEHTKGLDGRHVKTLVTWEGNTLVCVQK	TLVTWEGNTLVCVQKGEKENRGWKQWVEGD	K	T	L	Q	K	G	0	0	1	0	1	1	1	1	0	0	2	1	0	0	0	0	3	1	0	3	0	0	15	0	1746.9	Q059R7;Q08652	Q059R7	85	99	Rbp2	Retinol-binding protein 2	yes	no	2	0	359.9		By MS/MS
TNEFLENFK	GTFYEFRTYFLKPSKTNEFLENFKNSVHLR	FLKPSKTNEFLENFKNSVHLRTAHSEMIGY	K	T	N	F	K	N	0	0	2	0	0	0	2	0	0	0	1	1	0	2	0	0	1	0	0	0	0	0	9	0	1140.55	B1AWZ5;Q9CQE1	B1AWZ5	49	57	Nipsnap3b	Protein NipSnap homolog 3B	yes	no	2	4.2626e-09	121.5		By MS/MS
TNNWVNRPPTLMEQYNEINAISTACSSGLK	LKKQVTPLFFYFQNRTNNWVNRPPTLMEQY	NEINAISTACSSGLKECRDLVVELYSQWMK	R	T	N	L	K	E	2	1	5	0	1	1	2	1	0	2	2	1	1	0	2	3	3	1	1	1	0	0	30	1	3407.62	Q3UP74;P97449;Q3TB69	Q3UP74	736	765	Anpep	Aminopeptidase N	yes	no	3	3.1303e-19	109.14		By MS/MS
TNPPAVTFELTGETDGIFK	IFEGQEPSQVIFQFKTNPPAVTFELTGETD	AVTFELTGETDGIFKIEKDGLLYHTRALDR	K	T	N	F	K	I	1	0	1	1	0	0	2	2	0	1	1	1	0	2	2	0	4	0	0	1	0	0	19	0	2036.01	A2AKS7;Q3U1Y7;Q3TAN0;Q9R100	A2AKS7	52	70	Cdh17	Cadherin-17	yes	no	2	1.2624e-05	135.23		By MS/MS
TPDKLQQAALPIVSEAK	CATTGWGKTKYNALKTPDKLQQAALPIVSE	DKLQQAALPIVSEAKCKESWGSKITDVMIC	K	T	P	A	K	C	3	0	0	1	0	2	1	0	0	1	2	2	0	0	2	1	1	0	0	1	0	0	17	1	1808	Q9CR35	Q9CR35	169	185	Ctrb1	Chymotrypsinogen B;Chymotrypsin B chain A;Chymotrypsin B chain B;Chymotrypsin B chain C	yes	yes	2;3	7.4851e-265	258.42		By MS/MS			By matching
TRDCIPQIVTDYLQNK	LSGKTLKGVCLGDYKTRDCIPQIVTDYLQN	RDCIPQIVTDYLQNKINIDPLVTYQLPFNQ	K	T	R	N	K	I	0	1	1	2	1	2	0	0	0	2	1	1	0	0	1	0	2	0	1	1	0	0	16	1	1962.98	E9Q4Y1;E9Q5Z6;A1L3C0;Q9D932	E9Q4Y1	325	340	Adh6a		yes	no	3	1.7479e-26	146.27		By MS/MS			By matching
TSDFWDSLQEASNLPVK	GCQIYLKKFQFANAKTSDFWDSLQEASNLP	DFWDSLQEASNLPVKEVMDTWTSQMGYPVV	K	T	S	V	K	E	1	0	1	2	0	1	1	0	0	0	2	1	0	1	1	3	1	1	0	1	0	0	17	0	1935.92	F6YHW2;F7B9G4;Q8CD51;Q52JJ6;P16406	F6YHW2	85	101	Enpep	Glutamyl aminopeptidase	yes	no	2	0	276.28		By MS/MS
TSEANHDSSLKPLSISYNPATAK	YPIANGNNQSPIDIKTSEANHDSSLKPLSI	SLKPLSISYNPATAKEIVNVGHSFHVIFDD	K	T	S	A	K	E	3	0	2	1	0	0	1	0	1	1	2	2	0	0	2	5	2	0	1	0	0	0	23	1	2430.2	P13634	P13634	36	58	Ca1	Carbonic anhydrase 1	yes	yes	4	0.0027607	72.585		By MS/MS
TSEIQGANQLLELFDLGK	GRLQSLGVPVAAASRTSEIQGANQLLELFD	IQGANQLLELFDLGKYFIQREIYPGSKVTH	R	T	S	G	K	Y	1	0	1	1	0	2	2	2	0	1	4	1	0	1	0	1	1	0	0	0	0	0	18	0	1975.03	Q9D967	Q9D967	71	88	Mdp1	Magnesium-dependent phosphatase 1	yes	yes	2	0	371.62		By MS/MS
TSIEDQDELSSLLQVPLVAGTVNR	SYCVFSNQGGLVHPKTSIEDQDELSSLLQV	SSLLQVPLVAGTVNRGSEVIAAGMVVNDWC	K	T	S	N	R	G	1	1	1	2	0	2	2	1	0	1	4	0	0	0	1	3	2	0	0	3	0	0	24	0	2583.34	Q9R071;Q545K4;Q3UBJ6;Q3UA13;Q3U818;Q3U740;O55135	Q9R071	165	188	Eif6	Eukaryotic translation initiation factor 6	yes	no	3	9.0816e-06	101.75		By MS/MS
TSQIRQNYSTEVEAAVNRLVNLHLR	______________________________	EVEAAVNRLVNLHLRASYTYLSLGFFFDRD	M	T	S	L	R	A	2	3	3	0	0	2	2	0	1	1	3	0	0	0	0	2	2	0	1	3	0	0	25	2	2910.54	A0A1B0GR60;Q9CPX4;Q3UL79;Q3TJJ6;Q3THE6;P29391;Q9CWA4;A0A1B0GRH4;Q3ULW5;Q3UCL5;P49945	A0A1B0GR60	2	26	Ftl1;Ftl2	Ferritin;Ferritin light chain 1;Ferritin light chain 2	yes	no	4	0.0010553	56.766
TSQNSELNNMQDLVEDYK	IDSLKRYLDGLTAERTSQNSELNNMQDLVE	NSELNNMQDLVEDYKKKYEDEINKRTAAEN	R	T	S	Y	K	K	0	0	3	2	0	2	2	0	0	0	2	1	1	0	0	2	1	0	1	1	0	0	18	0	2126.94	CON__P35908	CON__P35908	254	271			yes	yes	2	0	269.88		By MS/MS
TSSFTEYTVVPEIAAVK	SRFSCRGQKIYHSFRTSSFTEYTVVPEIAA	SFTEYTVVPEIAAVKIDDAAPMDKVCLISC	R	T	S	V	K	I	2	0	0	0	0	0	2	0	0	1	0	1	0	1	1	2	3	0	1	3	0	0	17	0	1840.95	E9Q4Y1;E9Q5Z6;A1L3C0;Q9D932	E9Q4Y1	144	160	Adh6a		yes	no	2	5.0553e-157	218.06		By MS/MS			By matching
TTDVVVAGEFDQGSDEENVQVLK	ISENWVVTAAHCGVKTTDVVVAGEFDQGSD	EFDQGSDEENVQVLKIAQVFKNPKFNSFTV	K	T	T	L	K	I	1	0	1	3	0	2	3	2	0	0	1	1	0	1	0	1	2	0	0	5	0	0	23	0	2478.18	Q9CR35	Q9CR35	80	102	Ctrb1	Chymotrypsinogen B;Chymotrypsin B chain A;Chymotrypsin B chain B;Chymotrypsin B chain C	yes	yes	3	0.00044051	81.884		By MS/MS
TTLPGVVDGANNPGIR	PINVMFLTPGVTPWKTTLPGVVDGANNPGI	TLPGVVDGANNPGIRIFEYDRATLNLKDLV	K	T	T	I	R	I	1	1	2	1	0	0	0	3	0	1	1	0	0	0	2	0	2	0	0	2	0	0	16	0	1579.83	Q3TLX9;P58242	Q3TLX9	308	323	Smpdl3b	Acid sphingomyelinase-like phosphodiesterase 3b	yes	no	2	1.1795e-25	160.56		By MS/MS
TVLELMNPEAQLPQVYPFAADLYQK	VAAINAAIQKGIAEKTVLELMNPEAQLPQV	QLPQVYPFAADLYQKELATLQQQSPEHSLT	K	T	V	Q	K	E	3	0	1	1	0	3	2	0	0	0	4	1	1	1	3	0	1	0	2	2	0	0	25	0	2877.46	Q3TPD2;Q8CGH5;Q05CQ4;Q80UW7;Q6ZQK2;Q9JKF1;Q3TR56	Q3TPD2	407	431	Iqgap1	Ras GTPase-activating-like protein IQGAP1	yes	no	3	2.7629e-09	118.21		By MS/MS
TVPAAVPGICFLSGGMSEEDATLNLNAINR	TPEQVAMATVTALHRTVPAAVPGICFLSGG	MSEEDATLNLNAINRCPLPRPWKLSFSYGR	R	T	V	N	R	C	4	1	3	1	1	0	2	3	0	2	3	0	1	1	2	2	2	0	0	2	0	0	30	0	3116.53	Q3UER1;Q3TJ66;Q91Y97	Q3UER1	260	289	Aldob	Fructose-bisphosphate aldolase;Fructose-bisphosphate aldolase B	yes	no	3	0.019744	31.896		By MS/MS
TVVAMDLAGDETIEGSSLFPGHVEAYEGAVK	WSLEVLELCKKYNQKTVVAMDLAGDETIEG	SLFPGHVEAYEGAVKNGIHRTVHAGEVGSP	K	T	V	V	K	N	4	0	0	2	0	0	4	4	1	1	2	1	1	1	1	2	2	0	1	4	0	0	31	0	3191.53	Q4FK28;P03958	Q4FK28	176	206	Ada	Adenosine deaminase	yes	no	3	0.0056695	56.972		By MS/MS
TWQRDASAVLSGIK	IRPAATLVNHRLSIKTWQRDASAVLSGIKS	KTWQRDASAVLSGIKSKYGVELFEVCSPVW	K	T	W	I	K	S	2	1	0	1	0	1	0	1	0	1	1	1	0	0	0	2	1	1	0	1	0	0	14	1	1530.82	B2RSI3;Q2EMV9	B2RSI3	380	393	Parp14	Poly [ADP-ribose] polymerase 14	yes	no	3	0.0098109	102.73					By MS/MS
TWTAADMAALITK	AYDGCDYIALNEDLKTWTAADMAALITKHK	LKTWTAADMAALITKHKWEQAGEAERLRAY	K	T	W	T	K	H	4	0	0	1	0	0	0	0	0	1	1	1	1	0	0	0	3	1	0	0	0	0	13	0	1391.71	G3UXW2;Q3UBW0;W5XIT1;W5XHY0;Q3TH01;W5XIK7;Q7JJ15;Q3TVI9;P01901;Q31116;O19449;Q95555;Q31190;Q31189;Q31211;Q921P3;Q8SNA4;D2YW38;K7WBQ4;Q7TN03;Q95457;Q61892;Q64272;Q61896;Q61895;Q61642;Q61894;Q31172;Q31142;Q31173;P14428;P14426;P03991;P04223	G3UXW2	173	185	H2-K1;H2-D1;H2-K	H-2 class I histocompatibility antigen, K-B alpha chain;H-2 class I histocompatibility antigen, K-Q alpha chain;H-2 class I histocompatibility antigen, D-K alpha chain;H-2 class I histocompatibility antigen, K-W28 alpha chain;H-2 class I histocompatibility antigen, K-K alpha chain	yes	no	2	0	257.92		By MS/MS
TYLPTFETII	YQEKAQPVSQILQLKTYLPTFETII_____	ILQLKTYLPTFETII_______________	K	T	Y	I	I	-	0	0	0	0	0	0	1	0	0	2	1	0	0	1	1	0	3	0	1	0	0	0	10	0	1196.63	Q6DYE8;Q99K07;Q4FZF8	Q6DYE8	865	874	Enpp3	Ectonucleotide pyrophosphatase/phosphodiesterase family member 3;Alkaline phosphodiesterase I;Nucleotide pyrophosphatase	yes	no	2	5.6711e-46	179.21		By MS/MS			By MS/MS
VAGPQPAQTGAPQGSLGEYLFERLTLKHD	KLIKKMGNHLTNLRRVAGPQPAQTGAPQGS	SLGEYLFERLTLKHD_______________	R	V	A	H	D	-	3	1	0	1	0	3	2	4	1	0	4	1	0	1	3	1	2	0	1	1	0	0	29	2	3079.57	A0A1B0GR60;Q9CPX4;Q3UL79;Q3TJJ6;Q3THE6;P29391;Q9CZE7	A0A1B0GR60	132	160	Ftl1	Ferritin;Ferritin light chain 1	yes	no	4	0.02057	33.758
VAPPGLTQIPQIQK	MLLTISELKPTYQDRVAPPGLTQIPQIQKT	RVAPPGLTQIPQIQKTEISFRPNDPKSYEA	R	V	A	Q	K	T	1	0	0	0	0	3	0	1	0	2	1	1	0	0	3	0	1	0	0	1	0	0	14	0	1488.87	Q545P0;Q3TV47;Q3TSQ1;P14094;A0A0A6YX05	Q545P0	72	85	Atp1b1	Sodium/potassium-transporting ATPase subunit beta-1	yes	no	2;3	0.010912	117.79		By MS/MS	By matching		By matching
VAVLGASGGIGQPLSLLLK	ALRRSFSTSAQNNAKVAVLGASGGIGQPLS	GASGGIGQPLSLLLKNSPLVSRLTLYDIAH	K	V	A	L	K	N	2	0	0	0	0	1	0	4	0	1	5	1	0	0	1	2	0	0	0	2	0	0	19	0	1792.08	P08249;A0A0G2JGY4	P08249	27	45	Mdh2	Malate dehydrogenase, mitochondrial	yes	no	2	1.6313e-05	88.282		By matching
VCDGSLGSFTSTSNFMSIR	EIFDGPHHSSPLIARVCDGSLGSFTSTSNF	SLGSFTSTSNFMSIRFITDHSITARGFQAH	R	V	C	I	R	F	0	1	1	1	1	0	0	2	0	1	1	0	1	2	0	5	2	0	0	1	0	0	19	0	2064.92	B6V683;A0A1D5RM72;E9QPG8;A0A140LI59;Q60997	B6V683	213	231	Dmbt1	Deleted in malignant brain tumors 1 protein	yes	no	2	0.0032519	79.652		By MS/MS
VCLISCGFPTGYGAAVNSAK	EIAAVKIDDAAPMDKVCLISCGFPTGYGAA	CGFPTGYGAAVNSAKVTPGSTCVVFGLGGV	K	V	C	A	K	V	3	0	1	0	2	0	0	3	0	1	1	1	0	1	1	2	1	0	1	2	0	0	20	0	2070.99	E9Q4Y1;E9Q5Z6;A1L3C0	E9Q4Y1	170	189	Adh6a		yes	no	2	0	310.57		By MS/MS
VCMDLNDTVPEYK	AEITDKFGQRAFVGKVCMDLNDTVPEYKET	GKVCMDLNDTVPEYKETTEESVKETERFVS	K	V	C	Y	K	E	0	0	1	2	1	0	1	0	0	0	1	1	1	0	1	0	1	0	1	2	0	0	13	0	1582.7	Q71RH6;Q71RH5;Q548F2;Q3U0C4;Q69ZN0;Q9R111;D3YU09;Q6DFY1;Q8BRJ7	Q71RH6	169	181	Gda	Guanine deaminase	yes	no	2	0.027025	83.226		By MS/MS
VCNYVDWIQDTIAAN	GYGCALKDNPGVYTKVCNYVDWIQDTIAAN	VCNYVDWIQDTIAAN_______________	K	V	C	A	N	-	2	0	2	2	1	1	0	0	0	2	0	0	0	0	0	0	1	1	1	2	0	0	15	0	1780.81	Q9QUK9;Q792Y9;Q4G0C2;Q9Z1R9;Q792Z0;Q792Y8;Q3V2G3;B9EJ35	Q9QUK9	232	246	Try5;Gm5771;Prss3;Prss1;Gm10334		yes	no	2	0	300.27		By MS/MS			By MS/MS
VCNYVDWIQNTIAAN	GYGCAQKDNPGVYTKVCNYVDWIQNTIAAN	VCNYVDWIQNTIAAN_______________	K	V	C	A	N	-	2	0	3	1	1	1	0	0	0	2	0	0	0	0	0	0	1	1	1	2	0	0	15	0	1779.83	Q792Z1	Q792Z1	232	246	Try10		no	no	2	0	369.42		By MS/MS			By MS/MS
VCNYVDWIQNTIADN	GYGCAQPDAPGVYTKVCNYVDWIQNTIADN	VCNYVDWIQNTIADN_______________	K	V	C	D	N	-	1	0	3	2	1	1	0	0	0	2	0	0	0	0	0	0	1	1	1	2	0	0	15	0	1823.81	Q792Y6;P07146	Q792Y6	232	246	Prss2	Anionic trypsin-2	yes	no	2	0	422.83		By MS/MS		By matching	By MS/MS
VDFPQDQLATLTGR	AGKTIIPLISQCTPKVDFPQDQLATLTGRI	KVDFPQDQLATLTGRIQEAGTEVVKAKAGA	K	V	D	G	R	I	1	1	0	2	0	2	0	1	0	0	2	0	0	1	1	0	2	0	0	1	0	0	14	0	1559.79	P08249	P08249	216	229	Mdh2	Malate dehydrogenase, mitochondrial	yes	yes	2	3.6148e-176	226.42		By MS/MS
VDLPATVLTSVSVR	VTVIPSKGAWVNGLRVDLPATVLTSVSVRR	RVDLPATVLTSVSVRRMPDGSMLVHQKAGV	R	V	D	V	R	R	1	1	0	1	0	0	0	0	0	0	2	0	0	0	1	2	2	0	0	4	0	0	14	0	1455.83	E9Q9C6;E9Q0B5;Q8K0P6;Q497G7;Q8R1J5;Q8R1G8;Q8R1H9;Q7TNG6;Q6IS34;Q58E52;Q8R0K8;E9PVG8	E9Q9C6	2496	2509	Fcgbp;9530053A07Rik		yes	no	2	0.026256	89.266		By MS/MS
VDMYLPEDK	YDYETGEKRPWRKQRVDMYLPEDKIGLHLR	PWRKQRVDMYLPEDKIGLHLRGGYIIPTQQ	R	V	D	D	K	I	0	0	0	2	0	0	1	0	0	0	1	1	1	0	1	0	0	0	1	1	0	0	9	0	1108.51	F8VQM5;B5THE3	F8VQM5	768	776	Sis		yes	no	2	0.00077317	126.07					By MS/MS
VESVNCICVDWK	GEENWLSDMCKNMFRVESVNCICVDWKGGS	MFRVESVNCICVDWKGGSRTTYTQATQNVR	R	V	E	W	K	G	0	0	1	1	2	0	1	0	0	1	0	1	0	0	0	1	0	1	0	3	0	0	12	0	1507.68	Q6P8U6;Q9D950	Q6P8U6	113	124	Pnlip;mCG_10680	Pancreatic triacylglycerol lipase;Triacylglycerol lipase	yes	no	2	0	245.13		By MS/MS
VEYMTDYFPK	IVLADHGMDQTSCDRVEYMTDYFPKINFYM	TSCDRVEYMTDYFPKINFYMYQGPAPRIRT	R	V	E	P	K	I	0	0	0	1	0	0	1	0	0	0	0	1	1	1	1	0	1	0	2	1	0	0	10	0	1291.58	Q6DYE8;Q99K07;Q148B3	Q6DYE8	383	392	Enpp3	Ectonucleotide pyrophosphatase/phosphodiesterase family member 3;Alkaline phosphodiesterase I;Nucleotide pyrophosphatase	yes	no	2	2.7041e-09	131.5		By MS/MS			By MS/MS
VFQPLPHENKPLTLSSYQTNK	FIKVDVGGDKCVHLRVFQPLPHENKPLTLS	HENKPLTLSSYQTNKERHDELSYF______	R	V	F	N	K	E	0	0	2	0	0	2	1	0	1	0	3	2	0	1	3	2	2	0	1	1	0	0	21	1	2440.28	Q62426	Q62426	69	89	Cstb	Cystatin-B	yes	yes	4	0.014704	52.298		By MS/MS
VGEVVEVIFVGANPK	KHFGDVLQPAKPEYRVGEVVEVIFVGANPK	VGEVVEVIFVGANPKNSAENQTHQTFLTVE	R	V	G	P	K	N	1	0	1	0	0	0	2	2	0	1	0	1	0	1	1	0	0	0	0	5	0	0	15	0	1555.86	B7ZN55;B9EHG7;Q9JHE3	B7ZN55	643	657	Asah2	Neutral ceramidase;Neutral ceramidase soluble form	yes	no	3	0.012494	83.53		By matching			By MS/MS
VGGAGNKIIQLIEGK	VTDCISAMNPDTVLRVGGAGNKIIQLIEGK	VGGAGNKIIQLIEGKASAYVFASPGCKKWD	R	V	G	G	K	A	1	0	1	0	0	1	1	4	0	3	1	2	0	0	0	0	0	0	0	1	0	0	15	1	1495.87	D3Z0E6;Q3UBN8;Q9Z0S1;Q3U449;A0A1B0GRV0	D3Z0E6	163	177	Bpnt1	3(2),5-bisphosphate nucleotidase 1	yes	no	3	6.2852e-35	170.95
VGPLGFLSTGDANLPGNFGLR	IATRGNVIVVTFNYRVGPLGFLSTGDANLP	LSTGDANLPGNFGLRDQHMAIAWVKRNIAA	R	V	G	L	R	D	1	1	2	1	0	0	0	5	0	0	4	0	0	2	2	1	1	0	0	1	0	0	21	0	2101.1	Q922R3;Q3V2H7;Q64285	Q922R3	165	185	Cel	Carboxylic ester hydrolase;Bile salt-activated lipase	yes	no	2;3	4.8998e-141	214.58		By MS/MS
VGSSGDIALHLNPR	GYVLPTARNFVINFKVGSSGDIALHLNPRI	KVGSSGDIALHLNPRIGDSVVRNSFMNGSW	K	V	G	P	R	I	1	1	1	1	0	0	0	2	1	1	2	0	0	0	1	2	0	0	0	1	0	0	14	0	1434.76	A0A140LHI8;Q52LA0;Q3UL35;A5XZ79;A5XZ78;Q8K419	A0A140LHI8	207	220	Lgals4	Galectin;Galectin-4	yes	no	3	0.006799	105.36					By MS/MS
VGVDPLIIPTDYWK	TQEDWLVSVLPEGSRVGVDPLIIPTDYWKK	RVGVDPLIIPTDYWKKMAKVLRSAGHHLVP	R	V	G	W	K	K	0	0	0	2	0	0	0	1	0	2	1	1	0	0	2	0	1	1	1	2	0	0	14	0	1614.87	Q3TL27;Q3UKF5;S4R1I3;Q3UE92;Q6P1B1	Q3TL27	117	130	Xpnpep1	Xaa-Pro aminopeptidase 1	yes	no	2	0.011876	103.34		By MS/MS
VGVDPLIIPTDYWKK	TQEDWLVSVLPEGSRVGVDPLIIPTDYWKK	VGVDPLIIPTDYWKKMAKVLRSAGHHLVPV	R	V	G	K	K	M	0	0	0	2	0	0	0	1	0	2	1	2	0	0	2	0	1	1	1	2	0	0	15	1	1742.96	Q3TL27;Q3UKF5;S4R1I3;Q3UE92;Q6P1B1	Q3TL27	117	131	Xpnpep1	Xaa-Pro aminopeptidase 1	yes	no	3	0.013367	66.004
VHIFFQDGLVTVIPSK	ADVQPCHNNDKIVSKVHIFFQDGLVTVIPS	HIFFQDGLVTVIPSKGAWVNGLRVDLPATV	K	V	H	S	K	G	0	0	0	1	0	1	0	1	1	2	1	1	0	2	1	1	1	0	0	3	0	0	16	0	1799	E9Q9C6;E9Q0B5;Q8K0P6;Q497G7;Q8R1J5;Q8R1G8;Q8R1H9;Q7TNG6;Q6IS34;Q58E52;Q8R0K8	E9Q9C6	2472	2487	Fcgbp		yes	no	3	0.019954	66.215		By MS/MS
VHMPTVGISMESR	QGPSGGDMAVSQVLRVHMPTVGISMESRQG	LRVHMPTVGISMESRQGPWVPAYVSGKSKN	R	V	H	S	R	Q	0	1	0	0	0	0	1	1	1	1	0	0	2	0	1	2	1	0	0	2	0	0	13	0	1442.7	Q8CDS1;E9QA35;E9QA57	Q8CDS1	998	1010	Spata31d1a;Spata31d1b		yes	no	2	0.019416	49.418					By MS/MS
VISLSGEHSIIGR	TAGKDGVANVSIEDRVISLSGEHSIIGRTM	DRVISLSGEHSIIGRTMVVHEKQDDLGKGG	R	V	I	G	R	T	0	1	0	0	0	0	1	2	1	3	1	0	0	0	0	3	0	0	0	1	0	0	13	0	1366.76	P08228	P08228	104	116	Sod1	Superoxide dismutase [Cu-Zn]	yes	yes	2	7.7742e-129	210.08		By MS/MS			By matching
VLDELTLTK	ALRQSVEADINGLRRVLDELTLTKADLEMQ	INGLRRVLDELTLTKADLEMQIESLTEELA	R	V	L	T	K	A	0	0	0	1	0	0	1	0	0	0	3	1	0	0	0	0	2	0	0	1	0	0	9	0	1030.59	CON__P13645	CON__P13645	258	266			yes	yes	2	2.5657e-23	158.87		By MS/MS			By matching
VLGLTLLQK	LRIKDPKKSLDFYTRVLGLTLLQKLDFPAM	LDFYTRVLGLTLLQKLDFPAMKFSLYFLAY	R	V	L	Q	K	L	0	0	0	0	0	1	0	1	0	0	4	1	0	0	0	0	1	0	0	1	0	0	9	0	983.638	A5GZX3;Q9CPU0	A5GZX3	52	60	Glo1	Lactoylglutathione lyase	yes	no	2	8.9118e-105	205.58		By MS/MS
VLIDGVLQYLPFQAAGGK	AHGVEVAVRRENPGRVLIDGVLQYLPFQAA	DGVLQYLPFQAAGGKIQVYRQGNDAIVSID	R	V	L	G	K	I	2	0	0	1	0	2	0	3	0	1	3	1	0	1	1	0	0	0	1	2	0	0	18	0	1888.05	E9Q9C6	E9Q9C6	526	543	Fcgbp		yes	yes	2	7.4923e-266	297.5		By MS/MS			By MS/MS
VLILIIPQCR	ESVGDGVCSMKPGDKVLILIIPQCRECDAC	KPGDKVLILIIPQCRECDACLHPKGNFCYK	K	V	L	C	R	E	0	1	0	0	1	1	0	0	0	3	2	0	0	0	1	0	0	0	0	1	0	0	10	0	1223.74	E9Q4Y1;E9Q5Z6;A1L3C0;Q9D932	E9Q4Y1	90	99	Adh6a		yes	no	2	0.0090712	116.9		By MS/MS
VLLGAHSLSNPGAGSAAVQVSK	VLTAAHCLSNYQTYRVLLGAHSLSNPGAGS	LSNPGAGSAAVQVSKLVVHQRWNSQNVGNG	R	V	L	S	K	L	4	0	1	0	0	1	0	3	1	0	3	1	0	0	1	4	0	0	0	3	0	0	22	0	2062.12	P05208	P05208	85	106	Cela2a	Chymotrypsin-like elastase family member 2A	yes	yes	3;4	0.0033105	74.742		By MS/MS
VLQPTIFPVVPR	GFFQGDIRLLMDDLKVLQPTIFPVVPRLLN	DLKVLQPTIFPVVPRLLNRMFDRIFGQANT	K	V	L	P	R	L	0	1	0	0	0	1	0	0	0	1	1	0	0	1	3	0	1	0	0	3	0	0	12	0	1364.82	D3Z041;P41216	D3Z041	358	369	Acsl1	Long-chain-fatty-acid--CoA ligase 1	yes	no	2	0.012517	120.45		By MS/MS			By matching
VLSEEEIDDNFK	QELDDQIQANLPDEKVLSEEEIDDNFKTLF	DEKVLSEEEIDDNFKTLFSKLAGDDMEISV	K	V	L	F	K	T	0	0	1	2	0	0	3	0	0	1	1	1	0	1	0	1	0	0	0	1	0	0	12	0	1436.67	Q3UF24;Q3TB79;Q8C2J1;Q80Y25;Q3UDG8;Q3TI07;O35350	Q3UF24	366	377	Capn1	Calpain-1 catalytic subunit	yes	no	2	1.9851e-108	205.13		By MS/MS
VLSPELLFALAR	______________________________	IPKVLSPELLFALARMGHGDEIVLADANFP	K	V	L	A	R	M	2	1	0	0	0	0	1	0	0	0	4	0	0	1	1	1	0	0	0	1	0	0	12	0	1327.79	D3YWS7;F6SJM7;Q8R2K1;A0A1B0GTA0	D3YWS7	10	21	Fuom	Fucose mutarotase	yes	no	2	9.5363e-05	123.86		By MS/MS
VLVLDFVTPTPLGTR	______________________________	VLVLDFVTPTPLGTRWGLGGTCVNVGCIPK	K	V	L	T	R	W	0	1	0	1	0	0	0	1	0	0	3	0	0	1	2	0	3	0	0	3	0	0	15	0	1626.93	Q91Y98;Q9JMH6	Q91Y98	9	23	Txnrd1	Thioredoxin reductase 1, cytoplasmic	yes	no	2	1.6054e-203	234.61		By MS/MS
VMAVDALASSHPLSSPADEIK	TWNLKDLMVLNDVYRVMAVDALASSHPLSS	LASSHPLSSPADEIKTPDQIMELFDSITYS	R	V	M	I	K	T	4	0	0	2	0	0	1	0	1	1	2	1	1	0	2	4	0	0	0	2	0	0	21	0	2137.07	Q3UP74;P97449;Q3TB69	Q3UP74	442	462	Anpep	Aminopeptidase N	yes	no	3	0.015266	54.412					By MS/MS
VMLGETNPADSKPGTIR	VAMVWEGLNVVKTGRVMLGETNPADSKPGT	LGETNPADSKPGTIRGDFCIQVGRNIIHGS	R	V	M	I	R	G	1	1	1	1	0	0	1	2	0	1	1	1	1	0	2	1	2	0	0	1	0	0	17	1	1784.91	Q5NC80;B0LAA8;Q5NC82;Q5NC81;E9PZF0;Q8R4B4;Q01768;P15532	Q5NC80	89	105	Nme1;Nme2;Gm20390	Nucleoside diphosphate kinase;Nucleoside diphosphate kinase B;Nucleoside diphosphate kinase A	yes	no	2;3	0	277.82		By MS/MS			By matching
VNGEPLDLDPGQTLIYYVDEK	KGESLFHSSKSMDLRVNGEPLDLDPGQTLI	DLDPGQTLIYYVDEKAPEFSMQGLTAGIIA	R	V	N	E	K	A	0	0	1	3	0	1	2	2	0	1	3	1	0	0	2	0	1	0	2	2	0	0	21	0	2377.17	Q8CG12;Q99JW5	Q8CG12	51	71	Epcam	Epithelial cell adhesion molecule	yes	no	2;3	2.2134e-119	204.07		By MS/MS
VNIGSSFENRPMNVLK	EMDNLVAENPGLVSKVNIGSSFENRPMNVL	NIGSSFENRPMNVLKFSTGGDKPAIWLDAG	K	V	N	L	K	F	0	1	3	0	0	0	1	1	0	1	1	1	1	1	1	2	0	0	0	2	0	0	16	1	1803.93	Q504N0	Q504N0	145	160	Cpa2	Carboxypeptidase A2	yes	yes	2;3	5.0449e-75	145.81		By MS/MS			By matching
VNNSSLIGLGYTQTLKPGIK	AAKYQVDPDACFSAKVNNSSLIGLGYTQTL	LIGLGYTQTLKPGIKLTLSALLDGKNVNAG	K	V	N	I	K	L	0	0	2	0	0	1	0	3	0	2	3	2	0	0	1	2	2	0	1	1	0	0	20	1	2102.17	Q3U6K8;Q3TIG8;Q3THL7;Q60932	Q3U6K8	237	256	Vdac1	Voltage-dependent anion-selective channel protein 1	yes	no	3	0.00060178	89.484		By MS/MS			By matching
VNQIGSVTESLQACK	AKAASEKSCNCLLLKVNQIGSVTESLQACK	VNQIGSVTESLQACKLAQSNGWGVMVSHRS	K	V	N	C	K	L	1	0	1	0	1	2	1	1	0	1	1	1	0	0	0	2	1	0	0	2	0	0	15	0	1632.81	Q5FW97;P17182;Q6PHC1	Q5FW97	344	358	EG433182;Eno1	Alpha-enolase	yes	no	2	0.021821	85.924	By matching		By MS/MS	By matching
VNVGSDGKAHFSISNSAEDPFIAIHADSK	VISGDKVDGNCTGLRVNVGSDGKAHFSISN	NSAEDPFIAIHADSKL______________	R	V	N	S	K	L	4	0	2	3	0	0	1	2	2	3	0	2	0	2	1	5	0	0	0	2	0	0	29	1	3012.46	P00688;Q8C5B4;Q61298	Q8C5B4	479	507	Amy2	Pancreatic alpha-amylase;Alpha-amylase	no	no	4	0.023337	30.71
VSAFIDWIEETIANN	SLGCNTLRKPTVFTRVSAFIDWIEETIANN	VSAFIDWIEETIANN_______________	R	V	S	N	N	-	2	0	2	1	0	0	2	0	0	3	0	0	0	1	0	1	1	1	0	1	0	0	15	0	1720.83	Q9CQ52;A2A9U8	Q9CQ52	255	269	Cela3b;Cela3a	Chymotrypsin-like elastase family member 3B	yes	no	2	0.0062232	123.01					By MS/MS
VSAYISWMNNVIASN	SMGCNVARKPTVFTRVSAYISWMNNVIASN	VSAYISWMNNVIASN_______________	R	V	S	S	N	-	2	0	3	0	0	0	0	0	0	2	0	0	1	0	0	3	0	1	1	2	0	0	15	0	1667.8	Q91X79	Q91X79	252	266	Cela1	Chymotrypsin-like elastase family member 1	yes	yes	2	3.4422e-203	231.67		By MS/MS			By MS/MS
VSHALAEGLGVIACIGEK	RRHVFGESDELIGQKVSHALAEGLGVIACI	ALAEGLGVIACIGEKLDEREAGITEKVVFE	K	V	S	E	K	L	3	0	0	0	1	0	2	3	1	2	2	1	0	0	0	1	0	0	0	2	0	0	18	0	1822.96	P17751;H7BXC3	P17751	164	181	Tpi1	Triosephosphate isomerase	yes	no	2;3	5.1769e-182	226.19		By MS/MS
VSHVSTGGGASLELLEGK	GDTATCCAKWNTEDKVSHVSTGGGASLELL	VSTGGGASLELLEGKVLPGVDALSNV____	K	V	S	G	K	V	1	0	0	0	0	0	2	4	1	0	3	1	0	0	0	3	1	0	0	2	0	0	18	0	1739.91	P09411;P09041	P09411	389	406	Pgk1;Pgk2	Phosphoglycerate kinase 1;Phosphoglycerate kinase 2	yes	no	3	0.021114	84.403		By MS/MS		By matching
VSKFSTWINQVMAYN	GTKNCNIQAPAMYTRVSKFSTWINQVMAYN	VSKFSTWINQVMAYN_______________	R	V	S	Y	N	-	1	0	2	0	0	1	0	0	0	1	0	1	1	1	0	2	1	1	1	2	0	0	15	1	1786.87	Q9ER05;Q9D960;Q9DC82	Q9ER05	250	264	Ctrl		yes	no	2	8.7444e-07	143.31	By matching
VSNYIDWINSVMAR	SLGCNYPRKPSVFTRVSNYIDWINSVMARN	RVSNYIDWINSVMARN______________	R	V	S	A	R	N	1	1	2	1	0	0	0	0	0	2	0	0	1	0	0	2	0	1	1	2	0	0	14	0	1666.81	P05208	P05208	257	270	Cela2a	Chymotrypsin-like elastase family member 2A	yes	yes	3	0.0074203	109.95		By MS/MS
VSNYIDWINSVMARN	SLGCNYPRKPSVFTRVSNYIDWINSVMARN	VSNYIDWINSVMARN_______________	R	V	S	R	N	-	1	1	3	1	0	0	0	0	0	2	0	0	1	0	0	2	0	1	1	2	0	0	15	1	1780.86	P05208	P05208	257	271	Cela2a	Chymotrypsin-like elastase family member 2A	yes	yes	2	4.8249e-07	143.55
VTALMPWVQEILEAN	GSGFCSTSTPAVYARVTALMPWVQEILEAN	VTALMPWVQEILEAN_______________	R	V	T	A	N	-	2	0	1	0	0	1	2	0	0	1	2	0	1	0	1	0	1	1	0	2	0	0	15	0	1712.88	Q9CR35	Q9CR35	249	263	Ctrb1	Chymotrypsinogen B;Chymotrypsin B chain A;Chymotrypsin B chain B;Chymotrypsin B chain C	yes	yes	2	9.3358e-08	144.47		By MS/MS			By MS/MS
VTDDMLCAGDMDGGK	KLLPNEDCAKAHIEKVTDDMLCAGDMDGGK	VTDDMLCAGDMDGGKDTCAGDSGGPLICDG	K	V	T	G	K	D	1	0	0	4	1	0	0	3	0	0	1	1	2	0	0	0	1	0	0	1	0	0	15	0	1583.63	A0A0U1RPN5;A0A0B6VSQ6;P15947;Q7M0B4	A0A0U1RPN5	90	104	Klk1	Kallikrein-1	yes	no	2	3.6196e-260	246.56					By MS/MS
VTLEYRPVIDK	WRKHTLSYVDIKTGKVTLEYRPVIDKTLNE	KTGKVTLEYRPVIDKTLNEADCATVPPAIR	K	V	T	D	K	T	0	1	0	1	0	0	1	0	0	1	1	1	0	0	1	0	1	0	1	2	0	0	11	1	1331.74	Q8K2B3	Q8K2B3	637	647	Sdha	Succinate dehydrogenase [ubiquinone] flavoprotein subunit, mitochondrial	yes	yes	2	1.7332e-24	164.66		By MS/MS
VTNGAFTGEISPGMIK	KLDPKIAVAAQNCYKVTNGAFTGEISPGMI	TNGAFTGEISPGMIKDLGATWVVLGHSERR	K	V	T	I	K	D	1	0	1	0	0	0	1	3	0	2	0	1	1	1	1	1	2	0	0	1	0	0	16	0	1620.82	P17751	P17751	120	135	Tpi1	Triosephosphate isomerase	yes	yes	2	0	326.11		By MS/MS			By MS/MS
VVFNTMQSGQWGK	DVAFHFNPRFDGWDKVVFNTMQSGQWGKEE	DKVVFNTMQSGQWGKEEKKKSMPFQKGKHF	K	V	V	G	K	E	0	0	1	0	0	2	0	2	0	0	0	1	1	1	0	1	1	1	0	2	0	0	13	0	1480.71	A0A140LHI8;Q52LA0;Q3UL35;A5XZ79;A5XZ78;Q8K419;A0A087WSD9	A0A140LHI8	74	86	Lgals4	Galectin;Galectin-4	yes	no	2	0	322.92		By MS/MS			By matching
VVGGQEATPNTWPWQVSLQVLSSGR	SCGYPTYEVEDDVSRVVGGQEATPNTWPWQ	TWPWQVSLQVLSSGRWRHNCGGSLVANNWV	R	V	V	G	R	W	1	1	1	0	0	3	1	3	0	0	2	0	0	0	2	3	2	2	0	4	0	0	25	0	2695.37	P05208	P05208	31	55	Cela2a	Chymotrypsin-like elastase family member 2A	yes	yes	2;3	1.6537e-59	227		By MS/MS			By MS/MS
VVLAYEPVWAIGTGK	EQTKVIADNVKDWSKVVLAYEPVWAIGTGK	VVLAYEPVWAIGTGKTATPQQAQEVHEKLR	K	V	V	G	K	T	2	0	0	0	0	0	1	2	0	1	1	1	0	0	1	0	1	1	1	3	0	0	15	0	1601.88	P17751;H7BXC3	P17751	211	225	Tpi1	Triosephosphate isomerase	yes	no	2;3	2.6296e-46	174.23		By MS/MS			By matching
VVNGEEAVPHSWPWQVSLQYEK	LASGCGQPSHNPSSRVVNGEEAVPHSWPWQ	VPHSWPWQVSLQYEKDGSFHHTCGGSLITP	R	V	V	E	K	D	1	0	1	0	0	2	3	1	1	0	1	1	0	0	2	2	0	2	1	4	0	0	22	0	2581.26	Q9CQ52	Q9CQ52	28	49	Cela3b	Chymotrypsin-like elastase family member 3B	yes	yes	3	6.1616e-59	179.78	By matching	By MS/MS
VVPVADIITPNQFEAELLSGR	SMYVPQDLLPVYRDKVVPVADIITPNQFEA	IITPNQFEAELLSGRKIHSQEEAFEVMDML	K	V	V	G	R	K	2	1	1	1	0	1	2	1	0	2	2	0	0	1	2	1	1	0	0	3	0	0	21	0	2267.22	D3Z7R1;Q8K183	D3Z7R1	140	160	Pdxk	Pyridoxal kinase	yes	no	2;3	2.8838e-08	162.64		By MS/MS			By matching
VVVDALSGLK	LPPACTRAERREVERVVVDALSGLKGDLAG	REVERVVVDALSGLKGDLAGRYYRLSEMTE	R	V	V	L	K	G	1	0	0	1	0	0	0	1	0	0	2	1	0	0	0	1	0	0	0	3	0	0	10	0	999.596	Q545N7;P30275;A2ARP5	Q545N7	191	200	Ckmt1	Creatine kinase U-type, mitochondrial	yes	no	2	1.9576e-25	164.68		By MS/MS		By matching	By matching
VVVGEHNLSQNDGTEQYVNVQK	VMTAAHCVDSPMTYRVVVGEHNLSQNDGTE	LSQNDGTEQYVNVQKIVSHPYWNKNNVVAG	R	V	V	Q	K	I	0	0	3	1	0	3	2	2	1	0	1	1	0	0	0	1	1	0	1	5	0	0	22	0	2456.19	Q91X79	Q91X79	81	102	Cela1	Chymotrypsin-like elastase family member 1	yes	yes	3	7.1214e-281	247.28				By matching	By MS/MS
VVVNGNSFYEYGHR	KHFELVFMVMPEHYKVVVNGNSFYEYGHRL	KVVVNGNSFYEYGHRLPVQMVTHLQVDGDL	K	V	V	H	R	L	0	1	2	0	0	0	1	2	1	0	0	0	0	1	0	1	0	0	2	3	0	0	14	0	1639.77	A0A140LHI8;Q52LA0;Q3UL35;A5XZ79;A5XZ78;Q8K419;A0A087WSD9;A8DEK1;A8DEJ7;A8DEH6;A8DEG8	A0A140LHI8	114	127	Lgals4	Galectin;Galectin-4	yes	no	3	0.0036184	124.51		By MS/MS			By MS/MS
VWFVSNIDGTHIAK	MVTEALKPYSKGGPRVWFVSNIDGTHIAKT	RVWFVSNIDGTHIAKTLASLSPETSLFIIA	R	V	W	A	K	T	1	0	1	1	0	0	0	1	1	2	0	1	0	1	0	1	1	1	0	2	0	0	14	0	1585.83	P06745;B7ZWL9;B2RXT5;CON__Q3ZBD7	P06745	181	194	Gpi;Gpi1	Glucose-6-phosphate isomerase	yes	no	3	0.014337	107.93		By MS/MS
VYPFWTPDIPLNSYVK	FYLGYQEQMRDSVARVYPFWTPDIPLNSYV	YPFWTPDIPLNSYVKGIYSFGLMETNFYDQ	R	V	Y	V	K	G	0	0	1	1	0	0	0	0	0	1	1	1	0	1	3	1	1	1	2	2	0	0	16	0	1937.99	A3KMP2	A3KMP2	164	179	Ttc38	Tetratricopeptide repeat protein 38	yes	yes	2	0.0068806	107.39		By MS/MS
WGGHWLGDNTAAWDQLGK	RGIVITRSTFPSSGRWGGHWLGDNTAAWDQ	HWLGDNTAAWDQLGKSIIGMMDFSLFGISY	R	W	G	G	K	S	2	0	1	2	0	1	0	4	1	0	2	1	0	0	0	0	1	3	0	0	0	0	18	0	2010.93	A0A0J9YVE6;B5THE2	B5THE2	1493	1510	Mgam		no	no	2;3	1.1343e-114	225.72		By MS/MS
WGGHWLGDNYANWENLEK	RGIVISRSTYPTAGRWGGHWLGDNYANWEN	HWLGDNYANWENLEKSLIGMLEFNLFGIPY	R	W	G	E	K	S	1	0	3	1	0	0	2	3	1	0	2	1	0	0	0	0	0	3	1	0	0	0	18	0	2187.98	F8VQM5;B5THE3	F8VQM5	1484	1501	Sis		yes	no	3	0.0020032	99.055		By MS/MS
WGVFNEYNNDEK	GPQDRTFVHEWAHFRWGVFNEYNNDEKFYL	HFRWGVFNEYNNDEKFYLSKGKPQAVRCSA	R	W	G	E	K	F	0	0	3	1	0	0	2	1	0	0	0	1	0	1	0	0	0	1	1	1	0	0	12	0	1513.65	Q9D7Z6	Q9D7Z6	163	174	Clca1	Calcium-activated chloride channel regulator 1	yes	yes	2	1.2014e-285	255.19		By MS/MS			By MS/MS
WNSQNVGNGYDIALIK	GSAAVQVSKLVVHQRWNSQNVGNGYDIALI	NSQNVGNGYDIALIKLASPVTLSKNIQTAC	R	W	N	I	K	L	1	0	3	1	0	1	0	2	0	2	1	1	0	0	0	1	0	1	1	1	0	0	16	0	1790.9	P05208	P05208	113	128	Cela2a	Chymotrypsin-like elastase family member 2A	yes	yes	2	0	341.72		By MS/MS
WNYVSLDK	PAMPAYWNLGFQLSRWNYVSLDKVKEVVRR	LGFQLSRWNYVSLDKVKEVVRRNREAGIPY	R	W	N	D	K	V	0	0	1	1	0	0	0	0	0	0	1	1	0	0	0	1	0	1	1	1	0	0	8	0	1023.5	F8VQM5;B5THE3	F8VQM5	350	357	Sis		yes	no	2	0.0044874	131.22					By MS/MS
WVLTDGPNPPYMVLLEGK	DTGVIHVVEKEEDLKWVLTDGPNPPYMVLL	TDGPNPPYMVLLEGKLFTRDVMEKLKGTTS	K	W	V	G	K	L	0	0	1	1	0	0	1	2	0	0	3	1	1	0	3	0	1	1	1	2	0	0	18	0	2028.04	Q3TDE4;Q3TD54;Q3T9E5;Q6ZQF2;P57716	Q3TDE4	83	100	Ncstn	Nicastrin	yes	no	2	1.989e-08	143.58		By MS/MS			By matching
WVQQNIVHFGGNPDR	AKGNWGYLDQVAALRWVQQNIVHFGGNPDR	WVQQNIVHFGGNPDRVTIFGESAGGTSVSS	R	W	V	D	R	V	0	1	2	1	0	2	0	2	1	1	0	0	0	1	1	0	0	1	0	2	0	0	15	0	1765.86	Q8BK48	Q8BK48	207	221	Ces2e	Pyrethroid hydrolase Ces2e	yes	yes	3	7.2407e-06	116.98		By MS/MS
YADLTEDQLPSCESLK	EPDHPFYSNISKDRRYADLTEDQLPSCESL	ADLTEDQLPSCESLKDTIARALPFWNEEIV	R	Y	A	L	K	D	1	0	0	2	1	1	2	0	0	0	3	1	0	0	1	2	1	0	1	0	0	0	16	0	1867.85	Q6NWV5;Q3U7Z6;Q9DBJ1	Q6NWV5	85	100	Pgam1	Phosphoglycerate mutase 1	yes	no	2	1.4361e-34	144.51		By MS/MS
YAVDDVQYTDEIASVLTSR	TWMGKIHSKEYFKEKYAVDDVQYTDEIASV	DVQYTDEIASVLTSRNPSVLLTLRGVNTDS	K	Y	A	S	R	N	2	1	0	3	0	1	1	0	0	1	1	0	0	0	0	2	2	0	2	3	0	0	19	0	2144.03	A2RS23;Q11136	A2RS23	121	139	Pepd	Xaa-Pro dipeptidase	yes	no	2;3	4.1155e-304	279.19		By MS/MS
YDALITSNLVPMYK	HGFLYPAIKGTNESRYDALITSNLVPMYKE	RYDALITSNLVPMYKEFKKMWDYFHEVLLI	R	Y	D	Y	K	E	1	0	1	1	0	0	0	0	0	1	2	1	1	0	1	1	1	0	2	1	0	0	14	0	1626.83	Q6DYE8;Q99K07;Q4FZF8	Q6DYE8	705	718	Enpp3	Ectonucleotide pyrophosphatase/phosphodiesterase family member 3;Alkaline phosphodiesterase I;Nucleotide pyrophosphatase	yes	no	2	6.4195e-12	151.26		By MS/MS
YDVSFITDEVK	GEGPVSHLATTVLQRYDVSFITDEVKKTLN	VLQRYDVSFITDEVKKTLNRIYHQNRKVHE	R	Y	D	V	K	K	0	0	0	2	0	0	1	0	0	1	0	1	0	1	0	1	1	0	1	2	0	0	11	0	1314.63	O08601	O08601	511	521	Mttp	Microsomal triglyceride transfer protein large subunit	yes	yes	2	1.6213e-284	254.5		By MS/MS
YDVSFITDEVKKTLNR	GEGPVSHLATTVLQRYDVSFITDEVKKTLN	DVSFITDEVKKTLNRIYHQNRKVHEKTVRT	R	Y	D	N	R	I	0	1	1	2	0	0	1	0	0	1	1	2	0	1	0	1	2	0	1	2	0	0	16	2	1927.01	O08601	O08601	511	526	Mttp	Microsomal triglyceride transfer protein large subunit	yes	yes	3	0.021478	84.297
YENEDLIK	SVNSSTYTIYMGKDKYENEDLIKYGWPEDI	IYMGKDKYENEDLIKYGWPEDIWFHVDKLS	K	Y	E	I	K	Y	0	0	1	1	0	0	2	0	0	1	1	1	0	0	0	0	0	0	1	0	0	0	8	0	1022.49	A0PK78;Q78PG9	A0PK78	24	31	Ccdc25	Coiled-coil domain-containing protein 25	yes	no	2	0.019691	68.787		By MS/MS			By matching
YEVPHEHVQPFSGNAPSSLNYK	SNRFHFKLTDQTKKRYEVPHEHVQPFSGNA	VQPFSGNAPSSLNYKVEVSKEPFSIKVTRK	R	Y	E	Y	K	V	1	0	2	0	0	1	2	1	2	0	1	1	0	1	3	3	0	0	2	2	0	0	22	0	2499.18	B5THE2;Q6XK24;Q6XK23	B5THE2	169	190	Mgam		yes	no	3	5.6381e-58	167.97		By MS/MS
YEVPVPLNIPSAPSSTPESR	NEMLQFKIYDPNHSRYEVPVPLNIPSAPSS	PLNIPSAPSSTPESRLYDVLIKENPFGIEI	R	Y	E	S	R	L	1	1	1	0	0	0	2	0	0	1	1	0	0	0	5	4	1	0	1	2	0	0	20	0	2139.08	A0A0J9YVE6	A0A0J9YVE6	409	428			no	no	2	1.3228e-243	244.18		By MS/MS
YFILPDSLPLDTLLVDVEPK	PVQLETLSIRGNNIRYFILPDSLPLDTLLV	DSLPLDTLLVDVEPKVKSKKREAVAGRGRG	R	Y	F	P	K	V	0	0	0	3	0	0	1	0	0	1	5	1	0	1	3	1	1	0	1	2	0	0	20	0	2286.24	P62315	P62315	67	86	Snrpd1	Small nuclear ribonucleoprotein Sm D1	yes	yes	2;3	2.5291e-05	164.41					By MS/MS
YFTLGLPTGSTPLGCYQK	YIRNRIIQFNPGPDKYFTLGLPTGSTPLGC	LGLPTGSTPLGCYQKLIEYYKNGDLSFQYV	K	Y	F	Q	K	L	0	0	0	0	1	1	0	3	0	0	3	1	0	1	2	1	3	0	2	0	0	0	18	0	2001.99	D3Z0R5;Q6A0D9;O88958	D3Z0R5	34	51	Gnpda1	Glucosamine-6-phosphate isomerase;Glucosamine-6-phosphate isomerase 1	yes	no	2	0.012376	77.185		By MS/MS
YFVTAVSRPGLGEPR	SGSHRAPPPGPHSLRYFVTAVSRPGLGEPR	YFVTAVSRPGLGEPRYMEVGYVDDTEFVRF	R	Y	F	P	R	Y	1	2	0	0	0	0	1	2	0	0	1	0	0	1	2	1	1	0	1	2	0	0	15	1	1647.87	G3UXW2;Q3UBW0;W5XIT1;W5XHY0;Q3TH01;W5XIK7;Q7JJ15;Q3TVI9;P01901;Q31290;Q6RJ38;Q6RJ37;Q31170;Q31169;Q5KTQ2;Q5KTQ1;Q31634;Q31614;Q31148;O35641;P01902	G3UXW2	48	62	H2-K1;H2-D1;MHC H-2Dr;H2-K;mCG_129835	H-2 class I histocompatibility antigen, K-B alpha chain;H-2 class I histocompatibility antigen, K-D alpha chain	yes	no	2	2.9544e-10	144.7		By MS/MS
YGSIIDTIYQASGSTIDWTYSQGIK	SAVTALTSLHGTKFKYGSIIDTIYQASGST	ASGSTIDWTYSQGIKYSFTFELRDTGLRGF	K	Y	G	I	K	Y	1	0	0	2	0	2	0	3	0	5	0	1	0	0	0	4	3	1	3	0	0	0	25	0	2766.34	Q7TPZ8	Q7TPZ8	350	374	Cpa1	Carboxypeptidase A1	yes	yes	2;3	0	269.48		By MS/MS			By MS/MS
YHDFGCALLANLFASEGQPGK	NPADGACLLEKYSQKYHDFGCALLANLFAS	ALLANLFASEGQPGKVIEVQAKRRTGELNF	K	Y	H	G	K	V	3	0	1	1	1	1	1	3	1	0	3	1	0	2	1	1	0	0	1	0	0	0	21	0	2294.08	A0A1L1SSF8;Q91V76	A0A1L1SSF8	116	136		Ester hydrolase C11orf54 homolog	yes	no	3	2.6078e-22	157.11		By MS/MS
YIANYVLEHPY	SQIRQTCEETMLAVKYIANYVLEHPY____	LAVKYIANYVLEHPY_______________	K	Y	I	P	Y	-	1	0	1	0	0	0	1	0	1	1	1	0	0	0	1	0	0	0	3	1	0	0	11	0	1380.67	B2RS76	B2RS76	405	415	Cpb1		yes	yes	2	2.3075e-225	239.13		By MS/MS			By MS/MS
YIIILDPAISINK	GLPEFAQDLHNHGQKYIIILDPAISINKRA	QKYIIILDPAISINKRANGAEYQTYVRGNE	K	Y	I	N	K	R	1	0	1	1	0	0	0	0	0	5	1	1	0	0	1	1	0	0	1	0	0	0	13	0	1471.87	F8VQM5;B5THE3	F8VQM5	412	424	Sis		yes	no	2	6.4912e-17	166.55		By MS/MS			By MS/MS
YIQLPFGDEDALK	KCHYNSKNRAATCSRYIQLPFGDEDALKEA	SRYIQLPFGDEDALKEAVATKGPVSVGIDA	R	Y	I	L	K	E	1	0	0	2	0	1	1	1	0	1	2	1	0	1	1	0	0	0	1	0	0	0	13	0	1507.76	Q3UBR4;Q99M14;F6WR04;Q8BSZ5;Q3UD32;O70370	Q3UBR4	222	234	Ctss	Cathepsin S	yes	no	2	0.014865	107.06		By MS/MS
YITPDQLADLYK	GKYDLDFKSPDDPSRYITPDQLADLYKSFV	PSRYITPDQLADLYKSFVQNYPVVSIEDPF	R	Y	I	Y	K	S	1	0	0	2	0	1	0	0	0	1	2	1	0	0	1	0	1	0	2	0	0	0	12	0	1438.73	Q5FW97;P17182;Q6PHC1	Q5FW97	270	281	EG433182;Eno1	Alpha-enolase	yes	no	2	2.0559e-109	208.33		By MS/MS			By matching
YLAPTILTDVDPNSK	GQKIAFGGEMDEATRYLAPTILTDVDPNSK	YLAPTILTDVDPNSKVMQEEIFGPILPIVS	R	Y	L	S	K	V	1	0	1	2	0	0	0	0	0	1	2	1	0	0	2	1	2	0	1	1	0	0	15	0	1645.86	Q8C5J1;Q99PH3;Q8C3C9;Q3U7B5;Q8BQ93;B1AV77;Q99PH4;B1ATI0;P47740	Q8C5J1	312	326	Aldh3a2	Aldehyde dehydrogenase;Fatty aldehyde dehydrogenase	yes	no	2	1.1298e-07	144.28		By MS/MS
YLESVKPFANEDEYKK	LPSLPVPALEESLKKYLESVKPFANEDEYK	LESVKPFANEDEYKKTEEIVQKFQEGAGKR	K	Y	L	K	K	T	1	0	1	1	0	0	3	0	0	0	1	3	0	1	1	1	0	0	2	1	0	0	16	2	1958.96	Q3V3N1;Q9DC50	Q3V3N1	35	50	Crot	Peroxisomal carnitine O-octanoyltransferase	yes	no	3	0.017414	90.476		By MS/MS
YLLLAGAPR	GYSVALHRQTERQQRYLLLAGAPRDLAVGD	TERQQRYLLLAGAPRDLAVGDDYTNRTGAV	R	Y	L	P	R	D	2	1	0	0	0	0	0	1	0	0	3	0	0	0	1	0	0	0	1	0	0	0	9	0	972.576	Q62470	Q62470	68	76	Itga3	Integrin alpha-3;Integrin alpha-3 heavy chain;Integrin alpha-3 light chain	yes	yes	2	0.01587	110.36		By MS/MS			By matching
YNEDLELEDAIHTAILTLK	MGKNYVNGKTFLEKRYNEDLELEDAIHTAI	LELEDAIHTAILTLKESFEGQMTEDNIEVG	R	Y	N	L	K	E	2	0	1	2	0	0	3	0	1	2	4	1	0	0	0	0	2	0	1	0	0	0	19	0	2200.13	Q3UWT6;P49722;Q8BKE0;Q9CZ58	Q3UWT6	178	196	Psma2	Proteasome subunit alpha type;Proteasome subunit alpha type-2	yes	no	2	3.8099e-30	164.41		By MS/MS
YNPNVLPVQCTGK	PPKNESLETYPLMMKYNPNVLPVQCTGKRD	MKYNPNVLPVQCTGKRDEDKDKVGNIEYFG	K	Y	N	G	K	R	0	0	2	0	1	1	0	1	0	0	1	1	0	0	2	0	1	0	1	2	0	0	13	0	1488.74	Q545P0;Q3TV47;Q3TSQ1;P14094;Q3TRA6	Q545P0	205	217	Atp1b1	Sodium/potassium-transporting ATPase subunit beta-1	yes	no	2	7.3111e-46	168.3		By MS/MS
YPFPAALEDCVYTIK	LDAVVVGIDYRLAPKYPFPAALEDCVYTIK	YPFPAALEDCVYTIKFFLQKNILAKYRVDP	K	Y	P	I	K	F	2	0	0	1	1	0	1	0	0	1	1	1	0	1	2	0	1	0	2	1	0	0	15	0	1785.86	Q8BUY2	Q8BUY2	30	44	C130079G13Rik		yes	yes	2	0.012437	99.53		By matching			By MS/MS
YQLDPTASISAK	WTSGTNCTRFGIAAKYQLDPTASISAKVNN	AAKYQLDPTASISAKVNNSSLIGVGYTQTL	K	Y	Q	A	K	V	2	0	0	1	0	1	0	0	0	1	1	1	0	0	1	2	1	0	1	0	0	0	12	0	1292.66	G3UX26;Q60930	G3UX26	225	236	Vdac2	Voltage-dependent anion-selective channel protein 2	yes	no	2	0.01132	76.228		By MS/MS
YQLQSQENFEPFMK	______________________________	KYQLQSQENFEPFMKAIGLPEDLIQKGKDI	K	Y	Q	M	K	A	0	0	1	0	0	3	2	0	0	0	1	1	1	2	1	1	0	0	1	0	0	0	14	0	1787.82	Q3V2F7;P12710	Q3V2F7	7	20	Fabp1	Fatty acid-binding protein, liver	yes	no	2	0	350.25		By MS/MS
YQVTVTLSGQK	FYLNTGDKSNFARWRYQVTVTLSGQKVTGH	ARWRYQVTVTLSGQKVTGHILVSLFGNGGN	R	Y	Q	Q	K	V	0	0	0	0	0	2	0	1	0	0	1	1	0	0	0	1	2	0	1	2	0	0	11	0	1222.66	Q6P8U6	Q6P8U6	357	367	Pnlip	Pancreatic triacylglycerol lipase	yes	yes	2	7.5611e-108	201.84					By MS/MS
YSLKPNDQILAEDK	LLDISAVVDKDFLDKYSLKPNDQILAEDKH	KYSLKPNDQILAEDKHKEL___________	K	Y	S	D	K	H	1	0	1	2	0	1	1	0	0	1	2	2	0	0	1	1	0	0	1	0	0	0	14	1	1632.84	Q3TZR1;Q8BMC5;P55264	Q3TZR1	47	60	Adk	Adenosine kinase	yes	no	3	0.0099494	115.06		By MS/MS
YTYGPGATTIYPAAGGSDDWAYDQGIK	VKGAAKELSTLHGTKYTYGPGATTIYPAAG	AAGGSDDWAYDQGIKYSFTFELRDKGFFGF	K	Y	T	I	K	Y	4	0	0	3	0	1	0	5	0	2	0	1	0	0	2	1	3	1	4	0	0	0	27	0	2837.28	B2RS76	B2RS76	344	370	Cpb1		yes	yes	2;3	1.4309e-52	161.97		By MS/MS		By matching	By MS/MS
YVNWIQQTIAAN	CAQRGKPGVYTKVCKYVNWIQQTIAAN___	VCKYVNWIQQTIAAN_______________	K	Y	V	A	N	-	2	0	2	0	0	2	0	0	0	2	0	0	0	0	0	0	1	1	1	1	0	0	12	0	1419.71	Q9D7Y7;Q9CPN9	Q9D7Y7	236	247	2210010C04Rik		yes	no	2	1.1572e-06	141.91		By MS/MS			By MS/MS
YVSAYIPDATWYDYETGEK	GPALLITPVLRPETKYVSAYIPDATWYDYE	YIPDATWYDYETGEKRPWRKQRVDMYLPED	K	Y	V	E	K	R	2	0	0	2	0	0	2	1	0	1	0	1	0	0	1	1	2	1	4	1	0	0	19	0	2270.01	F8VQM5;B5THE3	F8VQM5	742	760	Sis		yes	no	2	1.1386e-118	202.25		By MS/MS			By MS/MS
YYISPSGTELSSLEQTR	______________________________	ISPSGTELSSLEQTRSYLLSDGTCKCGLEC	-	Y	Y	T	R	S	0	1	0	0	0	1	2	1	0	1	2	0	0	0	1	4	2	0	2	0	0	0	17	0	1929.93	Q4VBD6	Q4VBD6	1	17	Mbd6		yes	yes	2	0.013061	83.226		By MS/MS
YYTEVITNNGMPLAK	FDHVNRPRTARASARYYTEVITNNGMPLAK	YYTEVITNNGMPLAKEDEFLYGEFPKGFIW	R	Y	Y	A	K	E	1	0	2	0	0	0	1	1	0	1	1	1	1	0	1	0	2	0	2	1	0	0	15	0	1712.84	Q3TZ78;F8VPT3	Q3TZ78	730	744	Lct		yes	no	2	6.7796e-77	194.39		By MS/MS
[truncated: 33 more columns]

## Sheet: Treated File
							Metaproteomic dataset
Sequence	Length	Missed cleavages	Mass	Proteins	Leading razor protein		Protein Names	Categories	Start position	End position	Gene names	Protein names	Unique (Groups)	Unique (Proteins)	Charges	PEP	Score	Intensity	Intensity 2	Intensity 3	Intensity 4	Intensity 5	Intensity B1	Intensity B2	Intensity B3	Intensity B4	Intensity B5
YDVSFITDEVKKTLNR	16	2	1927.01	O08601	O08601		Microsomal triglyceride transfer protein large subunit precursor	Mus musculus (Mouse) []	511	526	Mttp	Microsomal triglyceride transfer protein large subunit	yes	yes	3	0.021478	84.297	1038500	0	0	0	0	0	178970	156290	256870	446330
VSKFSTWINQVMAYN	15	1	1786.87	Q9ER05;Q9D960;Q9DC82	Q9ER05		Chymopasin; (SubName: Full=Chymotrypsin A CTRA-1; SubName: Full=Chymotrypsin-like; SubName: Full=MFLJ00366 protein)	Mus musculus (Mouse) []	250	264	Ctrl		yes	no	2	8.7444e-07	143.31	15606000	141650	0	0	0	0	4158800	1161100	4382200	5762700
EVERVVVDALSGLKGDLAGR	20	2	2082.14	Q545N7;P30275;A2ARP5	Q545N7		Creatine kinase, mitochondrial 1, ubiquitous, isoform CRA_a; (SubName: Full=Putative uncharacterized protein)	Mus musculus (Mouse) []	187	206	Ckmt1	Creatine kinase U-type, mitochondrial	yes	no	3	4.011e-82	189.44	11451000	0	0	0	0	0	1275300	2103400	3336400	4735700
GIVVGIKLDQGGAPLAGTNKETTIQGLDGLSER	33	2	3306.78	Q3UER1;Q3TJ66;Q91Y97	Q3UER1		Fructose-bisphosphate aldolase; ( EC=4.1.2.13)	Mus musculus (Mouse) []	102	134	Aldob	Fructose-bisphosphate aldolase;Fructose-bisphosphate aldolase B	yes	no	3;4	1.8056e-07	76.31	19505000	0	0	0	0	0	6826900	438890	6975000	5264300
ALPFWNEEIVPQIK	14	0	1682.9	Q6NWV5;Q3U7Z6;Q9DBJ1	Q6NWV5	Q6NWV5	Pgam1 protein (Fragment)	Mus musculus (Mouse) []	106	119	Pgam1	Phosphoglycerate mutase 1	yes	no	2;3	0.020357	86.114	8324100	0	0	0	0	693110	382140	2429300	883840	3935700
GADPEDVITGAFK	13	0	1318.64	A0A0U1RP93;Q545G1;P97457	A0A0U1RP93	A0A0U1RP93	Myosin regulatory light chain 2, skeletal muscle isoform	Mus musculus (Mouse) []	73	85	Mylpf	Myosin regulatory light chain 2, skeletal muscle isoform	yes	no	2	0.007764	124.42	2293100	723860	0	907310	288990	0	90096	167230	115640	0
DSQVELL	7	0	802.407	Q3TQR8	Q3TQR8	Q3TQR8	Putative uncharacterized protein (Fragment)	Mus musculus (Mouse) []	380	386	Pcnt		yes	yes	1	0.0068651	69.432	3471500	300780	0	220850	0	0	558950	646180	625560	1119200
VTALMPWVQEILEAN	15	0	1712.88	Q9CR35	Q9CR35		Chymotrypsinogen B precursor; ( EC=3.4.21.1; Contains: RecName: Full=Chymotrypsin B chain A; Contains: RecName: Full=Chymotrypsin B chain B; Contains: RecName: Full=Chymotrypsin B chain C)	Mus musculus (Mouse) []	249	263	Ctrb1	Chymotrypsinogen B;Chymotrypsin B chain A;Chymotrypsin B chain B;Chymotrypsin B chain C	yes	yes	2	9.3358e-08	144.47	19646000	0	2642200	0	0	7500300	2009500	1714400	3149900	2629200
VNQIGSVTESLQACK	15	0	1632.81	Q5FW97;P17182;Q6PHC1	Q5FW97		Enolase 1, alpha non-neuron; (SubName: Full=MCG115657; SubName: Full=MCG17183; SubName: Full=Predicted gene, EG433182; SubName: Full=Putative uncharacterized protein)	Mus musculus (Mouse) []	344	358	EG433182;Eno1	Alpha-enolase	yes	no	2	0.021821	85.924	497330	114410	0	196950	83535	0	55264	47172	0	0
SHGVLGLYRGLSSLLYGSIPK	21	1	2216.23	Q8JZU2	Q8JZU2		Tricarboxylate transport protein, mitochondrial precursor; (AltName: Full=Citrate transport protein; Short=CTP; AltName: Full=Solute carrier family 25 member 1; AltName: Full=Tricarboxylate carrier protein)	Mus musculus (Mouse) []	77	97	Slc25a1	Tricarboxylate transport protein, mitochondrial	yes	yes	3	0.016322	72.793	1554300	0	0	0	0	0	702770	392280	459220	0
VSNYIDWINSVMARN	15	1	1780.86	P05208	P05208		Chymotrypsin-like elastase family member 2A precursor; ( EC=3.4.21.71; AltName: Full=Elastase-2; AltName: Full=Elastase-2A)	Mus musculus (Mouse) []	257	271	Cela2a	Chymotrypsin-like elastase family member 2A	yes	yes	2	4.8249e-07	143.55	4611800	0	0	0	0	0	241970	1062900	962690	2344300
SIDDLEDELYAQK	13	0	1537.71	E9Q456;Q8BSH3;Q8BP43;Q545Y3;P58771	E9Q456	E9Q456	Tropomyosin alpha-1 chain	Mus musculus (Mouse) []	216	228	Tpm1	Tropomyosin alpha-1 chain	yes	no	2	0.0064163	125.68	1568500	470500	0	467480	254160	0	0	247880	0	128530
LGANSLLDLVVFGR	14	0	1472.84	Q8K2B3	Q8K2B3	Q8K2B3	Succinate dehydrogenase [ubiquinone] flavoprotein subunit, mitochondrial precursor; ( EC=1.3.5.1; AltName: Full=Flavoprotein subunit of complex II; Short=Fp)	Mus musculus (Mouse) []	452	465	Sdha	Succinate dehydrogenase [ubiquinone] flavoprotein subunit, mitochondrial	yes	yes	2	0.016425	102.05	428810	0	0	0	0	0	193560	0	75882	159370
ELASQPDVDGFLVGGASLKPEFVDIINAKQ	30	2	3156.63	P17751;H7BXC3	P17751		Triosephosphate isomerase; ( Short=TIM; EC=5.3.1.1; AltName: Full=Triose-phosphate isomerase)	Mus musculus (Mouse) []	270	299	Tpi1	Triosephosphate isomerase	yes	no	3	0.024267	35.216	827920	0	0	0	0	0	0	168980	255160	403780
LSPFPFSIDQEGNIYVTQALDR	22	0	2509.25	A2AKS7;Q3U1Y7;Q3TAN0;Q9R100	A2AKS7		Cadherin 17, isoform CRA_a; (SubName: Full=Cadherin-17)	Mus musculus (Mouse) []	278	299	Cdh17	Cadherin-17	yes	no	2;3	0.0030427	75.358	2724000	0	0	0	0	0	1028100	0	1225000	470960
GIVVGIKLDQGGAPLAGTNK	20	1	1907.08	Q3UER1;Q3TJ66;Q91Y97	Q3UER1		Fructose-bisphosphate aldolase; ( EC=4.1.2.13)	Mus musculus (Mouse) []	102	121	Aldob	Fructose-bisphosphate aldolase;Fructose-bisphosphate aldolase B	yes	no	2	0.0016991	78.249	903110	0	0	0	0	0	121760	172950	100070	508330
EADDIVNWLK	10	0	1201.6	Q3TT76;Q3UDR2;Q3URP6;Q3UJA8;Q3UBY9;Q3UA23;Q3U738;Q3TWE3;Q3TIM0;Q3THC3;Q3TGS0;Q3TF72;P09103	Q3TT76	Q3TT76	Protein disulfide-isomerase (Fragment); ( EC=5.3.4.1)	Mus musculus (Mouse) []	123	132	P4hb	Protein disulfide-isomerase	yes	no	2	5.6811e-18	157.91	4912100	0	0	0	0	0	112290	534420	2083600	2181800
MAFMVKSMVGGQLK	14	1	1525.78	A0A1L1SRL3;Q8R1B5	A0A1L1SRL3	A0A1L1SRL3	Complexin-3	Mus musculus (Mouse) []	1	14	Cplx3	Complexin-3	yes	no	2	0.025983	42.718	553110	0	372480	180630	0	0	0	0	0	0
VGVDPLIIPTDYWKK	15	1	1742.96	Q3TL27;Q3UKF5;S4R1I3;Q3UE92;Q6P1B1	Q3TL27		Putative uncharacterized protein	Mus musculus (Mouse) []	117	131	Xpnpep1	Xaa-Pro aminopeptidase 1	yes	no	3	0.013367	66.004	2934800	0	0	0	0	0	383250	0	1407700	1143800
IDSVWPFEK	9	0	1119.56	Q5RKP0;Q499X4;Q3U331;Q3TXD3;Q62465	Q5RKP0	Q5RKP0	Vat1 protein (Fragment)	Mus musculus (Mouse) []	366	374	Vat1	Synaptic vesicle membrane protein VAT-1 homolog	yes	no	2	0.011828	95.741	3126500	0	0	0	0	0	0	739460	689750	1697300
MELQEIQLK	9	0	1130.6	D3Z6I8;Q8C7C3;Q58E70;Q3TJ53;E9Q7Q3;D3Z2H9;Q8K0Z5;A0A0R4J1P2;E9Q5J9;P21107;D3YVR0	D3Z6I8	D3Z6I8	Tropomyosin alpha-3 chain	Mus musculus (Mouse) []	105	113	Tpm3;Tpm3-rs7	Tropomyosin alpha-3 chain	yes	no	2	0.013457	88.819	117550	80141	0	0	37410	0	0	0	0	0
LVILEGELER	10	0	1169.67	Q9D1R6;Q6PJ18;Q61344;CON__Q3SX28;A2AIM4;Q91VH3;P58774	Q9D1R6	Q9D1R6	Putative uncharacterized protein	Mus musculus (Mouse) []	169	178	Tpm2	Tropomyosin beta chain	yes	no	2	0.00029857	133.13	7673500	1928700	0	1879500	1397600	0	745790	1020200	701760	0
AEDEEEINAELTAK	14	0	1560.72	G3UW82;I6L963;B2RWW8;B2RWX0;P13542;Q5SX39;Q5SX40;P13541	G3UW82		MCG140437, isoform CRA_d; (SubName: Full=Myosin, heavy polypeptide 2, skeletal muscle, adult)	Mus musculus (Mouse) []	933	946	Myh2;Myh8;Myh1;Myh4;Myh3	Myosin-8;Myosin-4;Myosin-1;Myosin-3	yes	no	2	0.0074795	123.64	1156600	406410	0	303240	130300	0	103320	102500	110800	0
QGGLGPMNIPLISDPKR	17	1	1791.97	B1AXW4;B1AXW5;B1AXW6;P35700	B1AXW4		Peroxiredoxin-1 (Fragment)	Mus musculus (Mouse) []	94	110	Prdx1	Peroxiredoxin-1	yes	no	3	0.017688	57.288	5204000	0	0	112040	0	0	1992300	168780	469040	2461900
RAISQSGMALSPWAIQKNPLFWAK	24	2	2699.44	Q922R3;Q3V2H7;Q64285	Q922R3		Carboxylic ester hydrolase; ( EC=3.1.1.-)	Mus musculus (Mouse) []	235	258	Cel	Carboxylic ester hydrolase;Bile salt-activated lipase	yes	no	3;4	0.0021454	64.203	2441700	0	0	0	0	0	0	1235700	249610	956400
LNDGHLIPALGFGTYKPK	18	1	1940.05	Q54A37;Q571M4;Q8VC28;D6RGB1;Q9R0M7;Q9JLI0;Q91X42	Q54A37		Dihydrodiol dehydrogenase	Mus musculus (Mouse) []	10	27	Akr1c13;Akr1c12	Aldo-keto reductase family 1 member C13	yes	no	3;4	0.0021136	111.58	12002000	0	0	0	0	0	4231900	1089100	0	6680900
SADTLWGIQK	10	0	1117.58	A0A1B0GSR9;Q564E2;Q3TI99;Q3TCI7;P06151;Q3UDU4;Q99K20;Q3THB4;A0A1B0GSX0;Q3UIC3	A0A1B0GSR9		L-lactate dehydrogenase; ( EC=1.1.1.27)	Mus musculus (Mouse) []	302	311	Ldha	L-lactate dehydrogenase;L-lactate dehydrogenase A chain	yes	no	2	0.00012331	135.71	4366700	0	0	60881	0	0	174750	1331700	290620	2508800
AGAGSATLSMAYAGARFVFSLVDAMNGK	28	1	2762.35	P08249	P08249	P08249	Malate dehydrogenase, mitochondrial precursor; ( EC=1.1.1.37)	Mus musculus (Mouse) []	242	269	Mdh2	Malate dehydrogenase, mitochondrial	yes	yes	3	0.00010011	76.668	1605300	0	0	0	0	0	0	567770	104810	932720
AVHHLQLAALDSHGAIVDGPVPITIEVK	28	0	2899.59	A2AKS7;Q3U1Y7;Q3TAN0;Q9R100	A2AKS7	A2AKS7	Cadherin 17, isoform CRA_a; (SubName: Full=Cadherin-17)	Mus musculus (Mouse) []	89	116	Cdh17	Cadherin-17	yes	no	4	0.0041581	39.124	2006600	0	0	0	0	0	376370	0	1290000	340230
VGGAGNKIIQLIEGK	15	1	1495.87	D3Z0E6;Q3UBN8;Q9Z0S1;Q3U449;A0A1B0GRV0	D3Z0E6		3'(2'),5'-bisphosphate nucleotidase 1	Mus musculus (Mouse) []	163	177	Bpnt1	3(2),5-bisphosphate nucleotidase 1	yes	no	3	6.2852e-35	170.95	8047000	0	0	0	0	0	0	4757700	437430	2851900
AAPAKGENLSLVVHGPGDIR	20	1	2000.08	Q71VF6;Q64442	Q71VF6	Q71VF6	Sorbitol dehydrogenase (Fragment); ( EC=1.1.1.14)	Mus musculus (Mouse) []	2	21	Sord	Sorbitol dehydrogenase	yes	no	3	0.01806	52.045	1920500	0	0	0	0	0	134590	239630	271440	1274900
AALTRNPQFQKLLEWHR	17	2	2107.14	P06745;A0A0U1RP97;B7ZWL9;B2RXT5;A0A0U1RQ72	P06745	P06745	Glucose-6-phosphate isomerase; ( Short=GPI; EC=5.3.1.9; AltName: Full=Autocrine motility factor; Short=AMF; AltName: Full=Neuroleukin; Short=NLK; AltName: Full=Phosphoglucose isomerase; Short=PGI; AltName: Full=Phosphohexose isomerase; Short=PHI)	Mus musculus (Mouse) []	2	18	Gpi;Gpi1	Glucose-6-phosphate isomerase	yes	no	4	0.0086257	65.528	13642000	0	0	0	0	0	906770	0	4257900	8477500
TSQIRQNYSTEVEAAVNRLVNLHLR	25	2	2910.54	A0A1B0GR60;Q9CPX4;Q3UL79;Q3TJJ6;Q3THE6;P29391;Q9CWA4;A0A1B0GRH4;Q3ULW5;Q3UCL5;P49945	A0A1B0GR60	A0A1B0GR60	Ferritin	Mus musculus (Mouse) []	2	26	Ftl1;Ftl2	Ferritin;Ferritin light chain 1;Ferritin light chain 2	yes	no	4	0.0010553	56.766	1355700	0	0	0	0	0	672620	0	683080	0
IEELEEELEAER	12	0	1487.7	B2RY26;B2RXX9;B2RQQ1;Q91Z83;Q02566;Q2TAW4	B2RY26	B2RY26	Myh7 protein	Mus musculus (Mouse) []	1115	1126	Myh7;Myh6	Myosin-7;Myosin-6	yes	no	2	0.0095167	123.79	1315200	609680	0	260660	114320	0	147460	0	183070	0
MWQKAEGEIPSRR	13	2	1586.8	E9QLR3	E9QLR3	E9QLR3	Lysosomal-associated transmembrane protein 4A	Mus musculus (Mouse) []	1	13	Laptm4a		yes	yes	2	0.026778	42.718	573030	0	0	0	0	0	0	263560	0	309480
SYTSILYGNGPGYELK	16	0	1760.86	F8VPQ6;Q0VD75	F8VPQ6		Alkaline phosphatase; ( EC=3.1.3.1)	Mus musculus (Mouse) []	407	422	Alpi	Alkaline phosphatase	yes	no	2	0	277.06	524370	0	0	0	0	0	0	0	289050	235320
SELDQLRQEAEQLKNQIR	18	2	2197.15	H3BLF7;H3BKR2;Q3U1B1;Q3TQ70;P62874	H3BLF7	H3BLF7	Guanine nucleotide-binding protein G(I)/G(S)/G(T) subunit beta-1 (Fragment)	Mus musculus (Mouse) []	2	19	Gnb1	Guanine nucleotide-binding protein G(I)/G(S)/G(T) subunit beta-1	yes	no	3	4.7363e-135	211.49	6343600	0	0	0	0	0	0	1755200	436890	4151500
TASSVLLHTGQKMPLIGLGTWK	22	1	2337.29	Q810X5;B1AXW3;Q80XJ7;Q540D7;Q3UJW9;Q9JII6	Q810X5	Q810X5	Aldehyde reductase (Fragment)	Mus musculus (Mouse) []	2	23	Akr1a1	Alcohol dehydrogenase [NADP(+)]	yes	no	3	0.0042251	63.639	4698800	0	0	0	0	0	0	864720	644040	3190000
IEPELEGSSAVTSHDSSTNGLISFIK	26	0	2717.34	P06745;A0A0U1RQ18	P06745		Glucose-6-phosphate isomerase; ( Short=GPI; EC=5.3.1.9; AltName: Full=Autocrine motility factor; Short=AMF; AltName: Full=Neuroleukin; Short=NLK; AltName: Full=Phosphoglucose isomerase; Short=PGI; AltName: Full=Phosphohexose isomerase; Short=PHI)	Mus musculus (Mouse) []	525	550	Gpi	Glucose-6-phosphate isomerase	yes	no	3	0.0027368	52.359	2118100	0	0	0	0	0	0	1243000	0	875050
IFGGEIKTHILLFLPK	16	1	1825.09	Q3TT76;Q3UDR2;Q3URP6;Q3UJA8;Q3UBY9;Q3UA23;Q3U738;Q3TWE3;Q3TIM0;Q3THC3;Q3TGS0;Q3TF72;P09103	Q3TT76		Protein disulfide-isomerase (Fragment); ( EC=5.3.4.1)	Mus musculus (Mouse) []	250	265	P4hb	Protein disulfide-isomerase	yes	no	4	0.019143	64.394	2248400	0	0	0	0	0	886340	0	1362000	0
AIGLPEDLIQKGKDIK	16	2	1737	Q3V2F7;P12710	Q3V2F7		Fatty acid binding protein 1, liver; (SubName: Full=Putative uncharacterized protein)	Mus musculus (Mouse) []	21	36	Fabp1	Fatty acid-binding protein, liver	yes	no	2	0.027228	101.53	577710	0	0	0	0	0	0	350620	0	227080
ALRVAAFDLDGVLALPSIAGAFRR	24	2	2498.41	Q3UQ71;P34914	Q3UQ71	Q3UQ71	Putative uncharacterized protein	Mus musculus (Mouse) []	2	25	Ephx2	Bifunctional epoxide hydrolase 2;Cytosolic epoxide hydrolase 2;Lipid-phosphate phosphatase	yes	no	3	0.00015296	84.113	996460	0	0	0	0	0	241260	70227	0	684970
ASSTLDNLFKELDKNGDGEVSYEEFEAFFK	30	2	3428.59	Q5VM59;P97816	Q5VM59	Q5VM59	Protein S100; (AltName: Full=S100 calcium-binding protein)	Mus musculus (Mouse) []	46	75	S100g	Protein S100;Protein S100-G	yes	no	4	0.010166	36.142	1159100	0	0	0	0	0	0	0	414620	744440
DKDDDLPQFTSAGESFNKLVSGK	23	2	2497.2	Q9CPY7;A0A0G2JEM7	Q9CPY7	Q9CPY7	Cytosol aminopeptidase; ( EC=3.4.11.1; AltName: Full=Leucine aminopeptidase 3; Short=LAP-3; AltName: Full=Leucyl aminopeptidase; AltName: Full=Proline aminopeptidase; EC=3.4.11.5; AltName: Full=Prolyl aminopeptidase)	Mus musculus (Mouse) []	44	66	Lap3	Cytosol aminopeptidase	yes	no	3	0.015139	54.15	461080	0	0	0	0	0	0	299430	0	161650
AAVPSGASTGIYEALELR	18	0	1803.94	Q5FW97;P17182;Q8CF78;B0QZL1;B1ARR7;D3Z6E4;Q922A0;A0A0N4SUX5;Q545V3;Q3UJ20;P17183;A0A0N4SUI6;B1ARR6;D3YVD3;D3Z2S4;Q4FK59;P21550;Q5SX61;Q5SX60;Q5SX59	Q5FW97	Q5FW97	Enolase 1, alpha non-neuron; (SubName: Full=MCG115657; SubName: Full=MCG17183; SubName: Full=Predicted gene, EG433182; SubName: Full=Putative uncharacterized protein)	Mus musculus (Mouse) []	33	50	EG433182;Eno1;Eno2;Eno3	Alpha-enolase;Enolase;Gamma-enolase;Beta-enolase	yes	no	2	0.027006	74.78	2420600	225500	0	173330	0	0	202320	561060	156250	1102100
KIEPELEGSSAVTSHDSSTNGLISFIK	27	1	2845.43	P06745;A0A0U1RQ18	P06745		Glucose-6-phosphate isomerase; ( Short=GPI; EC=5.3.1.9; AltName: Full=Autocrine motility factor; Short=AMF; AltName: Full=Neuroleukin; Short=NLK; AltName: Full=Phosphoglucose isomerase; Short=PGI; AltName: Full=Phosphohexose isomerase; Short=PHI)	Mus musculus (Mouse) []	524	550	Gpi	Glucose-6-phosphate isomerase	yes	no	3;4	0.0027882	57.316	10654000	0	0	0	0	0	0	3578800	0	7074700
LEGWELFPTPK	11	0	1315.68	G5E814;Q9D8B4	G5E814	G5E814	MCG5603; (SubName: Full=NADH dehydrogenase [ubiquinone] 1 alpha subcomplex subunit 11)	Mus musculus (Mouse) []	132	142	Ndufa11	NADH dehydrogenase [ubiquinone] 1 alpha subcomplex subunit 11	yes	no	2	0.01264	114.86	656370	0	0	0	0	0	0	0	201780	454590
DLFDPIIQDR	10	0	1230.62	A0A0J9YKD4;Q9D6U7;A2RTA0;P07310	A0A0J9YKD4	A0A0J9YKD4	Creatine kinase M-type	Mus musculus (Mouse) []	18	27	Ckm	Creatine kinase M-type	yes	no	2	0.0248	85.862	636660	0	0	580040	56613	0	0	0	0	0
HVGDLGNVTAGKDGVANVSIEDR	23	1	2322.16	P08228	P08228		Superoxide dismutase [Cu-Zn]; ( EC=1.15.1.1)	Mus musculus (Mouse) []	81	103	Sod1	Superoxide dismutase [Cu-Zn]	yes	yes	3;4	0.0025331	77.045	6094400	0	0	0	0	1591900	158910	0	4343500	0
GLKEGIPALDNFLDK	15	1	1628.88	Q99LT6;Q3TPG2;Q3TSK4;Q6P9L9;Q8C153;Q8BMA8;Q3UZ14;Q3UMI7;Q3UDC8;Q3UBL9;Q3TWX1;Q3TLB1;Q3TK17;Q3TJZ1;P58252;Q3TX47;Q3TW58	Q99LT6		Eef2 protein (Fragment)	Mus musculus (Mouse) []	272	286	Eef2	Elongation factor 2	yes	no	3	0.023948	78.401	2089900	0	0	68992	0	0	248070	0	341020	1431800
LDQGGAPLAGTNKETTIQGLDGLSER	26	1	2640.34	Q3UER1;Q3TJ66;Q91Y97	Q3UER1		Fructose-bisphosphate aldolase; ( EC=4.1.2.13)	Mus musculus (Mouse) []	109	134	Aldob	Fructose-bisphosphate aldolase;Fructose-bisphosphate aldolase B	yes	no	3	0.007357	47.018	2025300	0	0	0	0	0	0	0	570650	1454600
AITHPNWNANTMNNDLTLLKLASPAR	26	1	2875.48	Q9ER05;Q9D960;Q9D7P8	Q9ER05		Chymopasin; (SubName: Full=Chymotrypsin A CTRA-1; SubName: Full=Chymotrypsin-like; SubName: Full=MFLJ00366 protein)	Mus musculus (Mouse) []	107	132	Ctrl		yes	no	4	0.0024777	52.359	6779000	0	0	0	0	0	179370	0	4976200	1623400
EYTAGREADDIVNWLKK	17	2	2007.01	Q3TT76;Q3UDR2;Q3URP6;Q3UJA8;Q3UBY9;Q3UA23;Q3U738;Q3TWE3;Q3TIM0;Q3THC3;Q3TGS0;Q3TF72;P09103	Q3TT76		Protein disulfide-isomerase (Fragment); ( EC=5.3.4.1)	Mus musculus (Mouse) []	117	133	P4hb	Protein disulfide-isomerase	yes	no	3	0.0074639	97.2	973760	0	0	0	0	0	252420	0	0	721340
ATLKDQLIVNLLK	13	1	1467.9	A0A1B0GSR9;Q564E2;Q3TI99;Q3TCI7;P06151;Q3UDU4;A0A1B0GT41;A0A1B0GQX5;D3YZQ9;A0A1B0GRC1;A0A1B0GRS2;Q6NXW3;A0A1B0GRW9;A0A1B0GSL7;A0A1B0GS79	A0A1B0GSR9	A0A1B0GSR9	L-lactate dehydrogenase; ( EC=1.1.1.27)	Mus musculus (Mouse) []	2	14	Ldha	L-lactate dehydrogenase;L-lactate dehydrogenase A chain	yes	no	2;3	3.6689e-34	155.33	17539000	0	0	461190	0	0	4000300	94395	320160	12663000
KQGGLGPMNIPLISDPK	17	1	1763.96	B1AXW4;B1AXW5;B1AXW6;P35700	B1AXW4	B1AXW4	Peroxiredoxin-1 (Fragment)	Mus musculus (Mouse) []	93	109	Prdx1	Peroxiredoxin-1	yes	no	3	0.017888	61.649	10245000	0	0	201480	0	0	0	2105100	170350	7768500
DLTDYLMK	8	0	997.479	A0A0U1RQ96;E9Q5F4;E9Q1F2;Q61272;Q61264;Q61275;Q3UCF8;Q3UBQ4;Q3U939;Q3U804;Q61276;Q4KL81;Q3UGS0;Q3UBP6;Q3UAF7;Q3UAF6;Q3UA89;Q3U5R4;Q3TSB7;Q3TIJ9;B2RRX1;Q3UJ36;Q9CXK3;Q497E4;Q3UIJ3;Q3U122;Q3TG92;Q9QZ83;Q61852;P63260;P60710;Q8BFZ3;P63268;P68134;P68033;P62737;I6L9D2;D3YZY0;Q3UD81;G3UZ07;D3Z2K3	A0A0U1RQ96	A0A0U1RQ96	Actin, gamma-enteric smooth muscle (Fragment)	Mus musculus (Mouse) []	112	119	Actb;Acta1;Actc1;Actg1;Actg2;Acta2;Actbl2	Actin, cytoplasmic 2;Actin, cytoplasmic 2, N-terminally processed;Actin, cytoplasmic 1;Actin, cytoplasmic 1, N-terminally processed;Beta-actin-like protein 2;Actin, gamma-enteric smooth muscle;Actin, alpha skeletal muscle;Actin, alpha cardiac muscle 1;Actin, aortic smooth muscle	yes	no	2	0.0053721	116.9	163050000	1234300	160610000	336240	261870	0	119650	197880	186620	103990
AILAELTGR	9	0	942.55	Q3UFJ3;P35486	Q3UFJ3	Q3UFJ3	Pyruvate dehydrogenase E1 component subunit alpha; ( EC=1.2.4.1)	Mus musculus (Mouse) []	133	141	Pdha1	Pyruvate dehydrogenase E1 component subunit alpha;Pyruvate dehydrogenase E1 component subunit alpha, somatic form, mitochondrial	yes	no	2	1.4368e-32	171.53	72817000	292960	72098000	177390	0	0	191970	0	57084	0
IKLTITYGPK	10	1	1132.69	Q3V2F7;P12710	Q3V2F7		Fatty acid binding protein 1, liver; (SubName: Full=Putative uncharacterized protein)	Mus musculus (Mouse) []	48	57	Fabp1	Fatty acid-binding protein, liver	yes	no	3	0.02125	100.69	1773000	0	0	0	0	360580	0	1412400	0	0
VSHVSTGGGASLELLEGK	18	0	1739.91	P09411;P09041	P09411		Phosphoglycerate kinase 1; ( EC=2.7.2.3)	Mus musculus (Mouse) []	389	406	Pgk1;Pgk2	Phosphoglycerate kinase 1;Phosphoglycerate kinase 2	yes	no	3	0.021114	84.403	30177000	0	30133000	0	44177	0	0	0	0	0
AAYPDLENPPLIVTPSQQPK	20	0	2177.14	Q3TVC5;Q9D0I9	Q3TVC5	Q3TVC5	Putative uncharacterized protein (Fragment)	Mus musculus (Mouse) []	90	109	Rars	Arginine--tRNA ligase, cytoplasmic	yes	no	2;3	0.015409	61.87	2431000	0	0	349310	0	0	256350	329300	124820	1371200
ADQLTEEQIAEFK	13	0	1520.74	P62204;Q9D6P8	P62204	P62204	Calmodulin; ( Short=CaM)	Mus musculus (Mouse) []	2	14	Calm1;Calml3	Calmodulin;Calmodulin-like protein 3	yes	no	2	5.4589e-07	142.83	169710000	0	169560000	0	156310	0	0	0	0	0
IQIGSTFEGRPINVLK	16	1	1771	Q7TPZ8	Q7TPZ8		Carboxypeptidase A1 precursor; ( EC=3.4.17.1)	Mus musculus (Mouse) []	146	161	Cpa1	Carboxypeptidase A1	yes	yes	3	0.010777	93.228	315570000	0	315530000	0	44648	0	0	0	0	0
AIAGIINQPYYNYQAGPDAALGR	23	0	2435.22	D3Z0E6;Q3UBN8;Q9Z0S1	D3Z0E6	D3Z0E6	3'(2'),5'-bisphosphate nucleotidase 1	Mus musculus (Mouse) []	90	112	Bpnt1	3(2),5-bisphosphate nucleotidase 1	yes	no	3	0.0026651	73.688	13093000	0	13093000	0	0	0	0	0	0	0
KWDTCAPEVILHAVGGK	17	1	1879.96	D3Z0E6;Q3UBN8;Q9Z0S1;Q3U449;A0A1B0GRV0	D3Z0E6		3'(2'),5'-bisphosphate nucleotidase 1	Mus musculus (Mouse) []	190	206	Bpnt1	3(2),5-bisphosphate nucleotidase 1	yes	no	3	2.6505e-49	177.39	14825000	0	14825000	0	0	0	0	0	0	0
NGNPLNSVFVAPAVTPVK	18	0	1822.99	P70158	P70158	P70158	Acid sphingomyelinase-like phosphodiesterase 3a precursor; ( Short=ASM-like phosphodiesterase 3a; EC=3.1.4.-)	Mus musculus (Mouse) []	303	320	Smpdl3a	Acid sphingomyelinase-like phosphodiesterase 3a	yes	yes	2	6.6356e-49	175.01	3103100	0	3103100	0	0	0	0	0	0	0
LSGSNPYTTVTPQIINSK	18	0	1919	Q3ULT2;Q3UDJ7;A0A1L1SV25;P57780;A0A1L1SVJ6	Q3ULT2	Q3ULT2	Actinin alpha 4; (SubName: Full=Non-muscle alpha-actinin 4; SubName: Full=Putative uncharacterized protein)	Mus musculus (Mouse) []	606	623	Actn4	Alpha-actinin-4	yes	no	2	4.6663e-114	238.88	19235000	0	19235000	0	0	0	0	0	0	0
MLDAEDIVNTARPDEK	16	1	1815.87	Q3ULT2;Q3UDJ7;A0A1L1SV25;P57780;D3Z0L8;Q1A602	Q3ULT2		Actinin alpha 4; (SubName: Full=Non-muscle alpha-actinin 4; SubName: Full=Putative uncharacterized protein)	Mus musculus (Mouse) []	241	256	Actn4	Alpha-actinin-4	yes	no	2	9.1801e-153	218.02	3433200	0	3433200	0	0	0	0	0	0	0
LDVPQNLMFGK	11	0	1260.65	Q5MPX5;E9Q4G8;E9Q3Q6;Q54AJ5;Q61490	Q5MPX5	Q5MPX5	Activated leukocyte cell adhesion molecule soluble isoform; (SubName: Full=CD166 antigen)	Mus musculus (Mouse) []	45	55	Alcam	CD166 antigen	yes	no	2	0.012316	117.53	21544000	0	21544000	0	0	0	0	0	0	0
GNWGYLDQAAALR	13	0	1433.71	Q91WG0	Q91WG0		Acylcarnitine hydrolase precursor; ( Short=ACH M1; EC=3.1.1.28; AltName: Full=Carboxylesterase 2; Short=CES 2; AltName: Full=Peroxisome proliferator-inducible acylcarnitine hydrolase)	Mus musculus (Mouse) []	196	208	Ces2c	Acylcarnitine hydrolase	yes	yes	2	5.6551e-129	211.64	17090000	0	17090000	0	0	0	0	0	0	0
NLHHEVELGVLLGK	14	0	1556.87	Q8R0F8	Q8R0F8		Acylpyruvase FAHD1, mitochondrial precursor; ( EC=3.7.1.5; AltName: Full=Fumarylacetoacetate hydrolase domain-containing protein 1; AltName: Full=Oxaloacetate decarboxylase; Short=OAA decarboxylase; EC=4.1.1.3)	Mus musculus (Mouse) []	70	83	Fahd1	Acylpyruvase FAHD1, mitochondrial	yes	yes	3	0.026031	78.486	26762000	0	26762000	0	0	0	0	0	0	0
GIALPADTVEELR	13	0	1382.74	Q4FK28;P03958;Q4FJZ7	Q4FK28		Ada protein; (SubName: Full=Adenosine deaminase, isoform CRA_a)	Mus musculus (Mouse) []	35	47	Ada	Adenosine deaminase	yes	no	2	0.0017893	130.01	182780000	0	182780000	0	0	0	0	0	0	0
TVVAMDLAGDETIEGSSLFPGHVEAYEGAVK	31	0	3191.53	Q4FK28;P03958	Q4FK28		Ada protein; (SubName: Full=Adenosine deaminase, isoform CRA_a)	Mus musculus (Mouse) []	176	206	Ada	Adenosine deaminase	yes	no	3	0.0056695	56.972	31454000	0	31454000	0	0	0	0	0	0	0
SSEMNVLIPTEGGDFNEFPVPEQFK	25	0	2810.31	Q3UVJ2;Q3UNQ0;Q3U0U5;Q3TC53;P40124	Q3UVJ2	Q3UVJ2	Adenylyl cyclase-associated protein	Mus musculus (Mouse) []	433	457	Cap1	Adenylyl cyclase-associated protein;Adenylyl cyclase-associated protein 1	yes	no	3	0.00085724	67.88	2976600	0	2976600	0	0	0	0	0	0	0
DGGIPADPNNIFLSTGASDAIVTMLK	26	0	2616.31	Q566C3;Q8QZR5	Q566C3	Q566C3	Alanine aminotransferase 1; (SubName: Full=Glutamic pyruvic transaminase 1, soluble, isoform CRA_c)	Mus musculus (Mouse) []	144	169	Gpt	Alanine aminotransferase 1	yes	no	2;3	3.0691e-08	89.039	1437400	0	1437400	0	0	0	0	0	0	0
LCPPVPGQALMGMVVSPPTPSEPSFK	26	0	2722.35	Q566C3;Q8QZR5	Q566C3		Alanine aminotransferase 1; (SubName: Full=Glutamic pyruvic transaminase 1, soluble, isoform CRA_c)	Mus musculus (Mouse) []	348	373	Gpt	Alanine aminotransferase 1	yes	no	3	7.5215e-09	93.551	4368600	0	4368600	0	0	0	0	0	0	0
LTEQVFNEAPGIR	13	0	1472.76	Q566C3;Q8QZR5	Q566C3		Alanine aminotransferase 1; (SubName: Full=Glutamic pyruvic transaminase 1, soluble, isoform CRA_c)	Mus musculus (Mouse) []	392	404	Gpt	Alanine aminotransferase 1	yes	no	2	1.7078e-45	173.72	11386000	0	11386000	0	0	0	0	0	0	0
APQVSTPTLVEAAR	14	0	1438.78	Q546G4;P07724	Q546G4	Q546G4	Albumin 1; (SubName: Full=Putative uncharacterized protein; SubName: Full=Serum albumin)	Mus musculus (Mouse) []	439	452	Alb	Serum albumin	yes	no	2	0.0078195	123.26	79695000	0	79695000	0	0	0	0	0	0	0
LSQTFPNADFAEITK	15	0	1680.84	Q546G4;P07724	Q546G4		Albumin 1; (SubName: Full=Putative uncharacterized protein; SubName: Full=Serum albumin)	Mus musculus (Mouse) []	243	257	Alb	Serum albumin	yes	no	2	8.7533e-259	225.13	1039500000	0	1039500000	0	0	0	0	0	0	0
VCLISCGFPTGYGAAVNSAK	20	0	2070.99	E9Q4Y1;E9Q5Z6;A1L3C0	E9Q4Y1		Alcohol dehydrogenase 6A (class V)	Mus musculus (Mouse) []	170	189	Adh6a		yes	no	2	0	310.57	37341000	0	37341000	0	0	0	0	0	0	0
VLILIIPQCR	10	0	1223.74	E9Q4Y1;E9Q5Z6;A1L3C0;Q9D932	E9Q4Y1		Alcohol dehydrogenase 6A (class V)	Mus musculus (Mouse) []	90	99	Adh6a		yes	no	2	0.0090712	116.9	69997000	0	69997000	0	0	0	0	0	0	0
YLAPTILTDVDPNSK	15	0	1645.86	Q8C5J1;Q99PH3;Q8C3C9;Q3U7B5;Q8BQ93;B1AV77;Q99PH4;B1ATI0;P47740	Q8C5J1		Aldehyde dehydrogenase	Mus musculus (Mouse) []	312	326	Aldh3a2	Aldehyde dehydrogenase;Fatty aldehyde dehydrogenase	yes	no	2	1.1298e-07	144.28	5252600	0	5252600	0	0	0	0	0	0	0
FPYMALSK	8	0	955.484	Q1LZM2;F8VQM0;P24822	Q1LZM2		Alkaline phosphatase (Fragment); ( EC=3.1.3.1)	Mus musculus (Mouse) []	92	99	Akp3;Iap	Alkaline phosphatase;Intestinal-type alkaline phosphatase	yes	no	2	0.020146	73.248	29659000	0	29659000	0	0	0	0	0	0	0
GQLEGHLGPETPLAMDLFPYMALSK	25	0	2714.34	F8VPQ6;Q0VD75	F8VPQ6	F8VPQ6	Alkaline phosphatase; ( EC=3.1.3.1)	Mus musculus (Mouse) []	77	101	Alpi	Alkaline phosphatase	yes	no	3	3.4093e-07	111.44	5780500	0	5780500	0	0	0	0	0	0	0
NWYSDAEMPASALQDGCK	18	0	2041.85	F8VPQ6;Q0VD75	F8VPQ6		Alkaline phosphatase; ( EC=3.1.3.1)	Mus musculus (Mouse) []	187	204	Alpi	Alkaline phosphatase	yes	no	2	0	326.57	30618000	0	30618000	0	0	0	0	0	0	0
NWGEGWGMVPSDR	13	0	1489.64	Q8C5B4;Q61298	Q8C5B4		Alpha-amylase; ( EC=3.2.1.1)	Mus musculus (Mouse) []	291	303		Alpha-amylase	yes	no	2	1.0718e-109	198.32	60560000	0	60560000	0	0	0	0	0	0	0
EEYSGVIEEFLATGEK	16	0	1799.85	Q8VCT3	Q8VCT3	Q8VCT3	Aminopeptidase B; ( Short=AP-B; EC=3.4.11.6; AltName: Full=Arginine aminopeptidase; AltName: Full=Arginyl aminopeptidase; AltName: Full=Cytosol aminopeptidase IV)	Mus musculus (Mouse) []	261	276	Rnpep	Aminopeptidase B	yes	yes	2	1.974e-11	142.12	2463200	0	2463200	0	0	0	0	0	0	0
NGANEGFHEAVGEIMSLSAATPK	23	0	2329.1	C7ECU2;Q3URC9;Q8R0I0;F6X479;Q3UXR1	C7ECU2	C7ECU2	Angiotensin I converting enzyme 2 (Fragment)	Mus musculus (Mouse) []	394	416	Ace2	Angiotensin-converting enzyme 2;Processed angiotensin-converting enzyme 2	yes	no	3	0.0044944	68.952	40466000	0	40466000	0	0	0	0	0	0	0
MDEGSEVSTDGNSLIK	16	0	1680.75	E9Q655;Q3UUF8	E9Q655	E9Q655	Ankyrin repeat domain-containing protein 34B (Fragment)	Mus musculus (Mouse) []	1	16	Ankrd34b	Ankyrin repeat domain-containing protein 34B	yes	no	2	0.015701	76.943	20501000	0	20501000	0	0	0	0	0	0	0
LAPATGTPVVGGLTYR	16	0	1571.87	O08691;Q8R1Q7	O08691		Arginase-2, mitochondrial precursor; ( EC=3.5.3.1; AltName: Full=Kidney-type arginase; AltName: Full=Non-hepatic arginase; AltName: Full=Type II arginase)	Mus musculus (Mouse) []	259	274	Arg2	Arginase-2, mitochondrial;Arginase	yes	no	2	1.0936e-92	196.7	49831000	0	49831000	0	0	0	0	0	0	0
NLDYVATSIHEAVTK	15	0	1659.85	P05201	P05201		Aspartate aminotransferase, cytoplasmic; ( Short=cAspAT; EC=2.6.1.1; EC=2.6.1.3; AltName: Full=Cysteine aminotransferase, cytoplasmic; AltName: Full=Cysteine transaminase, cytoplasmic; Short=cCAT; AltName: Full=Glutamate oxaloacetate transaminase 1; AltName: Full=Transaminase A)	Mus musculus (Mouse) []	397	411	Got1	Aspartate aminotransferase, cytoplasmic	yes	yes	2	3.7283e-203	267.77	47976000	0	47976000	0	0	0	0	0	0	0
ASAELALGENNEVLK	15	0	1556.8	P05202	P05202	P05202	Aspartate aminotransferase, mitochondrial precursor; ( Short=mAspAT; EC=2.6.1.1; EC=2.6.1.7; AltName: Full=Fatty acid-binding protein; Short=FABP-1; AltName: Full=Glutamate oxaloacetate transaminase 2; AltName: Full=Kynurenine aminotransferase 4; AltName: Full=Kynurenine aminotransferase IV; AltName: Full=Kynurenine--oxoglutarate transaminase 4; AltName: Full=Kynurenine--oxoglutarate transaminase…	Mus musculus (Mouse) []	108	122	Got2	Aspartate aminotransferase, mitochondrial	yes	yes	2	0	282.21	147510000	0	147510000	0	0	0	0	0	0	0
EYLPIGGLAEFCK	13	0	1495.74	P05202	P05202		Aspartate aminotransferase, mitochondrial precursor; ( Short=mAspAT; EC=2.6.1.1; EC=2.6.1.7; AltName: Full=Fatty acid-binding protein; Short=FABP-1; AltName: Full=Glutamate oxaloacetate transaminase 2; AltName: Full=Kynurenine aminotransferase 4; AltName: Full=Kynurenine aminotransferase IV; AltName: Full=Kynurenine--oxoglutarate transaminase 4; AltName: Full=Kynurenine--oxoglutarate transaminase…	Mus musculus (Mouse) []	95	107	Got2	Aspartate aminotransferase, mitochondrial	yes	yes	2	3.5089e-287	251.43	103310000	0	103310000	0	0	0	0	0	0	0
IAATILTSPDLRK	13	1	1397.82	P05202	P05202		Aspartate aminotransferase, mitochondrial precursor; ( Short=mAspAT; EC=2.6.1.1; EC=2.6.1.7; AltName: Full=Fatty acid-binding protein; Short=FABP-1; AltName: Full=Glutamate oxaloacetate transaminase 2; AltName: Full=Kynurenine aminotransferase 4; AltName: Full=Kynurenine aminotransferase IV; AltName: Full=Kynurenine--oxoglutarate transaminase 4; AltName: Full=Kynurenine--oxoglutarate transaminase…	Mus musculus (Mouse) []	326	338	Got2	Aspartate aminotransferase, mitochondrial	yes	yes	2	0.0094448	106.29	30796000	0	30796000	0	0	0	0	0	0	0
LGLIPEEFFQFLYPK	15	0	1839.98	Q5I0W0;Q3UF04;Q3TJD4;Q9CQQ7	Q5I0W0	Q5I0W0	ATP synthase, H+ transporting, mitochondrial F0 complex, subunit b, isoform 1; (SubName: Full=ATP synthase, H+ transporting, mitochondrial F0 complex, subunit b, isoform 1, isoform CRA_a; SubName: Full=Putative uncharacterized protein)	Mus musculus (Mouse) []	56	70	Atp5f1	ATP synthase F(0) complex subunit B1, mitochondrial	yes	no	2	5.1035e-11	157.68	10313000	0	0	10313000	0	0	0	0	0	0
SDASYPPITDWFWFK	15	0	1858.86	J3QP71;K3W4Q8;O55108;O55107;P18572	J3QP71	J3QP71	Basigin (Fragment)	Mus musculus (Mouse) []	111	125	Bsg	Basigin	yes	no	2	0.020653	89.403	1031400	0	1031400	0	0	0	0	0	0	0
ATVQGAQHVFQHVVPQEGKPVTNQK	25	1	2726.43	E9Q6V3;E9PZH4;Q8R016	E9Q6V3	E9Q6V3	Bleomycin hydrolase	Mus musculus (Mouse) []	44	68	Blmh	Bleomycin hydrolase	yes	no	4	0.0016591	59.547	21752000	0	21752000	0	0	0	0	0	0	0
ITQVQWNDPGAQYSLVNK	18	0	2060.03	A2AKS7;Q3U1Y7;Q3TAN0;Q9R100	A2AKS7		Cadherin 17, isoform CRA_a; (SubName: Full=Cadherin-17)	Mus musculus (Mouse) []	258	275	Cdh17	Cadherin-17	yes	no	2;3	7.0113e-266	283.07	70914000	0	70914000	0	0	0	0	0	0	0
TNPPAVTFELTGETDGIFK	19	0	2036.01	A2AKS7;Q3U1Y7;Q3TAN0;Q9R100	A2AKS7		Cadherin 17, isoform CRA_a; (SubName: Full=Cadherin-17)	Mus musculus (Mouse) []	52	70	Cdh17	Cadherin-17	yes	no	2	1.2624e-05	135.23	4336600	0	4336600	0	0	0	0	0	0	0
DTGTAGLVQYFIEK	14	0	1540.78	E9Q7P9	E9Q7P9	E9Q7P9	Cadherin-related family member 2 precursor	Mus musculus (Mouse) []	152	165	Cdhr2		yes	yes	2	1.2874e-46	193.49	20066000	0	20066000	0	0	0	0	0	0	0
FFSLEGVNYPALK	13	0	1483.77	A0PJK7;Q8VHF2	A0PJK7	A0PJK7	Cadherin-related family member 5; (SubName: Full=Mucin and cadherin like, isoform CRA_a; SubName: Full=Mupcdh protein)	Mus musculus (Mouse) []	177	189	Cdhr5	Cadherin-related family member 5	yes	no	2	1.184e-74	193.83	2213200	0	2213200	0	0	0	0	0	0	0
NEAVVFPEEPEVSEDLK	17	0	1929.92	B1AUD3;Q8VBY2	B1AUD3	B1AUD3	Calcium/calmodulin-dependent protein kinase kinase 1 (Fragment)	Mus musculus (Mouse) []	247	263	Camkk1	Calcium/calmodulin-dependent protein kinase kinase 1	yes	no	2	0.0067287	95.477	978060	0	978060	0	0	0	0	0	0	0
STWEVIQESEDFK	13	0	1596.73	Q9D7Z6	Q9D7Z6		Calcium-activated chloride channel regulator 1 precursor; ( EC=3.4.-.-; AltName: Full=Calcium-activated chloride channel family member 3; Short=mCLCA3; AltName: Full=Protein gob-5)	Mus musculus (Mouse) []	272	284	Clca1	Calcium-activated chloride channel regulator 1	yes	yes	2	0	300.89	85755000	0	85755000	0	0	0	0	0	0	0
ADQLTEEQIAEFKEAFSLFDKDGDGTITTK	30	2	3346.61	P62204	P62204		Calmodulin; ( Short=CaM)	Mus musculus (Mouse) []	2	31	Calm1	Calmodulin	yes	yes	3	0.00066759	45.666	601960	0	601960	0	0	0	0	0	0	0
DGNGYISAAELR	12	0	1264.6	P62204;Q3UKW2	P62204		Calmodulin; ( Short=CaM)	Mus musculus (Mouse) []	96	107	Calm1	Calmodulin	yes	no	2	0.015176	114.71	6327900	0	6327900	0	0	0	0	0	0	0
TSEANHDSSLKPLSISYNPATAK	23	1	2430.2	P13634	P13634	P13634	Carbonic anhydrase 1; ( EC=4.2.1.1; AltName: Full=Carbonate dehydratase I; AltName: Full=Carbonic anhydrase I; Short=CA-I)	Mus musculus (Mouse) []	36	58	Ca1	Carbonic anhydrase 1	yes	yes	4	0.0027607	72.585	41473000	0	41473000	0	0	0	0	0	0	0
TEDELLETSLK	11	0	1276.64	Q8VCT4	Q8VCT4		Carboxylesterase 1D precursor; (AltName: Full=Carboxylesterase 3; EC=3.1.1.1; EC=3.1.1.67; AltName: Full=Fatty acid ethyl ester synthase; Short=FAEE synthase; AltName: Full=Triacylglycerol hydrolase; Short=TGH)	Mus musculus (Mouse) []	289	299	Ces1d	Carboxylesterase 1D	yes	yes	2	2.6407e-45	175.93	6833800	0	6833800	0	0	0	0	0	0	0
AISESGVAFIPGMFTK	16	0	1653.84	Q924V7;Q91WU0	Q924V7	Q924V7	Carboxylic ester hydrolase (Fragment); ( EC=3.1.1.-)	Mus musculus (Mouse) []	56	71	Ces1f	Carboxylic ester hydrolase	yes	no	2	0.0021557	127.56	3156100	0	3156100	0	0	0	0	0	0	0
NFNTVPYIVGINK	13	0	1477.79	Q924V7;Q91WU0;H3BL34;Q3UN14;D3Z298;Q64176	Q924V7		Carboxylic ester hydrolase (Fragment); ( EC=3.1.1.-)	Mus musculus (Mouse) []	152	164	Ces1f;Ces1e;Ces1h	Carboxylic ester hydrolase;Carboxylesterase 1E	yes	no	2	1.2391e-150	219.03	2411900	0	2411900	0	0	0	0	0	0	0
NFQMIPGVVDGEFLPK	16	0	1789.91	E9PV38;Q8R097	E9PV38	E9PV38	Carboxylic ester hydrolase; ( EC=3.1.1.-)	Mus musculus (Mouse) []	307	322	Ces2g	Carboxylic ester hydrolase	yes	no	2	0.0029971	126.1	10423000	0	10423000	0	0	0	0	0	0	0
AILESGSSNAPWAVK	15	0	1528.79	Q499C7;Q03311	Q499C7	Q499C7	Carboxylic ester hydrolase; ( EC=3.1.1.-)	Mus musculus (Mouse) []	249	263	Bche	Carboxylic ester hydrolase;Cholinesterase	yes	no	2	1.5885e-17	148.78	1828900	0	1828900	0	0	0	0	0	0	0
DALDDVIGDYNIICPALEFTKK	22	1	2509.24	Q499C7;Q03311	Q499C7		Carboxylic ester hydrolase; ( EC=3.1.1.-)	Mus musculus (Mouse) []	416	437	Bche	Carboxylic ester hydrolase;Cholinesterase	yes	no	3	0.02721	36.253	2416800	0	2416800	0	0	0	0	0	0	0
LGAVYTEGGFVEGVNKK	17	1	1766.92	Q922R3;Q3V2H7;Q64285	Q922R3		Carboxylic ester hydrolase; ( EC=3.1.1.-)	Mus musculus (Mouse) []	23	39	Cel	Carboxylic ester hydrolase;Bile salt-activated lipase	yes	no	3	0.009211	69.258	72285000	0	72285000	0	0	0	0	0	0	0
LSLLGGDSVDIFK	13	0	1362.74	Q922R3;Q3V2H7;Q64285	Q922R3		Carboxylic ester hydrolase; ( EC=3.1.1.-)	Mus musculus (Mouse) []	40	52	Cel	Carboxylic ester hydrolase;Bile salt-activated lipase	yes	no	2	1.0393e-59	186.87	81615000	0	81615000	0	0	0	0	0	0	0
VGPLGFLSTGDANLPGNFGLR	21	0	2101.1	Q922R3;Q3V2H7;Q64285	Q922R3		Carboxylic ester hydrolase; ( EC=3.1.1.-)	Mus musculus (Mouse) []	165	185	Cel	Carboxylic ester hydrolase;Bile salt-activated lipase	yes	no	2;3	4.8998e-141	214.58	4855600	0	4855600	0	0	0	0	0	0	0
FSTGGTNRPAIWIDTGIHSR	20	1	2185.1	Q7TPZ8	Q7TPZ8		Carboxypeptidase A1 precursor; ( EC=3.4.17.1)	Mus musculus (Mouse) []	162	181	Cpa1	Carboxypeptidase A1	yes	yes	3	5.102e-140	209.19	105170000	0	105170000	0	0	0	0	0	0	0
NWDAAFGMPGASSNPCSETYR	21	0	2316.95	Q7TPZ8	Q7TPZ8		Carboxypeptidase A1 precursor; ( EC=3.4.17.1)	Mus musculus (Mouse) []	256	276	Cpa1	Carboxypeptidase A1	yes	yes	2	0.0008023	133.9	2392800	0	2392800	0	0	0	0	0	0	0
EWVTQATALWTANK	14	0	1617.82	Q504N0	Q504N0	Q504N0	Carboxypeptidase A2 precursor; ( EC=3.4.17.15)	Mus musculus (Mouse) []	180	193	Cpa2	Carboxypeptidase A2	yes	yes	2	0	331.48	21867000	0	21867000	0	0	0	0	0	0	0
DKGFFGFLLPESQIR	15	1	1752.92	B2RS76	B2RS76	B2RS76	Carboxypeptidase B1 (Tissue); (SubName: Full=Carboxypeptidase B1 (Tissue), isoform CRA_b; SubName: Full=Carboxypeptidase B1 (tissue))	Mus musculus (Mouse) []	379	393	Cpb1		yes	yes	2	8.3888e-59	180.3	15817000	0	15817000	0	0	0	0	0	0	0
EWISPAFCQWFVR	13	0	1724.81	B2RS76	B2RS76		Carboxypeptidase B1 (Tissue); (SubName: Full=Carboxypeptidase B1 (Tissue), isoform CRA_b; SubName: Full=Carboxypeptidase B1 (tissue))	Mus musculus (Mouse) []	177	189	Cpb1		yes	yes	2;3	2.1752e-151	233.09	6191700	0	6191700	0	0	0	0	0	0	0
GFFGFLLPESQIR	13	0	1509.8	B2RS76	B2RS76		Carboxypeptidase B1 (Tissue); (SubName: Full=Carboxypeptidase B1 (Tissue), isoform CRA_b; SubName: Full=Carboxypeptidase B1 (tissue))	Mus musculus (Mouse) []	381	393	Cpb1		yes	yes	2	4.9974e-46	201.61	27327000	0	27327000	0	0	0	0	0	0	0
LPENYEELNALVK	13	0	1530.79	B2RS76	B2RS76		Carboxypeptidase B1 (Tissue); (SubName: Full=Carboxypeptidase B1 (Tissue), isoform CRA_b; SubName: Full=Carboxypeptidase B1 (tissue))	Mus musculus (Mouse) []	318	330	Cpb1		yes	yes	2	3.3085e-287	257.54	21471000	0	21471000	0	0	0	0	0	0	0
DAILFPSFIHSQK	13	0	1501.79	Q3UF58;Q91XI2;Q8C6E3;Q542K4;Q3UZE7;Q3TVZ1;P24270	Q3UF58	Q3UF58	Catalase; ( EC=1.11.1.6)	Mus musculus (Mouse) []	156	168	Cat	Catalase	yes	no	2	0.01329	111.27	4520100	0	4520100	0	0	0	0	0	0	0
EMGNTVMDIIR	11	0	1277.61	A2AIJ2;A2AIJ1;Q3UII2;P40237	A2AIJ2	A2AIJ2	CD82 antigen (Fragment)	Mus musculus (Mouse) []	116	126	Cd82	Tetraspanin;CD82 antigen	yes	no	2	4.2241e-12	142.43	19357000	0	19357000	0	0	0	0	0	0	0
SVTLPCTYNTYVSDR	15	0	1774.82	A0A0R4J209;Q9JKA5;Q9D7V7	A0A0R4J209		Cell surface A33 antigen; (SubName: Full=Glycoprotein A33 (Transmembrane), isoform CRA_a)	Mus musculus (Mouse) []	38	52	Gpa33	Cell surface A33 antigen	yes	no	2	2.2138e-34	166.7	10318000	0	10318000	0	0	0	0	0	0	0
LQQVVLPLVTVNQCR	15	0	1765.99	Q9ER05;Q9D960;Q9D7P8;Q9DC82	Q9ER05		Chymopasin; (SubName: Full=Chymotrypsin A CTRA-1; SubName: Full=Chymotrypsin-like; SubName: Full=MFLJ00366 protein)	Mus musculus (Mouse) []	174	188	Ctrl		yes	no	2;3	2.0245e-60	193.28	96074000	0	96074000	0	0	0	0	0	0	0
LLVVDYATCSSASWWGSSVK	20	0	2215.06	P05208	P05208	P05208	Chymotrypsin-like elastase family member 2A precursor; ( EC=3.4.21.71; AltName: Full=Elastase-2; AltName: Full=Elastase-2A)	Mus musculus (Mouse) []	180	199	Cela2a	Chymotrypsin-like elastase family member 2A	yes	yes	2	0.0018759	80.507	2217900	0	2217900	0	0	0	0	0	0	0
VSNYIDWINSVMAR	14	0	1666.81	P05208	P05208		Chymotrypsin-like elastase family member 2A precursor; ( EC=3.4.21.71; AltName: Full=Elastase-2; AltName: Full=Elastase-2A)	Mus musculus (Mouse) []	257	270	Cela2a	Chymotrypsin-like elastase family member 2A	yes	yes	3	0.0074203	109.95	6784100	0	6784100	0	0	0	0	0	0	0
WNSQNVGNGYDIALIK	16	0	1790.9	P05208	P05208		Chymotrypsin-like elastase family member 2A precursor; ( EC=3.4.21.71; AltName: Full=Elastase-2; AltName: Full=Elastase-2A)	Mus musculus (Mouse) []	113	128	Cela2a	Chymotrypsin-like elastase family member 2A	yes	yes	2	0	341.72	317810000	0	317810000	0	0	0	0	0	0	0
DGSFHHTCGGSLITPDWVLTAGHCISTSR	29	0	3168.45	Q9CQ52	Q9CQ52	Q9CQ52	Chymotrypsin-like elastase family member 3B precursor; ( EC=3.4.21.70; AltName: Full=Elastase IIIB; AltName: Full=Elastase-3B; AltName: Full=Protease E)	Mus musculus (Mouse) []	50	78	Cela3b	Chymotrypsin-like elastase family member 3B	yes	yes	4	0.0017439	51.398	6479200	0	6479200	0	0	0	0	0	0	0
SAQLGDAVQLACLPPAGEILPNGAPCYISGWGR	33	0	3437.69	Q9CQ52;A2A9U8	Q9CQ52		Chymotrypsin-like elastase family member 3B precursor; ( EC=3.4.21.70; AltName: Full=Elastase IIIB; AltName: Full=Elastase-3B; AltName: Full=Protease E)	Mus musculus (Mouse) []	131	163	Cela3b;Cela3a	Chymotrypsin-like elastase family member 3B	yes	no	3	2.4517e-12	91.809	1295300	0	1295300	0	0	0	0	0	0	0
LATPAQFSETVSAVCLPTVDDDFPAGTLCATTGWGK	36	0	3782.78	Q9CR35	Q9CR35		Chymotrypsinogen B precursor; ( EC=3.4.21.1; Contains: RecName: Full=Chymotrypsin B chain A; Contains: RecName: Full=Chymotrypsin B chain B; Contains: RecName: Full=Chymotrypsin B chain C)	Mus musculus (Mouse) []	126	161	Ctrb1	Chymotrypsinogen B;Chymotrypsin B chain A;Chymotrypsin B chain B;Chymotrypsin B chain C	yes	yes	3;4	0.0020569	36.215	1655000	0	1655000	0	0	0	0	0	0	0
TTDVVVAGEFDQGSDEENVQVLK	23	0	2478.18	Q9CR35	Q9CR35		Chymotrypsinogen B precursor; ( EC=3.4.21.1; Contains: RecName: Full=Chymotrypsin B chain A; Contains: RecName: Full=Chymotrypsin B chain B; Contains: RecName: Full=Chymotrypsin B chain C)	Mus musculus (Mouse) []	80	102	Ctrb1	Chymotrypsinogen B;Chymotrypsin B chain A;Chymotrypsin B chain B;Chymotrypsin B chain C	yes	yes	3	0.00044051	81.884	28396000	0	28396000	0	0	0	0	0	0	0
IFTVDNNLLPVGK	13	0	1428.8	P01027	P01027	P01027	Complement C3 precursor; (AltName: Full=HSE-MSF; Contains: RecName: Full=Complement C3 beta chain; Contains: RecName: Full=C3-beta-c; Short=C3bc; Contains: RecName: Full=Complement C3 alpha chain; Contains: RecName: Full=C3a anaphylatoxin; Contains: RecName: Full=Acylation stimulating protein; Short=ASP; AltName: Full=C3adesArg; Contains: RecName: Full=Complement C3b alpha' chain; Contains: RecNa…	Mus musculus (Mouse) []	150	162	C3	Complement C3;Complement C3 beta chain;C3-beta-c;Complement C3 alpha chain;C3a anaphylatoxin;Acylation stimulating protein;Complement C3b alpha chain;Complement C3c alpha chain fragment 1;Complement C3dg fragment;Complement C3g fragment;Complement C3d fragment;Complement C3f fragment;Complement C3c alpha chain fragment 2	yes	yes	2	1.5132e-45	169.21	23024000	0	23024000	0	0	0	0	0	0	0
EGSLPLQFEWQK	12	0	1460.73	P97792	P97792	P97792	Coxsackievirus and adenovirus receptor homolog precursor; ( Short=CAR; Short=mCAR)	Mus musculus (Mouse) []	166	177	Cxadr	Coxsackievirus and adenovirus receptor homolog	yes	yes	2	5.3741e-17	155.06	15724000	0	15724000	0	0	0	0	0	0	0
LGYILTCPSNLGTGLR	16	0	1733.91	Q545N7;P30275;Q6P8J7	Q545N7		Creatine kinase, mitochondrial 1, ubiquitous, isoform CRA_a; (SubName: Full=Putative uncharacterized protein)	Mus musculus (Mouse) []	311	326	Ckmt1;Ckmt2	Creatine kinase U-type, mitochondrial;Creatine kinase S-type, mitochondrial	yes	no	2	7.426e-232	291.5	91199000	0	91199000	0	0	0	0	0	0	0
LSEMTEAEQQQLIDDHFLFDKPVSPLLTAAGMAR	34	1	3800.88	Q545N7;P30275;A2ARP5	Q545N7		Creatine kinase, mitochondrial 1, ubiquitous, isoform CRA_a; (SubName: Full=Putative uncharacterized protein)	Mus musculus (Mouse) []	210	243	Ckmt1	Creatine kinase U-type, mitochondrial	yes	no	4	4.4929e-13	83.026	57968000	0	57968000	0	0	0	0	0	0	0
AIGAVPLIQGEYMIPCEK	18	0	1988.01	Q8VCK2;A0A1B0GT66;F6Y6L6;Q3U7I9;F8WIR1;Q3UCW4;Q3UCD9;Q3UC89;Q3UAQ1;Q3U8W5;Q3U7P0;Q3U651;Q3TXL5;Q3TWR6;Q3TWD0;Q3TIR0;Q8C243;P18242	Q8VCK2	Q8VCK2	Ctsd protein (Fragment)	Mus musculus (Mouse) []	119	136	Ctsd	Cathepsin D	yes	no	2	0.0037847	99.669	23349000	0	23349000	0	0	0	0	0	0	0
ALRYLETR	8	1	1020.57	E9Q6Z0;Q2M4H5;G3X914;Q9D5V5	E9Q6Z0	E9Q6Z0	Cullin-5	Mus musculus (Mouse) []	116	123	Cul5	Cullin-5	yes	no	2	0.02095	67.981	79920	0	79920	0	0	0	0	0	0	0
VFQPLPHENKPLTLSSYQTNK	21	1	2440.28	Q62426	Q62426	Q62426	Cystatin-B; (AltName: Full=Stefin-B)	Mus musculus (Mouse) []	69	89	Cstb	Cystatin-B	yes	yes	4	0.014704	52.298	25262000	0	25262000	0	0	0	0	0	0	0
GITWGEDTLMEYLENPK	17	0	1994.93	Q56A15;P62897	Q56A15	Q56A15	Cytochrome c; (SubName: Full=Cytochrome c, somatic; SubName: Full=MCG119910; SubName: Full=Putative uncharacterized protein)	Mus musculus (Mouse) []	57	73	Cycs	Cytochrome c, somatic	yes	no	2	8.7919e-135	213.99	4508800	0	4508800	0	0	0	0	0	0	0
GITFDSGGISIK	12	0	1193.63	Q9CPY7	Q9CPY7		Cytosol aminopeptidase; ( EC=3.4.11.1; AltName: Full=Leucine aminopeptidase 3; Short=LAP-3; AltName: Full=Leucyl aminopeptidase; AltName: Full=Proline aminopeptidase; EC=3.4.11.5; AltName: Full=Prolyl aminopeptidase)	Mus musculus (Mouse) []	283	294	Lap3	Cytosol aminopeptidase	yes	yes	2	4.1593e-90	197.21	13266000	0	13266000	0	0	0	0	0	0	0
EGGSIPVTLTFQEATGK	17	0	1733.88	Q9D1A2;Q3TG71	Q9D1A2	Q9D1A2	Cytosolic non-specific dipeptidase; ( EC=3.4.13.18; AltName: Full=CNDP dipeptidase 2; AltName: Full=Glutamate carboxypeptidase-like protein 1)	Mus musculus (Mouse) []	414	430	Cndp2	Cytosolic non-specific dipeptidase	yes	no	2	0.0001838	133.04	103230000	0	103230000	0	0	0	0	0	0	0
LVPDMIPEVVSEQVSSYLSK	20	0	2219.14	Q9D1A2;Q3TG71;Q6KAT3	Q9D1A2		Cytosolic non-specific dipeptidase; ( EC=3.4.13.18; AltName: Full=CNDP dipeptidase 2; AltName: Full=Glutamate carboxypeptidase-like protein 1)	Mus musculus (Mouse) []	344	363	Cndp2	Cytosolic non-specific dipeptidase	yes	no	2	2.0804e-14	160.63	553160	0	553160	0	0	0	0	0	0	0
DLGLAFEIPAHIK	13	0	1422.79	Q922B8;Q3V1Z7;Q91VR5	Q922B8	Q922B8	DEAD (Asp-Glu-Ala-Asp) box polypeptide 1	Mus musculus (Mouse) []	211	223	Ddx1	ATP-dependent RNA helicase DDX1	yes	no	2	7.2811e-74	190.57	1902200	0	1902200	0	0	0	0	0	0	0
VCDGSLGSFTSTSNFMSIR	19	0	2064.92	B6V683;A0A1D5RM72;E9QPG8;A0A140LI59;Q60997	B6V683	B6V683	Deleted in malignant brain tumors 1 (Fragment)	Mus musculus (Mouse) []	213	231	Dmbt1	Deleted in malignant brain tumors 1 protein	yes	no	2	0.0032519	79.652	2581900	0	2581900	0	0	0	0	0	0	0
ENLQVFGFQLSPEDMK	16	0	1880.9	Q54A37;Q571M4;Q8VC28	Q54A37	Q54A37	Dihydrodiol dehydrogenase	Mus musculus (Mouse) []	279	294	Akr1c13	Aldo-keto reductase family 1 member C13	yes	no	2	0	308.74	7006700	0	7006700	0	0	0	0	0	0	0
ALTGGIAHLFK	11	0	1126.65	O08749;Q3TIE8	O08749	O08749	Dihydrolipoyl dehydrogenase, mitochondrial precursor; ( EC=1.8.1.4; AltName: Full=Dihydrolipoamide dehydrogenase)	Mus musculus (Mouse) []	133	143	Dld	Dihydrolipoyl dehydrogenase, mitochondrial;Dihydrolipoyl dehydrogenase	yes	no	2	1.4448e-06	138.06	9941400	0	9941400	0	0	0	0	0	0	0
EANLAAAFGKPINF	14	1	1461.76	O08749	O08749		Dihydrolipoyl dehydrogenase, mitochondrial precursor; ( EC=1.8.1.4; AltName: Full=Dihydrolipoamide dehydrogenase)	Mus musculus (Mouse) []	496	509	Dld	Dihydrolipoyl dehydrogenase, mitochondrial	yes	yes	2	4.3614e-74	190.57	5443200	0	5443200	0	0	0	0	0	0	0
IPNIYAIGDVVAGPMLAHK	19	0	1978.07	O08749;Q3TIE8	O08749		Dihydrolipoyl dehydrogenase, mitochondrial precursor; ( EC=1.8.1.4; AltName: Full=Dihydrolipoamide dehydrogenase)	Mus musculus (Mouse) []	347	365	Dld	Dihydrolipoyl dehydrogenase, mitochondrial;Dihydrolipoyl dehydrogenase	yes	no	3	1.4019e-66	183.73	32460000	0	32460000	0	0	0	0	0	0	0
MLYPKEDKENR	11	2	1421.7	D3Z3Z8;D3YYI3	D3Z3Z8	D3Z3Z8	DNA-directed RNA polymerase II subunit RPB9 (Fragment)	Mus musculus (Mouse) []	1	11	Polr2i	DNA-directed RNA polymerase subunit	yes	no	2	0.025327	44.753	15294000	0	15294000	0	0	0	0	0	0	0
YDALITSNLVPMYK	14	0	1626.83	Q6DYE8;Q99K07;Q4FZF8	Q6DYE8		Ectonucleotide pyrophosphatase/phosphodiesterase family member 3; ( Short=E-NPP 3; AltName: Full=Phosphodiesterase I beta; Short=PD-Ibeta; AltName: Full=Phosphodiesterase I/nucleotide pyrophosphatase 3; AltName: CD_antigen=CD203c; Includes: RecName: Full=Alkaline phosphodiesterase I; EC=3.1.4.1; Includes: RecName: Full=Nucleotide pyrophosphatase; Short=NPPase; EC=3.6.1.9; AltName: Full=Nucleotide…	Mus musculus (Mouse) []	705	718	Enpp3	Ectonucleotide pyrophosphatase/phosphodiesterase family member 3;Alkaline phosphodiesterase I;Nucleotide pyrophosphatase	yes	no	2	6.4195e-12	151.26	30509000	0	30509000	0	0	0	0	0	0	0
DSVVAGFQWATK	12	0	1307.65	Q99LT6;Q3TPG2;Q3TSK4;Q6P9L9;Q8C153;Q8BMA8;Q3UZ14;Q3UMI7;Q3UDC8;Q3UBL9;Q3TWX1;Q3TLB1;Q3TK17;Q3TJZ1;P58252;Q3TX47;Q3TW58;Q61509	Q99LT6		Eef2 protein (Fragment)	Mus musculus (Mouse) []	106	117	Eef2	Elongation factor 2	yes	no	2	0.00018717	136.5	8307000	0	8307000	0	0	0	0	0	0	0
ETVSEESNVLCLSK	14	0	1593.76	Q99LT6;Q3TPG2;Q3TSK4;Q6P9L9;Q8C153;Q8BMA8;Q3UZ14;Q3UMI7;Q3UDC8;Q3UBL9;Q3TWX1;Q3TLB1;Q3TK17;Q3TJZ1;P58252;Q3TW58	Q99LT6		Eef2 protein (Fragment)	Mus musculus (Mouse) []	10	23	Eef2	Elongation factor 2	yes	no	2	0	342.32	60393000	0	60393000	0	0	0	0	0	0	0
IWCFGPDGTGPNILTDITK	19	0	2104.03	Q99LT6;Q3TPG2;Q3TSK4;Q6P9L9;Q8C153;Q8BMA8;Q3UZ14;Q3UMI7;Q3UDC8;Q3UBL9;Q3TWX1;Q3TLB1;Q3TK17;Q3TJZ1;P58252;Q3TX47;Q61509	Q99LT6		Eef2 protein (Fragment)	Mus musculus (Mouse) []	78	96	Eef2	Elongation factor 2	yes	no	2	0.00016088	98.676	1066500	0	1066500	0	0	0	0	0	0	0
GLLPEELTPLILETQK	16	0	1793.02	Q99LC5	Q99LC5	Q99LC5	Electron transfer flavoprotein subunit alpha, mitochondrial precursor; ( Short=Alpha-ETF)	Mus musculus (Mouse) []	86	101	Etfa	Electron transfer flavoprotein subunit alpha, mitochondrial	yes	yes	2	4.0693e-07	158.01	5922500	0	5922500	0	0	0	0	0	0	0
AGDNILAVLK	10	0	1012.59	F6TQS9;Q3UVK0	F6TQS9	F6TQS9	Endoplasmic reticulum metallopeptidase 1 (Fragment)	Mus musculus (Mouse) []	178	187	Ermp1	Endoplasmic reticulum metallopeptidase 1	yes	no	2	4.1368e-90	200.6	3248400	0	3248400	0	0	0	0	0	0	0
GNPTVEVDLYTAK	13	0	1405.71	Q5FW97;P17182;Q8CF78;B0QZL1;B1ARR7;D3Z6E4;Q922A0;A0A0N4SUX5;Q545V3;Q3UJ20;P17183;A0A0N4SUI6;B1ARR6;D3YVD3;D3Z2S4;A0A0N4SUW8	Q5FW97		Enolase 1, alpha non-neuron; (SubName: Full=MCG115657; SubName: Full=MCG17183; SubName: Full=Predicted gene, EG433182; SubName: Full=Putative uncharacterized protein)	Mus musculus (Mouse) []	16	28	EG433182;Eno1;Eno2	Alpha-enolase;Enolase;Gamma-enolase	yes	no	2	1.9689e-175	229.68	126570000	0	126570000	0	0	0	0	0	0	0
SFVQNYPVVSIEDPFDQDDWGAWQK	25	0	2969.35	Q5FW97;P17182;Q6PHC1	Q5FW97		Enolase 1, alpha non-neuron; (SubName: Full=MCG115657; SubName: Full=MCG17183; SubName: Full=Predicted gene, EG433182; SubName: Full=Putative uncharacterized protein)	Mus musculus (Mouse) []	282	306	EG433182;Eno1	Alpha-enolase	yes	no	2;3	6.2304e-27	152.94	2274500	0	2274500	0	0	0	0	0	0	0
HGLLVPNNTTDQELQHIR	18	0	2084.08	Q9R071;Q545K4;Q3UBJ6;Q3UA13;Q3U818;Q3U740;O55135;A6PWZ2	Q9R071	Q9R071	Eukaryotic translation initiation factor 6; ( Short=eIF-6)	Mus musculus (Mouse) []	68	85	Eif6	Eukaryotic translation initiation factor 6	yes	no	3	5.0219e-19	153.92	17521000	0	17521000	0	0	0	0	0	0	0
TSIEDQDELSSLLQVPLVAGTVNR	24	0	2583.34	Q9R071;Q545K4;Q3UBJ6;Q3UA13;Q3U818;Q3U740;O55135	Q9R071		Eukaryotic translation initiation factor 6; ( Short=eIF-6)	Mus musculus (Mouse) []	165	188	Eif6	Eukaryotic translation initiation factor 6	yes	no	3	9.0816e-06	101.75	1266900	0	1266900	0	0	0	0	0	0	0
RADAAPTVSIFPPSSEQLTSGGASVVCFLNNFYPK	35	1	3726.84	A0A0M3KL49;Q65ZC0;A2P1G9;A2NHM3;I6L991;I6L978;I6L958;A0A125T904;A0A0U5BC76;A0A0M4KEQ7;A0A0C6EL31;A0A0B6VQ20;Q5XFY8;I6L9E2;Q7TS98;Q52L95;I6L9E1;A0A5E3;A0A125T908;A0A0F7R1B7;A0A0E4B213;A0A0D5ZY64;Q58EU8;A0A0F7R5U8;Q52L64	A0A0M3KL49	A0A0M3KL49	Fab4201 heavy chain	Mus musculus (Mouse) []	112	146	Igkc;Igk;LC;LOC100046793;Igkv8-30		yes	no	3	6.5764e-17	88.293	783800	0	783800	0	0	0	0	0	0	0
SVTELNGDTITNTMTLGDIVYK	22	0	2384.18	Q3V2F7;P12710	Q3V2F7		Fatty acid binding protein 1, liver; (SubName: Full=Putative uncharacterized protein)	Mus musculus (Mouse) []	100	121	Fabp1	Fatty acid-binding protein, liver	yes	no	2	0	273.44	21383000	0	21383000	0	0	0	0	0	0	0
YQLQSQENFEPFMK	14	0	1787.82	Q3V2F7;P12710	Q3V2F7		Fatty acid binding protein 1, liver; (SubName: Full=Putative uncharacterized protein)	Mus musculus (Mouse) []	7	20	Fabp1	Fatty acid-binding protein, liver	yes	no	2	0	350.25	215320000	0	215320000	0	0	0	0	0	0	0
VDLPATVLTSVSVR	14	0	1455.83	E9Q9C6;E9Q0B5;Q8K0P6;Q497G7;Q8R1J5;Q8R1G8;Q8R1H9;Q7TNG6;Q6IS34;Q58E52;Q8R0K8;E9PVG8	E9Q9C6		Fc fragment of IgG-binding protein	Mus musculus (Mouse) []	2496	2509	Fcgbp;9530053A07Rik		yes	no	2	0.026256	89.266	14179000	0	14179000	0	0	0	0	0	0	0
VHIFFQDGLVTVIPSK	16	0	1799	E9Q9C6;E9Q0B5;Q8K0P6;Q497G7;Q8R1J5;Q8R1G8;Q8R1H9;Q7TNG6;Q6IS34;Q58E52;Q8R0K8	E9Q9C6		Fc fragment of IgG-binding protein	Mus musculus (Mouse) []	2472	2487	Fcgbp		yes	no	3	0.019954	66.215	8060600	0	8060600	0	0	0	0	0	0	0
DDWESGLNAMECALHLEK	18	0	2116.92	P09528	P09528	P09528	Ferritin heavy chain; ( Short=Ferritin H subunit; EC=1.16.3.1; Contains: RecName: Full=Ferritin heavy chain, N-terminally processed)	Mus musculus (Mouse) []	92	109	Fth1	Ferritin heavy chain;Ferritin heavy chain, N-terminally processed	yes	yes	2	0	290.17	10667000	0	10667000	0	0	0	0	0	0	0
MGAPEAGMAEYLFDK	15	0	1628.72	P09528	P09528		Ferritin heavy chain; ( Short=Ferritin H subunit; EC=1.16.3.1; Contains: RecName: Full=Ferritin heavy chain, N-terminally processed)	Mus musculus (Mouse) []	159	173	Fth1	Ferritin heavy chain;Ferritin heavy chain, N-terminally processed	yes	yes	2	4.6552e-35	184.03	45812000	0	45812000	0	0	0	0	0	0	0
APLNVQFSSPLPGEAVK	17	0	1752.94	Q80X90	Q80X90	Q80X90	Filamin-B; ( Short=FLN-B; AltName: Full=ABP-280-like protein; AltName: Full=Actin-binding-like protein; AltName: Full=Beta-filamin)	Mus musculus (Mouse) []	878	894	Flnb	Filamin-B	yes	yes	2	1.0741e-265	248.67	46208000	0	46208000	0	0	0	0	0	0	0
DLDIIDNYDYSHTVK	15	0	1809.84	Q80X90	Q80X90		Filamin-B; ( Short=FLN-B; AltName: Full=ABP-280-like protein; AltName: Full=Actin-binding-like protein; AltName: Full=Beta-filamin)	Mus musculus (Mouse) []	895	909	Flnb	Filamin-B	yes	yes	2	0	327.3	3507800	0	3507800	0	0	0	0	0	0	0
DSPYMAFIHPATGDYNPDLVQAYGPGLEK	29	0	3165.48	Q80X90	Q80X90		Filamin-B; ( Short=FLN-B; AltName: Full=ABP-280-like protein; AltName: Full=Actin-binding-like protein; AltName: Full=Beta-filamin)	Mus musculus (Mouse) []	629	657	Flnb	Filamin-B	yes	yes	3	0.0053136	53.097	3529300	0	3529300	0	0	0	0	0	0	0
EATTDFTVDSRPLTQVGGDHIK	22	1	2386.18	Q80X90	Q80X90		Filamin-B; ( Short=FLN-B; AltName: Full=ABP-280-like protein; AltName: Full=Actin-binding-like protein; AltName: Full=Beta-filamin)	Mus musculus (Mouse) []	1246	1267	Flnb	Filamin-B	yes	yes	3	3.4232e-10	133.93	8744400	0	8744400	0	0	0	0	0	0	0
ILAQDGEGQPIDIQMK	16	0	1754.89	Q80X90	Q80X90		Filamin-B; ( Short=FLN-B; AltName: Full=ABP-280-like protein; AltName: Full=Actin-binding-like protein; AltName: Full=Beta-filamin)	Mus musculus (Mouse) []	682	697	Flnb	Filamin-B	yes	yes	2	2.3217e-261	249.75	1149300	0	1149300	0	0	0	0	0	0	0
RLPNNHIGISFIPR	14	1	1632.92	Q80X90	Q80X90		Filamin-B; ( Short=FLN-B; AltName: Full=ABP-280-like protein; AltName: Full=Actin-binding-like protein; AltName: Full=Beta-filamin)	Mus musculus (Mouse) []	1956	1969	Flnb	Filamin-B	yes	yes	3	0.016818	60.55	27317000	0	27317000	0	0	0	0	0	0	0
SADFVVESIGSEVGTLGFAIEGPSQAK	27	0	2694.34	Q80X90	Q80X90		Filamin-B; ( Short=FLN-B; AltName: Full=ABP-280-like protein; AltName: Full=Actin-binding-like protein; AltName: Full=Beta-filamin)	Mus musculus (Mouse) []	567	593	Flnb	Filamin-B	yes	yes	3	0.022602	34.459	370990	0	370990	0	0	0	0	0	0	0
SGCTINNPAEFIVDPK	16	0	1760.84	Q80X90	Q80X90		Filamin-B; ( Short=FLN-B; AltName: Full=ABP-280-like protein; AltName: Full=Actin-binding-like protein; AltName: Full=Beta-filamin)	Mus musculus (Mouse) []	658	673	Flnb	Filamin-B	yes	yes	2	0.00034621	132.79	23379000	0	23379000	0	0	0	0	0	0	0
DILDIVPTEIHQK	13	0	1519.82	Q9QXD6;Q9QXC2;Q9QXA8;F6YS63	Q9QXD6		Fructose-1,6-bisphosphatase 1; ( Short=FBPase 1; EC=3.1.3.11; AltName: Full=D-fructose-1,6-bisphosphate 1-phosphohydrolase 1; AltName: Full=Fructose-1,6-bisphosphatase isozyme 3; Short=FBPase 3; AltName: Full=Liver FBPase)	Mus musculus (Mouse) []	302	314	Fbp1;FBPase 1 gene;FBP1	Fructose-1,6-bisphosphatase 1	yes	no	2	5.6333e-35	167.09	90537000	0	90537000	0	0	0	0	0	0	0
LDILSNDLVINMLK	14	0	1599.89	Q9QXD6;Q9JHT8;Q9JHT7	Q9QXD6		Fructose-1,6-bisphosphatase 1; ( Short=FBPase 1; EC=3.1.3.11; AltName: Full=D-fructose-1,6-bisphosphate 1-phosphohydrolase 1; AltName: Full=Fructose-1,6-bisphosphatase isozyme 3; Short=FBPase 3; AltName: Full=Liver FBPase)	Mus musculus (Mouse) []	74	87	Fbp1;FBPase 1	Fructose-1,6-bisphosphatase 1	yes	no	2	0.00048119	135.1	2011700	0	2011700	0	0	0	0	0	0	0
GILAADESVGTMGNR	15	0	1489.72	Q3UER1;Q3TJ66;Q91Y97	Q3UER1		Fructose-bisphosphate aldolase; ( EC=4.1.2.13)	Mus musculus (Mouse) []	29	43	Aldob	Fructose-bisphosphate aldolase;Fructose-bisphosphate aldolase B	yes	no	2	1.5845e-177	227.36	34668000	0	34668000	0	0	0	0	0	0	0
TVPAAVPGICFLSGGMSEEDATLNLNAINR	30	0	3116.53	Q3UER1;Q3TJ66;Q91Y97	Q3UER1		Fructose-bisphosphate aldolase; ( EC=4.1.2.13)	Mus musculus (Mouse) []	260	289	Aldob	Fructose-bisphosphate aldolase;Fructose-bisphosphate aldolase B	yes	no	3	0.019744	31.896	3114600	0	3114600	0	0	0	0	0	0	0
VLSPELLFALAR	12	0	1327.79	D3YWS7;F6SJM7;Q8R2K1;A0A1B0GTA0	D3YWS7		Fucose mutarotase; (SubName: Full=RIKEN cDNA 1810014F10, isoform CRA_f)	Mus musculus (Mouse) []	10	21	Fuom	Fucose mutarotase	yes	no	2	9.5363e-05	123.86	1645600	0	1645600	0	0	0	0	0	0	0
AYVPAPGYQPTYNPTLPYK	19	0	2139.07	A0A140LHI8;Q52LA0;Q3UL35;A5XZ79;A5XZ78;Q8K419;A5XZ82;O54891	A0A140LHI8	A0A140LHI8	Galectin	Mus musculus (Mouse) []	2	20	Lgals4;Lgals6	Galectin;Galectin-4;Galectin-6	yes	no	2;3	3.4293e-05	119.88	70180000	0	70180000	0	0	0	0	0	0	0
LADTLQILAQEGAK	14	0	1469.81	D3Z4Q6;D3YVY4;D3Z266;F6WUX1;Q4FK56;Q60928	D3Z4Q6		Gamma-glutamyltranspeptidase 1 (Fragment)	Mus musculus (Mouse) []	212	225	Ggt1	Gamma-glutamyltranspeptidase 1;Gamma-glutamyltranspeptidase 1 heavy chain;Gamma-glutamyltranspeptidase 1 light chain	yes	no	2	0.021385	97.779	35656000	0	35656000	0	0	0	0	0	0	0
YFTLGLPTGSTPLGCYQK	18	0	2001.99	D3Z0R5;Q6A0D9;O88958	D3Z0R5	D3Z0R5	Glucosamine-6-phosphate isomerase 1 (Fragment)	Mus musculus (Mouse) []	34	51	Gnpda1	Glucosamine-6-phosphate isomerase;Glucosamine-6-phosphate isomerase 1	yes	no	2	0.012376	77.185	6672400	0	6672400	0	0	0	0	0	0	0
ILLANFLAQTEALMK	15	0	1674.94	P06745;A0A0U1RQ18;A0A0U1RP97	P06745		Glucose-6-phosphate isomerase; ( Short=GPI; EC=5.3.1.9; AltName: Full=Autocrine motility factor; Short=AMF; AltName: Full=Neuroleukin; Short=NLK; AltName: Full=Phosphoglucose isomerase; Short=PGI; AltName: Full=Phosphohexose isomerase; Short=PHI)	Mus musculus (Mouse) []	424	438	Gpi	Glucose-6-phosphate isomerase	yes	no	2	0	395.42	1399500	0	1399500	0	0	0	0	0	0	0
VWFVSNIDGTHIAK	14	0	1585.83	P06745;B7ZWL9;B2RXT5;CON__Q3ZBD7	P06745		Glucose-6-phosphate isomerase; ( Short=GPI; EC=5.3.1.9; AltName: Full=Autocrine motility factor; Short=AMF; AltName: Full=Neuroleukin; Short=NLK; AltName: Full=Phosphoglucose isomerase; Short=PGI; AltName: Full=Phosphohexose isomerase; Short=PHI)	Mus musculus (Mouse) []	181	194	Gpi;Gpi1	Glucose-6-phosphate isomerase	yes	no	3	0.014337	107.93	84528000	0	84528000	0	0	0	0	0	0	0
TSDFWDSLQEASNLPVK	17	0	1935.92	F6YHW2;F7B9G4;Q8CD51;Q52JJ6;P16406	F6YHW2	F6YHW2	Glutamyl aminopeptidase (Fragment)	Mus musculus (Mouse) []	85	101	Enpep	Glutamyl aminopeptidase	yes	no	2	0	276.28	1902900	0	1902900	0	0	0	0	0	0	0
DGNLMFDQVPMVEIDGMK	18	0	2037.92	D3Z6A6;D3YZV3;Q8K0V9;E9Q6L7;Q6P8Q0;P10648;P13745	D3Z6A6	D3Z6A6	Glutathione S-transferase (Fragment); ( EC=2.5.1.18)	Mus musculus (Mouse) []	47	64	Gsta2;Gm10639;Gsta1	Glutathione S-transferase;Glutathione S-transferase A2;Glutathione S-transferase A1;Glutathione S-transferase A1, N-terminally processed	yes	no	2	0.001325	123.1	5064200	0	5064200	0	0	0	0	0	0	0
AILSYLAAK	9	0	948.564	A0A1L1SS61;P24472	A0A1L1SS61	A0A1L1SS61	Glutathione S-transferase A4 (Fragment)	Mus musculus (Mouse) []	70	78	Gsta4	Glutathione S-transferase A4	yes	no	2	1.7496e-55	180.93	509020000	0	509020000	0	0	0	0	0	0	0
ALEHFPMLQK	10	0	1212.63	A2AQR0;Q64521	A2AQR0	A2AQR0	Glycerol-3-phosphate dehydrogenase; ( EC=1.1.5.3)	Mus musculus (Mouse) []	200	209	Gpd2	Glycerol-3-phosphate dehydrogenase;Glycerol-3-phosphate dehydrogenase, mitochondrial	yes	no	3	0.020991	102.62	17353000	0	17353000	0	0	0	0	0	0	0
ANLLEIAPHLSAPLPIMLPLYK	22	0	2413.38	A2AQR0;Q64521	A2AQR0		Glycerol-3-phosphate dehydrogenase; ( EC=1.1.5.3)	Mus musculus (Mouse) []	145	166	Gpd2	Glycerol-3-phosphate dehydrogenase;Glycerol-3-phosphate dehydrogenase, mitochondrial	yes	no	3	9.8709e-09	125.96	1317700	0	1317700	0	0	0	0	0	0	0
LAFLNVQAAEEALPR	15	0	1640.89	A2AQR0;Q64521	A2AQR0		Glycerol-3-phosphate dehydrogenase; ( EC=1.1.5.3)	Mus musculus (Mouse) []	558	572	Gpd2	Glycerol-3-phosphate dehydrogenase;Glycerol-3-phosphate dehydrogenase, mitochondrial	yes	no	3	0.0054672	109.83	51960000	0	51960000	0	0	0	0	0	0	0
LVSEFPYIEAEVK	13	0	1522.79	A2AQR0;Q64521	A2AQR0		Glycerol-3-phosphate dehydrogenase; ( EC=1.1.5.3)	Mus musculus (Mouse) []	526	538	Gpd2	Glycerol-3-phosphate dehydrogenase;Glycerol-3-phosphate dehydrogenase, mitochondrial	yes	no	2	1.1889e-108	204.17	34029000	0	34029000	0	0	0	0	0	0	0
EQFFEIPMPSIILK	14	0	1690.9	Q9CRY7	Q9CRY7	Q9CRY7	Glycerophosphodiester phosphodiesterase domain-containing protein 1; ( EC=3.1.-.-; AltName: Full=Glycerophosphodiester phosphodiesterase 4)	Mus musculus (Mouse) []	224	237	Gdpd1	Glycerophosphodiester phosphodiesterase domain-containing protein 1	yes	yes	2	0.0010644	132.14	674790	0	674790	0	0	0	0	0	0	0
GFDVFNALDLMENK	14	0	1611.76	F7APP3;Q3UJC3;A2AJH3;Q3THR4;O70310;O70311	F7APP3	F7APP3	Glycylpeptide N-tetradecanoyltransferase; ( EC=2.3.1.97)	Mus musculus (Mouse) []	435	448	Nmt1;Nmt2	Glycylpeptide N-tetradecanoyltransferase;Glycylpeptide N-tetradecanoyltransferase 1;Glycylpeptide N-tetradecanoyltransferase 2	yes	no	2	3.8685e-229	237.53	10006000	0	10006000	0	0	0	0	0	0	0
RALHFVLR	8	1	1010.61	F7BB55	F7BB55	F7BB55	Glyoxalase domain-containing protein 4 (Fragment)	Mus musculus (Mouse) []	3	10	Glod4		yes	yes	2	0.00071487	78.616	18602000	0	18602000	0	0	0	0	0	0	0
GASIAHCPNSNLSLSSGLLNVLEVLK	26	0	2692.42	Q71RH6;Q71RH5;Q548F2;Q3U0C4;Q69ZN0;Q9R111;D3YU09;Q6DFY1	Q71RH6		Guanine deaminase	Mus musculus molossinus (Japanese house mouse) []	295	320	Gda	Guanine deaminase	yes	no	3	0.012952	82.885	3620100	0	3620100	0	0	0	0	0	0	0
IGLGTDVAGGYSYSMLDAIR	20	0	2058.01	Q71RH6;Q71RH5;Q548F2;Q3U0C4;Q69ZN0;Q9R111;D3YU09;Q6DFY1	Q71RH6		Guanine deaminase	Mus musculus molossinus (Japanese house mouse) []	325	344	Gda	Guanine deaminase	yes	no	2	9.158e-41	171.11	1217200	0	1217200	0	0	0	0	0	0	0
VCMDLNDTVPEYK	13	0	1582.7	Q71RH6;Q71RH5;Q548F2;Q3U0C4;Q69ZN0;Q9R111;D3YU09;Q6DFY1;Q8BRJ7	Q71RH6		Guanine deaminase	Mus musculus molossinus (Japanese house mouse) []	169	181	Gda	Guanine deaminase	yes	no	2	0.027025	83.226	29700000	0	29700000	0	0	0	0	0	0	0
MMSGTNNVAQARK	13	1	1406.68	G3X9Q2	G3X9Q2	G3X9Q2	Guanine nucleotide-binding protein subunit gamma	Mus musculus (Mouse) []	1	13	Gng7	Guanine nucleotide-binding protein subunit gamma	yes	yes	2	0.0099972	91.265	22882000	0	22882000	0	0	0	0	0	0	0
YFVTAVSRPGLGEPR	15	1	1647.87	G3UXW2;Q3UBW0;W5XIT1;W5XHY0;Q3TH01;W5XIK7;Q7JJ15;Q3TVI9;P01901;Q31290;Q6RJ38;Q6RJ37;Q31170;Q31169;Q5KTQ2;Q5KTQ1;Q31634;Q31614;Q31148;O35641;P01902	G3UXW2		H-2 class I histocompatibility antigen, K-K alpha chain (Fragment)	Mus musculus (Mouse) []	48	62	H2-K1;H2-D1;MHC H-2Dr;H2-K;mCG_129835	H-2 class I histocompatibility antigen, K-B alpha chain;H-2 class I histocompatibility antigen, K-D alpha chain	yes	no	2	2.9544e-10	144.7	13565000	0	13565000	0	0	0	0	0	0	0
IVTDYTLAEAEAALQK	16	0	1734.9	H3BIZ2;H3BLC4;A0A0R4J0Z8;D6RIM8;Q6XA19;E9PYX1;E9QMN1;Q9ES64	H3BIZ2	H3BIZ2	Harmonin	Mus musculus (Mouse) []	474	489	Ush1c	Harmonin	yes	no	2;3	1.5603e-290	259.27	7834100	0	7834100	0	0	0	0	0	0	0
NVLIVEDIIDTGK	13	0	1427.79	Q99KF5;P00493	Q99KF5	Q99KF5	Hypoxanthine guanine phosphoribosyl transferase 1	Mus musculus (Mouse) []	129	141	Hprt;Hprt1	Hypoxanthine-guanine phosphoribosyltransferase	yes	no	2	3.7084e-200	232.17	10102000	0	10102000	0	0	0	0	0	0	0
NPTIYPLTLPR	11	0	1283.72	A0A075B6A3;A0A0A6YXW6;Q9DCD9;Q58E61;Q91Z07;Q99KA4	A0A075B6A3	A0A075B6A3	Immunoglobulin heavy constant alpha (Fragment)	Mus musculus (Mouse) []	5	15	Igha;Igh;Igh-VJ558		yes	no	2;3	3.2747e-11	148.56	380720000	0	380720000	0	0	0	0	0	0	0
DIVMTQSPSSLTVTAGEK	18	0	1862.93	A0A140T8M4;B5UB69	A0A140T8M4	A0A140T8M4	Immunoglobulin kappa variable 8-19	Mus musculus (Mouse) []	1	18	Igkv8-19		yes	no	2	1.1825e-28	165.89	17207000	0	17207000	0	0	0	0	0	0	0
EPAGLEQILK	10	0	1096.61	D6RES6;Q5U4C5;Q8VI75	D6RES6	D6RES6	Importin 4, isoform CRA_a; (SubName: Full=Importin-4)	Mus musculus (Mouse) []	2	11	Ipo4	Importin-4	yes	no	2	0.0078244	119.17	25485000	0	25485000	0	0	0	0	0	0	0
AVEDIDGTHVCQLAK	15	0	1654.8	A2A864;A2A863	A2A864	A2A864	Integrin beta	Mus musculus (Mouse) []	415	429	Itgb4	Integrin beta;Integrin beta-4	yes	no	2	0.00013422	136.53	5432600	0	5432600	0	0	0	0	0	0	0
LRPEDITQIQPQQLLLK	17	1	2032.17	P09055	P09055	P09055	Integrin beta-1 precursor; (AltName: Full=Fibronectin receptor subunit beta; AltName: Full=VLA-4 subunit beta; AltName: CD_antigen=CD29)	Mus musculus (Mouse) []	106	122	Itgb1	Integrin beta-1	yes	yes	3	2.2977e-78	192.54	4631800	0	4631800	0	0	0	0	0	0	0
LGSTCLASGWGSITPVK	17	0	1732.88	A0A0U1RPN5;A0A0B6VSQ6;P15947	A0A0U1RPN5		Kallikrein-1 (Fragment)	Mus musculus (Mouse) []	46	62	Klk1	Kallikrein-1	yes	no	2	2.3086e-18	153.49	177650000	0	177650000	0	0	0	0	0	0	0
VLGLTLLQK	9	0	983.638	A5GZX3;Q9CPU0	A5GZX3		Lactoylglutathione lyase; ( EC=4.4.1.5; AltName: Full=Glyoxalase I)	Mus musculus (Mouse) []	52	60	Glo1	Lactoylglutathione lyase	yes	no	2	8.9118e-105	205.58	54948000	0	54948000	0	0	0	0	0	0	0
ETENQKTMEESTKR	14	2	1709.79	A0A0G2JFW4;Q05CL8	A0A0G2JFW4	A0A0G2JFW4	La-related protein 7 (Fragment)	Mus musculus (Mouse) []	2	15	Larp7	La-related protein 7	yes	no	2	0.019133	62.463	203780000	0	203780000	0	0	0	0	0	0	0
EVHKQVVDSAYEVIK	15	1	1742.92	A0A1B0GSR9;Q564E2;Q3TI99;Q3TCI7;P06151;Q3UDU4;Q99K20;Q3THB4;A0A1B0GSX0;Q3UIC3	A0A1B0GSR9		L-lactate dehydrogenase; ( EC=1.1.1.27)	Mus musculus (Mouse) []	212	226	Ldha	L-lactate dehydrogenase;L-lactate dehydrogenase A chain	yes	no	2;3	1.4952e-10	148.18	59860000	0	59860000	0	0	0	0	0	0	0
LLIVSNPVDILTYVAWK	17	0	1943.11	A0A1B0GSR9;Q564E2;Q3TI99;Q3TCI7;P06151;Q3UDU4;Q99K20;Q3THB4;A0A1B0GSX0;A0A1B0GT41;A0A1B0GQX5;D3YZQ9	A0A1B0GSR9		L-lactate dehydrogenase; ( EC=1.1.1.27)	Mus musculus (Mouse) []	116	132	Ldha	L-lactate dehydrogenase;L-lactate dehydrogenase A chain	yes	no	2;3	1.5073e-11	128.35	255900	0	255900	0	0	0	0	0	0	0
IGFFQGDIR	9	0	1051.55	D3Z041;P41216;Q3UKS0;Q3UC67;Q8JZR0	D3Z041	D3Z041	Long-chain-fatty-acid--CoA ligase 1	Mus musculus (Mouse) []	342	350	Acsl1;Acsl5	Long-chain-fatty-acid--CoA ligase 1;Long-chain-fatty-acid--CoA ligase 5	yes	no	2	0.014181	87.639	4609400	0	4609400	0	0	0	0	0	0	0
DGMSLQTLTQGLETFAK	17	0	1838.91	Q9D967	Q9D967	Q9D967	Magnesium-dependent phosphatase 1; ( Short=MDP-1; EC=3.1.3.-; EC=3.1.3.48)	Mus musculus (Mouse) []	143	159	Mdp1	Magnesium-dependent phosphatase 1	yes	yes	2	0	284.91	1784300	0	1784300	0	0	0	0	0	0	0
DLDVAVLVGSMPR	13	0	1370.72	P14152;B1ATQ3	P14152	P14152	Malate dehydrogenase, cytoplasmic; ( EC=1.1.1.37; AltName: Full=Cytosolic malate dehydrogenase)	Mus musculus (Mouse) []	80	92	Mdh1	Malate dehydrogenase, cytoplasmic	yes	no	2	2.0129e-91	201.09	53348000	0	53348000	0	0	0	0	0	0	0
EVGVYEALKDDSWLK	15	1	1750.88	P14152	P14152		Malate dehydrogenase, cytoplasmic; ( EC=1.1.1.37; AltName: Full=Cytosolic malate dehydrogenase)	Mus musculus (Mouse) []	206	220	Mdh1	Malate dehydrogenase, cytoplasmic	yes	yes	2	0.025347	125.36	12864000	0	12864000	0	0	0	0	0	0	0
ETECTYFSTPLLLGK	15	0	1757.85	P08249	P08249		Malate dehydrogenase, mitochondrial precursor; ( EC=1.1.1.37)	Mus musculus (Mouse) []	282	296	Mdh2	Malate dehydrogenase, mitochondrial	yes	yes	2	0.018298	125.72	11727000	0	11727000	0	0	0	0	0	0	0
GYLGPEQLPDCLK	13	0	1488.73	P08249;A0A0G2JF23	P08249		Malate dehydrogenase, mitochondrial precursor; ( EC=1.1.1.37)	Mus musculus (Mouse) []	79	91	Mdh2	Malate dehydrogenase, mitochondrial	yes	no	2	2.3418e-17	149.33	18183000	0	18183000	0	0	0	0	0	0	0
GELFWDDGQSK	11	0	1280.57	A0A0J9YVE6	A0A0J9YVE6		Maltase-glucoamylase	Mus musculus (Mouse) []	201	211			yes	yes	2	5.6375e-201	218.94	10918000	0	10918000	0	0	0	0	0	0	0
DFTYDPVNFK	10	0	1244.57	B5THE2;Q6XK24	B5THE2		Maltase-glucoamylase; ( EC=3.2.1.20)	Mus musculus (Mouse) []	396	405	Mgam		yes	no	2	0.0078788	117.89	21986000	0	21986000	0	0	0	0	0	0	0
NLPSAPVFGNSIENILLTAEYQTSNR	26	0	2847.44	B5THE2;Q6XK24;Q6XK23	B5THE2		Maltase-glucoamylase; ( EC=3.2.1.20)	Mus musculus (Mouse) []	131	156	Mgam		yes	no	3	1.0973e-05	85.376	433210	0	433210	0	0	0	0	0	0	0
YEVPHEHVQPFSGNAPSSLNYK	22	0	2499.18	B5THE2;Q6XK24;Q6XK23	B5THE2		Maltase-glucoamylase; ( EC=3.2.1.20)	Mus musculus (Mouse) []	169	190	Mgam		yes	no	3	5.6381e-58	167.97	32102000	0	32102000	0	0	0	0	0	0	0
YYISPSGTELSSLEQTR	17	0	1929.93	Q4VBD6	Q4VBD6	Q4VBD6	Mbd6 protein (Fragment)	Mus musculus (Mouse) []	1	17	Mbd6		yes	yes	2	0.013061	83.226	10748000	0	10748000	0	0	0	0	0	0	0
NLQQEISDLTEQIAEGGK	18	0	1971.97	G3UW82;I6L963;B2RWW8;B2RWX0;P13542;Q5SX39;Q5SX40;Q9JHR4	G3UW82		MCG140437, isoform CRA_d; (SubName: Full=Myosin, heavy polypeptide 2, skeletal muscle, adult)	Mus musculus (Mouse) []	1511	1528	Myh2;Myh8;Myh1;Myh4	Myosin-8;Myosin-4;Myosin-1	yes	no	2	0.025371	79.652	149450	0	0	0	149450	0	0	0	0	0
HPNYNSWTLDNDIMLIK	17	0	2073	Q792Y6;P07146	Q792Y6	Q792Y6	MCG4990, isoform CRA_e; (SubName: Full=Pancreatic trypsin; SubName: Full=Putative uncharacterized protein; SubName: Full=Trypsinogen 20)	Mus musculus (Mouse) []	96	112	Prss2	Anionic trypsin-2	yes	no	2;3	1.5804e-95	199.96	29817000	0	29817000	0	0	0	0	0	0	0
IIRHPNYNSWTLDNDIMLIK	20	1	2455.27	Q792Y6;P07146	Q792Y6		MCG4990, isoform CRA_e; (SubName: Full=Pancreatic trypsin; SubName: Full=Putative uncharacterized protein; SubName: Full=Trypsinogen 20)	Mus musculus (Mouse) []	93	112	Prss2	Anionic trypsin-2	yes	no	4	0.021702	50.188	42488000	0	42488000	0	0	0	0	0	0	0
ISEFEDVIGQR	11	0	1291.64	Q61847	Q61847	Q61847	Meprin A subunit beta precursor; ( EC=3.4.24.63; AltName: Full=Endopeptidase-2; AltName: Full=Meprin B)	Mus musculus (Mouse) []	229	239	Mep1b	Meprin A subunit beta	yes	yes	2	1.5649e-17	157.24	9484400	0	9484400	0	0	0	0	0	0	0
IINEVSKPLAHHIPVEK	17	1	1923.09	F6USD5;F6T4L3;Q80ZP8;A8C1V1;Q3TMX5;Q9CXI5;F7C1S6	F6USD5		Mesencephalic astrocyte-derived neurotrophic factor (Fragment)	Mus musculus (Mouse) []	77	93	Manf	Mesencephalic astrocyte-derived neurotrophic factor	yes	no	3;4;5	0.0010325	119.77	68853000	0	68853000	0	0	0	0	0	0	0
AEAVQSFLAFIQHLR	15	0	1728.93	O08601;Q3UWK4	O08601	O08601	Microsomal triglyceride transfer protein large subunit precursor	Mus musculus (Mouse) []	323	337	Mttp	Microsomal triglyceride transfer protein large subunit	yes	no	3	0.021237	69.716	2090000	0	2090000	0	0	0	0	0	0	0
AIPIVGQVLER	11	0	1193.71	O08601;Q3UWK4	O08601		Microsomal triglyceride transfer protein large subunit precursor	Mus musculus (Mouse) []	286	296	Mttp	Microsomal triglyceride transfer protein large subunit	yes	no	2	0.025367	90.149	64014000	0	64014000	0	0	0	0	0	0	0
EFYSYENEPVGIENLK	16	0	1929.9	O08601;Q3UWK4	O08601		Microsomal triglyceride transfer protein large subunit precursor	Mus musculus (Mouse) []	134	149	Mttp	Microsomal triglyceride transfer protein large subunit	yes	no	2	9.1549e-05	136.27	32898000	0	32898000	0	0	0	0	0	0	0
SGFTTANQVLGVSSK	15	0	1494.77	O08601;Q3UWK4	O08601		Microsomal triglyceride transfer protein large subunit precursor	Mus musculus (Mouse) []	199	213	Mttp	Microsomal triglyceride transfer protein large subunit	yes	no	2	1.0125e-34	170.18	31395000	0	31395000	0	0	0	0	0	0	0
DCGDEVAQWFTNYLK	15	0	1844.8	E0CZH6;Q922Q1	E0CZH6	E0CZH6	Mitochondrial amidoxime reducing component 2 (Fragment)	Mus musculus (Mouse) []	66	80	2017-03-02	Mitochondrial amidoxime reducing component 2	yes	no	2	0	300.27	3546800	0	3546800	0	0	0	0	0	0	0
LFGLDIK	7	0	804.475	E0CZH6;Q922Q1	E0CZH6		Mitochondrial amidoxime reducing component 2 (Fragment)	Mus musculus (Mouse) []	57	63	2017-03-02	Mitochondrial amidoxime reducing component 2	yes	no	1	0.0055987	73.039	97696000	0	97696000	0	0	0	0	0	0	0
PSTGAGTVMLANATLK	16	0	1530.81	B7ZMT5;A0A0N4SVL8;G3UVV6;B2RPV6	B7ZMT5	B7ZMT5	Mmrn1 protein	Mus musculus (Mouse) []	122	137	Mmrn1	Multimerin-1	yes	no	3	0.018793	86.738	2271400	0	2271400	0	0	0	0	0	0	0
INKPEVQCEDPEAVQEPESCSEHR	24	1	2866.25	Q80Z19;A0A087WSG8	Q80Z19	Q80Z19	Mucin-2 precursor (Fragments); ( Short=MUC-2; AltName: Full=Colonic mucin; Short=MCM; AltName: Full=Secreted gel-forming mucin)	Mus musculus (Mouse) []	197	220	Muc2	Mucin-2	yes	no	4	0.011508	45.363	2887900	0	2887900	0	0	0	0	0	0	0
IQWVGDPR	8	0	969.503	E9QK82;P27573	E9QK82	E9QK82	Myelin protein P0	Mus musculus (Mouse) []	99	106	Mpz	Myelin protein P0	yes	no	2	0.019842	70.268	1326000	0	1326000	0	0	0	0	0	0	0
GNPSGIQPDLLISLTAPK	18	0	1820	Q8K4Z3	Q8K4Z3	Q8K4Z3	NAD(P)H-hydrate epimerase precursor; ( EC=5.1.99.6; AltName: Full=Apolipoprotein A-I-binding protein; Short=AI-BP; AltName: Full=NAD(P)HX epimerase)	Mus musculus (Mouse) []	222	239	Apoa1bp	NAD(P)H-hydrate epimerase	yes	yes	2	3.0242e-95	194.48	4071000	0	4071000	0	0	0	0	0	0	0
DGDLVDWWTQQSANNFK	17	0	2022.91	Q61391	Q61391	Q61391	Neprilysin; ( EC=3.4.24.11; AltName: Full=Atriopeptidase; AltName: Full=Enkephalinase; AltName: Full=Neutral endopeptidase 24.11; Short=NEP; Short=Neutral endopeptidase; AltName: Full=Skin fibroblast elastase; Short=SFE; AltName: CD_antigen=CD10)	Mus musculus (Mouse) []	600	616	Mme	Neprilysin	yes	yes	2	0	397.49	13432000	0	13432000	0	0	0	0	0	0	0
EDEYFENIIQNLK	13	0	1653.79	Q61391	Q61391		Neprilysin; ( EC=3.4.24.11; AltName: Full=Atriopeptidase; AltName: Full=Enkephalinase; AltName: Full=Neutral endopeptidase 24.11; Short=NEP; Short=Neutral endopeptidase; AltName: Full=Skin fibroblast elastase; Short=SFE; AltName: CD_antigen=CD10)	Mus musculus (Mouse) []	504	516	Mme	Neprilysin	yes	yes	2	3.6857e-74	192.5	5474200	0	5474200	0	0	0	0	0	0	0
MENQMKGLETKFK	13	2	1582.78	A3KGE4;G3X9Q7;Q8R357;O88998	A3KGE4	A3KGE4	Noelin	Mus musculus (Mouse) []	82	94	Olfm1	Noelin	yes	no	2	0.026546	98.044	5571300	0	5571300	0	0	0	0	0	0	0
LLNPEIEAEQILMSPNSFIK	20	0	2285.2	F6XGN0;A0A0R4J1I6;Q9QY81	F6XGN0	F6XGN0	Nuclear pore membrane glycoprotein 210 (Fragment)	Mus musculus (Mouse) []	501	520	Nup210	Nuclear pore membrane glycoprotein 210	yes	no	3	0.020379	54.834	732800	0	732800	0	0	0	0	0	0	0
NWGEGWGLVPSDR	13	0	1471.68	P00688;Q61299	P00688	P00688	Pancreatic alpha-amylase precursor; ( Short=PA; EC=3.2.1.1; AltName: Full=1,4-alpha-D-glucan glucanohydrolase)	Mus musculus (Mouse) []	291	303	Amy2	Pancreatic alpha-amylase	yes	no	2	0.013475	108.31	25740000	0	25740000	0	0	0	0	0	0	0
YAVDDVQYTDEIASVLTSR	19	0	2144.03	A2RS23;Q11136	A2RS23		Peptidase D; (SubName: Full=Peptidase D, isoform CRA_a)	Mus musculus (Mouse) []	121	139	Pepd	Xaa-Pro dipeptidase	yes	no	2;3	4.1155e-304	279.19	6071800	0	6071800	0	0	0	0	0	0	0
EGMNIVEAMER	11	0	1277.57	A0A1L1SST0;Q5SVY2;Q3UAJ1;Q3TE63;Q9CZK9;P17742	A0A1L1SST0	A0A1L1SST0	Peptidyl-prolyl cis-trans isomerase; ( Short=PPIase; EC=5.2.1.8)	Mus musculus (Mouse) []	126	136	Ppia	Peptidyl-prolyl cis-trans isomerase;Peptidyl-prolyl cis-trans isomerase A;Peptidyl-prolyl cis-trans isomerase A, N-terminally processed	yes	no	2	2.9086e-11	148.91	19762000	0	19762000	0	0	0	0	0	0	0
HTGPGILSMANAGPNTNGSQFFICTAK	27	0	2790.32	A0A1L1SST0;Q5SVY2;Q3UAJ1;Q3TE63;Q9CZK9;P17742	A0A1L1SST0		Peptidyl-prolyl cis-trans isomerase; ( Short=PPIase; EC=5.2.1.8)	Mus musculus (Mouse) []	84	110	Ppia	Peptidyl-prolyl cis-trans isomerase;Peptidyl-prolyl cis-trans isomerase A;Peptidyl-prolyl cis-trans isomerase A, N-terminally processed	yes	no	3	3.6061e-25	212	173850000	0	173850000	0	0	0	0	0	0	0
EGGLGPLNIPLLADVTK	17	0	1705.96	D3Z4A4;Q61171	D3Z4A4	D3Z4A4	Peroxiredoxin-2 (Fragment)	Mus musculus (Mouse) []	93	109	Prdx2	Peroxiredoxin-2	yes	no	2	0.0020044	125.84	12602000	0	12602000	0	0	0	0	0	0	0
SAPDFTATAVVDGAFK	16	0	1595.78	D3Z4A4;Q61171;Q5M9N9	D3Z4A4		Peroxiredoxin-2 (Fragment)	Mus musculus (Mouse) []	11	26	Prdx2	Peroxiredoxin-2	yes	no	2	1.7556e-76	193.49	20016000	0	20016000	0	0	0	0	0	0	0
QITLNDLPVGR	11	0	1224.68	B1AZS9;O08807	B1AZS9	B1AZS9	Peroxiredoxin-4 (Fragment)	Mus musculus (Mouse) []	199	209	Prdx4	Peroxiredoxin-4	yes	no	2	4.0121e-59	164.66	205200000	0	205200000	0	0	0	0	0	0	0
LYTLVLTDPDAPSR	14	0	1559.82	D6RHS6;Q5EBQ2;Q3TGC5;D3Z1V4;P70296	D6RHS6	D6RHS6	Phosphatidylethanolamine-binding protein 1	Mus musculus (Mouse) []	63	76	Pebp1	Phosphatidylethanolamine-binding protein 1;Hippocampal cholinergic neurostimulating peptide	yes	no	2	0.013808	108.9	16359000	0	16359000	0	0	0	0	0	0	0
NEALIALLK	9	0	983.602	Q3V0K9	Q3V0K9	Q3V0K9	Plastin-1	Mus musculus (Mouse) []	247	255	Pls1	Plastin-1	yes	yes	2	4.7153e-24	164.68	36653000	0	36653000	0	0	0	0	0	0	0
NVDLQVLAPEPELLYK	16	0	1840	Q8R544;O70570	Q8R544	Q8R544	Polymeric immunoglobulin receptor (Fragment)	Mus musculus (Mouse) []	102	117	Pigr	Polymeric immunoglobulin receptor;Secretory component	yes	no	2	1.4913e-25	159.12	7891700	0	7891700	0	0	0	0	0	0	0
TANCTLANTNYVNITK	16	0	1796.87	P63141	P63141	P63141	Potassium voltage-gated channel subfamily A member 2; (AltName: Full=MK2; AltName: Full=Voltage-gated potassium channel subunit Kv1.2)	Mus musculus (Mouse) []	479	494	Kcna2	Potassium voltage-gated channel subfamily A member 2	yes	yes	2	0.0067321	106.29	37544000	0	37544000	0	0	0	0	0	0	0
RDTSPSPAQQDNMPLK	16	1	1783.85	A0A0R4J0P3;Q6PCP7	A0A0R4J0P3	A0A0R4J0P3	Probable G-protein-coupled receptor 156	Mus musculus (Mouse) []	450	465	Gpr156	Probable G-protein coupled receptor 156	yes	no	2	0.011382	99.343	8122400	0	8122400	0	0	0	0	0	0	0
LVQIEYALAAVAGGAPSVGIK	21	0	2026.15	Q3UWT6;P49722	Q3UWT6	Q3UWT6	Proteasome subunit alpha type; ( EC=3.4.25.1)	Mus musculus (Mouse) []	19	39	Psma2	Proteasome subunit alpha type;Proteasome subunit alpha type-2	yes	no	3	0.018286	50.884	15080000	0	15080000	0	0	0	0	0	0	0
YNEDLELEDAIHTAILTLK	19	0	2200.13	Q3UWT6;P49722;Q8BKE0;Q9CZ58	Q3UWT6		Proteasome subunit alpha type; ( EC=3.4.25.1)	Mus musculus (Mouse) []	178	196	Psma2	Proteasome subunit alpha type;Proteasome subunit alpha type-2	yes	no	2	3.8099e-30	164.41	842160	0	842160	0	0	0	0	0	0	0
AITVFSPDGHLFQVEYAQEAVK	22	0	2448.23	Q542H2;Q3UIT9;Q3TN31;Q9Z2U0;B7ZMS4;Q9CWH6	Q542H2	Q542H2	Proteasome subunit alpha type; ( EC=3.4.25.1)	Mus musculus (Mouse) []	6	27	Psma7;Psma8	Proteasome subunit alpha type;Proteasome subunit alpha type-7;Proteasome subunit alpha type-7-like	yes	no	3	2.0893e-08	122.1	24203000	0	24203000	0	0	0	0	0	0	0
LYQTDPSGTYHAWK	14	0	1665.78	Q542H2;Q3UIT9;Q3TN31;Q9Z2U0;Q3THL2;B7ZMS4;Q9CWH6;B7ZMS3	Q542H2		Proteasome subunit alpha type; ( EC=3.4.25.1)	Mus musculus (Mouse) []	144	157	Psma7;Psma8	Proteasome subunit alpha type;Proteasome subunit alpha type-7;Proteasome subunit alpha type-7-like	yes	no	3	0.014161	86.699	24391000	0	24391000	0	0	0	0	0	0	0
SSIGTGYDLSASTFSPDGR	19	0	1916.88	E0CZ34;F8WH02;E0CYL6;Q9DCD8;Q58EV4;O70435	E0CZ34	E0CZ34	Proteasome subunit alpha type-3	Mus musculus (Mouse) []	2	20	Psma3	Proteasome subunit alpha type;Proteasome subunit alpha type-3	yes	no	2	0.0037055	78.705	19977000	0	19977000	0	0	0	0	0	0	0
DAVSGMGVIVHVIEK	15	0	1552.83	Q545G0;Q9R1P1	Q545G0	Q545G0	Proteasome subunit beta type; ( EC=3.4.25.1)	Mus musculus (Mouse) []	178	192	Psmb3	Proteasome subunit beta type;Proteasome subunit beta type-3	yes	no	2	1.5295e-17	148.96	29184000	0	29184000	0	0	0	0	0	0	0
AGGSASAMLQPLLDNQVGFK	20	0	2003.01	Q6RI64;O09061	Q6RI64	Q6RI64	Proteasome subunit beta type; ( EC=3.4.25.1)	Mus musculus (Mouse) []	164	183	Psmb1	Proteasome subunit beta type;Proteasome subunit beta type-1	yes	no	2;3	0	305.48	55442000	0	55442000	0	0	0	0	0	0	0
LLANMVYQYK	10	0	1241.65	O55234	O55234	O55234	Proteasome subunit beta type-5 precursor; ( EC=3.4.25.1; AltName: Full=Macropain epsilon chain; AltName: Full=Multicatalytic endopeptidase complex epsilon chain; AltName: Full=Proteasome chain 6; AltName: Full=Proteasome epsilon chain; AltName: Full=Proteasome subunit X)	Mus musculus (Mouse) []	141	150	Psmb5	Proteasome subunit beta type-5	yes	yes	2	4.2182e-34	166.05	36415000	0	36415000	0	0	0	0	0	0	0
ILEFFGLK	8	0	965.559	Q3TT76;Q3UDR2;Q3URP6;Q3UJA8;Q3UBY9;Q3UA23;Q3U738;Q3TWE3;Q3TIM0;Q3THC3;Q3TGS0;Q3TF72;P09103	Q3TT76		Protein disulfide-isomerase (Fragment); ( EC=5.3.4.1)	Mus musculus (Mouse) []	303	310	P4hb	Protein disulfide-isomerase	yes	no	2	1.6063e-05	143.11	90918000	0	90918000	0	0	0	0	0	0	0
TNEFLENFK	9	0	1140.55	B1AWZ5;Q9CQE1	B1AWZ5	B1AWZ5	Protein NipSnap homolog 3B	Mus musculus (Mouse) []	49	57	Nipsnap3b	Protein NipSnap homolog 3B	yes	no	2	4.2626e-09	121.5	3325900	0	3325900	0	0	0	0	0	0	0
KLDSAMQFLTAQR	13	1	1507.78	Q6LC38	Q6LC38	Q6LC38	Protoporhyrinogen oxidase (Fragment)	Mus musculus (Mouse) []	1	13			yes	yes	2	0.014801	84.817	158480	0	158480	0	0	0	0	0	0	0
EAQIFDYNEIPNFPQSTVQGHAGR	24	0	2717.28	Q543K9;P23492	Q543K9	Q543K9	Purine nucleoside phosphorylase; ( EC=2.4.2.1; AltName: Full=Inosine-guanosine phosphorylase)	Mus musculus (Mouse) []	44	67	Pnp	Purine nucleoside phosphorylase	yes	no	3	1.8012e-88	174.91	5515300	0	5515300	0	0	0	0	0	0	0
AAQIFDYNEIPNFPQSTVQGHAGR	24	0	2659.28	Q9D8C9	Q9D8C9	Q9D8C9	Purine nucleoside phosphorylase; ( EC=2.4.2.1; AltName: Full=Inosine-guanosine phosphorylase)	Mus musculus (Mouse) []	59	82	Pnp2	Purine nucleoside phosphorylase	yes	yes	3	0.011536	46.578	16698000	0	16698000	0	0	0	0	0	0	0
ALSLIYNR	8	0	948.539	Q9D8C3	Q9D8C3	Q9D8C3	Putative bifunctional UDP-N-acetylglucosamine transferase and deubiquitinase ALG13; ( EC=2.4.1.141; EC=3.4.19.12; AltName: Full=Asparagine-linked glycosylation 13 homolog; AltName: Full=Glycosyltransferase 28 domain-containing protein 1; AltName: Full=UDP-N-acetylglucosamine transferase subunit ALG13 homolog)	Mus musculus (Mouse) []	299	306	Alg13	Putative bifunctional UDP-N-acetylglucosamine transferase and deubiquitinase ALG13	yes	yes	2	0.0074074	90.777	811830	0	811830	0	0	0	0	0	0	0
HPMYNLCAVVLYHLQR	16	0	2013.01	D6RCG3	D6RCG3	D6RCG3	Putative ubiquitin carboxyl-terminal hydrolase 50	Mus musculus (Mouse) []	247	262	Usp50		yes	yes	3	0.026856	53.754	94980000	0	94980000	0	0	0	0	0	0	0
ATSWGSILQDEK	12	0	1333.65	Q3TF63;A2AQN9;Q541E2;Q3TWM2;P51855	Q3TF63	Q3TF63	Putative uncharacterized protein	Mus musculus (Mouse) []	2	13	Gss	Glutathione synthetase	yes	no	2	4.9133e-46	178.46	46482000	0	46482000	0	0	0	0	0	0	0
DTPTQEDWLVSVLPEGSR	18	0	2027.98	Q3TL27;Q3UKF5;S4R1I3;Q3UE92;Q6P1B1;S4R228	Q3TL27	Q3TL27	Putative uncharacterized protein	Mus musculus (Mouse) []	99	116	Xpnpep1	Xaa-Pro aminopeptidase 1	yes	no	2	0.00041543	128.73	15901000	0	15901000	0	0	0	0	0	0	0
VGVDPLIIPTDYWK	14	0	1614.87	Q3TL27;Q3UKF5;S4R1I3;Q3UE92;Q6P1B1	Q3TL27		Putative uncharacterized protein	Mus musculus (Mouse) []	117	130	Xpnpep1	Xaa-Pro aminopeptidase 1	yes	no	2	0.011876	103.34	15591000	0	15591000	0	0	0	0	0	0	0
TTLPGVVDGANNPGIR	16	0	1579.83	Q3TLX9;P58242	Q3TLX9	Q3TLX9	Putative uncharacterized protein	Mus musculus (Mouse) []	308	323	Smpdl3b	Acid sphingomyelinase-like phosphodiesterase 3b	yes	no	2	1.1795e-25	160.56	9854100	0	9854100	0	0	0	0	0	0	0
YSLKPNDQILAEDK	14	1	1632.84	Q3TZR1;Q8BMC5;P55264	Q3TZR1	Q3TZR1	Putative uncharacterized protein	Mus musculus (Mouse) []	47	60	Adk	Adenosine kinase	yes	no	3	0.0099494	115.06	24478000	0	24478000	0	0	0	0	0	0	0
YIQLPFGDEDALK	13	0	1507.76	Q3UBR4;Q99M14;F6WR04;Q8BSZ5;Q3UD32;O70370	Q3UBR4	Q3UBR4	Putative uncharacterized protein	Mus musculus (Mouse) []	222	234	Ctss	Cathepsin S	yes	no	2	0.014865	107.06	9854000	0	9854000	0	0	0	0	0	0	0
AFYNNVLGEYEEYITK	16	0	1951.92	Q3UKT3;Q3UJK5;Q3TG75;P29758	Q3UKT3	Q3UKT3	Putative uncharacterized protein	Mus musculus (Mouse) []	114	129	Oat	Ornithine aminotransferase, mitochondrial	yes	no	2	8.2644e-261	245.5	95171000	0	95171000	0	0	0	0	0	0	0
DEVTCVGHIIGAVVADTPEHAHR	23	0	2482.2	Q3UMS6;B2RUJ7;Q00519	Q3UMS6	Q3UMS6	Putative uncharacterized protein	Mus musculus (Mouse) []	661	683	Xdh	Xanthine dehydrogenase/oxidase;Xanthine dehydrogenase;Xanthine oxidase	yes	no	4	0.0043321	54.672	149930000	0	149930000	0	0	0	0	0	0	0
DPPANVQLFQEVPK	14	0	1580.82	Q3UMS6;B2RUJ7;Q00519	Q3UMS6		Putative uncharacterized protein	Mus musculus (Mouse) []	555	568	Xdh	Xanthine dehydrogenase/oxidase;Xanthine dehydrogenase;Xanthine oxidase	yes	no	2	6.014e-202	256.31	172880000	0	172880000	0	0	0	0	0	0	0
LVVGNTEIGIEMK	13	0	1401.75	Q3UMS6;B2RUJ7;Q00519	Q3UMS6		Putative uncharacterized protein	Mus musculus (Mouse) []	259	271	Xdh	Xanthine dehydrogenase/oxidase;Xanthine dehydrogenase;Xanthine oxidase	yes	no	2	3.5827e-11	149.33	55278000	0	55278000	0	0	0	0	0	0	0
SVASIGGNIITASPISDLNPVLMASR	26	0	2582.37	Q3UMS6;B2RUJ7;Q00519	Q3UMS6		Putative uncharacterized protein	Mus musculus (Mouse) []	346	371	Xdh	Xanthine dehydrogenase/oxidase;Xanthine dehydrogenase;Xanthine oxidase	yes	no	2;3	1.6809e-52	166.75	17895000	0	17895000	0	0	0	0	0	0	0
FSSEFELQQLEQFK	14	0	1758.85	Q3UP74;P97449;Q3TB69;A0A0U1RNS3	Q3UP74		Putative uncharacterized protein	Mus musculus (Mouse) []	908	921	Anpep	Aminopeptidase N	yes	no	2;3	0	396.84	37144000	0	37144000	0	0	0	0	0	0	0
LQNQLQTDLSVIPVINR	17	0	1950.09	Q3UP74;P97449;Q3TB69	Q3UP74		Putative uncharacterized protein	Mus musculus (Mouse) []	641	657	Anpep	Aminopeptidase N	yes	no	2	0	261.67	24627000	0	24627000	0	0	0	0	0	0	0
MLSSFLTEDLFK	12	0	1429.72	Q3UP74;P97449;Q3TB69	Q3UP74		Putative uncharacterized protein	Mus musculus (Mouse) []	485	496	Anpep	Aminopeptidase N	yes	no	2	0.01536	107.55	28499000	0	28499000	0	0	0	0	0	0	0
TNNWVNRPPTLMEQYNEINAISTACSSGLK	30	1	3407.62	Q3UP74;P97449;Q3TB69	Q3UP74		Putative uncharacterized protein	Mus musculus (Mouse) []	736	765	Anpep	Aminopeptidase N	yes	no	3	3.1303e-19	109.14	7647400	0	7647400	0	0	0	0	0	0	0
YLESVKPFANEDEYKK	16	2	1958.96	Q3V3N1;Q9DC50	Q3V3N1	Q3V3N1	Putative uncharacterized protein	Mus musculus (Mouse) []	35	50	Crot	Peroxisomal carnitine O-octanoyltransferase	yes	no	3	0.017414	90.476	10829000	0	10829000	0	0	0	0	0	0	0
FTKELGKFTGLK	12	2	1367.78	Q8CD39;Q8CD14;Q8K4L0	Q8CD39	Q8CD39	Putative uncharacterized protein	Mus musculus (Mouse) []	184	195	Ddx54	ATP-dependent RNA helicase DDX54	yes	no	2	0.009696	79.489	5520800	0	5520800	0	0	0	0	0	0	0
HPNYNANTYNNDIMLIK	17	0	2033.96	Q9D7Y7;Q9CPN9	Q9D7Y7	Q9D7Y7	Putative uncharacterized protein	Mus musculus (Mouse) []	97	113	2210010C04Rik		yes	no	2	4.6988e-27	164.22	11197000	0	11197000	0	0	0	0	0	0	0
LGEHNIDALEGGEQFIDAAK	20	0	2126.03	Q9D7Y7;Q9CPN9	Q9D7Y7		Putative uncharacterized protein	Mus musculus (Mouse) []	74	93	2210010C04Rik		yes	no	2	0.0016452	106.3	68161000	0	68161000	0	0	0	0	0	0	0
KSQIFSTASDNQPTVTIK	18	1	1964.02	Q9DC41;Q3U9G2;Q3TWF2;Q3TKF8;Q3TI47;P20029;Q3TUS2;Q3UEM8;Q3U7T8	Q9DC41		Putative uncharacterized protein	Mus musculus (Mouse) []	448	465	Hspa5	78 kDa glucose-regulated protein	yes	no	3	0.019309	48.376	71378000	0	71378000	0	0	0	0	0	0	0
ALESGDMTTVWK	12	0	1336.63	Q3TPD2;Q8CGH5;Q05CQ4;Q80UW7;Q6ZQK2;Q9JKF1;Q3TR56	Q3TPD2	Q3TPD2	Putative uncharacterized protein (Fragment)	Mus musculus (Mouse) []	466	477	Iqgap1	Ras GTPase-activating-like protein IQGAP1	yes	no	2	0.004018	107.55	1990600	0	1990600	0	0	0	0	0	0	0
TLQALQIPAAK	11	0	1152.69	Q3TPD2;Q8CGH5;Q05CQ4;Q80UW7;Q6ZQK2;Q9JKF1	Q3TPD2		Putative uncharacterized protein (Fragment)	Mus musculus (Mouse) []	557	567	Iqgap1	Ras GTPase-activating-like protein IQGAP1	yes	no	2	0.012175	110.38	18466000	0	18466000	0	0	0	0	0	0	0
TVLELMNPEAQLPQVYPFAADLYQK	25	0	2877.46	Q3TPD2;Q8CGH5;Q05CQ4;Q80UW7;Q6ZQK2;Q9JKF1;Q3TR56	Q3TPD2		Putative uncharacterized protein (Fragment)	Mus musculus (Mouse) []	407	431	Iqgap1	Ras GTPase-activating-like protein IQGAP1	yes	no	3	2.7629e-09	118.21	441630	0	441630	0	0	0	0	0	0	0
YYTEVITNNGMPLAK	15	0	1712.84	Q3TZ78;F8VPT3	Q3TZ78	Q3TZ78	Putative uncharacterized protein (Fragment)	Mus musculus (Mouse) []	730	744	Lct		yes	no	2	6.7796e-77	194.39	19408000	0	19408000	0	0	0	0	0	0	0
LDYDNIPTVVFSHPPIGTVGLTEDEAVHK	29	0	3162.59	Q3U9R7;Q3UB84;Q3UAS7;Q3TXK9;P47791;Q91Z57;Q3TWI5	Q3U9R7	Q3U9R7	Putative uncharacterized protein (Fragment)	Mus musculus (Mouse) []	337	365	Gsr	Glutathione reductase, mitochondrial	yes	no	4	0.0011603	47.331	10893000	0	10893000	0	0	0	0	0	0	0
DELHIVEAEAMNYEGSPIK	19	0	2144.01	Q3UDA7;Q8BSZ3;Q9DAY9;Q5BL09;Q5SQB0;Q5SQB5;Q5U438;Q5SQB7;Q3U536;Q61937	Q3UDA7	Q3UDA7	Putative uncharacterized protein (Fragment)	Mus musculus (Mouse) []	55	73	Npm1	Nucleophosmin	yes	no	3	0.00040397	113.88	21788000	0	21788000	0	0	0	0	0	0	0
LAGDDMEISVK	11	0	1176.57	Q3UF24;Q3TB79;Q8C2J1;Q80Y25;Q3UDG8;Q3TI07;O35350	Q3UF24		Putative uncharacterized protein (Fragment)	Mus musculus (Mouse) []	383	393	Capn1	Calpain-1 catalytic subunit	yes	no	2	1.41e-05	117.02	10153000	0	10153000	0	0	0	0	0	0	0
VLSEEEIDDNFK	12	0	1436.67	Q3UF24;Q3TB79;Q8C2J1;Q80Y25;Q3UDG8;Q3TI07;O35350	Q3UF24		Putative uncharacterized protein (Fragment)	Mus musculus (Mouse) []	366	377	Capn1	Calpain-1 catalytic subunit	yes	no	2	1.9851e-108	205.13	12217000	0	12217000	0	0	0	0	0	0	0
LEGDSTDLSDQIAELQAQIAELK	23	0	2486.24	Q3UFT0;Q8VDD5	Q3UFT0	Q3UFT0	Putative uncharacterized protein (Fragment)	Mus musculus (Mouse) []	52	74	Myh9	Myosin-9	yes	no	3	1.8623e-08	175.85	120570	0	120570	0	0	0	0	0	0	0
DDEFTHLYTLIVRPDNTYEVK	21	1	2567.25	Q3UWP8;B2MWM9;P14211	Q3UWP8	Q3UWP8	Putative uncharacterized protein (Fragment)	Mus musculus (Mouse) []	165	185	Calr	Calreticulin	yes	no	3	2.2685e-14	139.74	23731000	0	23731000	0	0	0	0	0	0	0
IDDPTDSKPEDWDKPEHIPDPDAK	24	2	2759.26	Q3UWP8;B2MWM9;P14211	Q3UWP8		Putative uncharacterized protein (Fragment)	Mus musculus (Mouse) []	225	248	Calr	Calreticulin	yes	no	5	0.0056262	48.896	20189000	0	20189000	0	0	0	0	0	0	0
ENVLIGEGAGFK	12	0	1232.64	Q8BJT5;Q91WS8;P45952	Q8BJT5	Q8BJT5	Putative uncharacterized protein (Fragment)	Mus musculus (Mouse) []	14	25	Acadm	Medium-chain specific acyl-CoA dehydrogenase, mitochondrial	yes	no	2	1.5082e-06	141.08	11221000	0	11221000	0	0	0	0	0	0	0
MMTERTLLK	9	1	1121.59	Q8BQY0;Q8C8I5;Q8BFU3	Q8BQY0	Q8BQY0	Putative uncharacterized protein (Fragment)	Mus musculus (Mouse) []	229	237	Rnf214	RING finger protein 214	yes	no	2	0.026595	68.383	1942900	0	1942900	0	0	0	0	0	0	0
ASLRTLIPK	9	1	997.628	Q8C6J4;Q8C8C0;E9PW38;E9PV86	Q8C6J4	Q8C6J4	Putative uncharacterized protein (Fragment)	Mus musculus (Mouse) []	351	359	Mctp1		yes	no	2	2.308e-05	107.29	94544	0	94544	0	0	0	0	0	0	0
DMIEVETQFK	10	0	1238.59	Q8C9W5;Q9EQH2	Q8C9W5	Q8C9W5	Putative uncharacterized protein (Fragment)	Mus musculus (Mouse) []	444	453	Erap1	Endoplasmic reticulum aminopeptidase 1	yes	no	2	1.301e-07	142.92	9238600	0	9238600	0	0	0	0	0	0	0
NPVGYPLAWK	10	0	1143.61	Q8C9W5;Q9EQH2;Q8CA64	Q8C9W5		Putative uncharacterized protein (Fragment)	Mus musculus (Mouse) []	595	604	Erap1	Endoplasmic reticulum aminopeptidase 1	yes	no	2	7.6164e-08	122.74	21767000	0	21767000	0	0	0	0	0	0	0
MAALGSGSQNVTEYVVR	17	0	1780.88	Q9CSF1	Q9CSF1	Q9CSF1	Putative uncharacterized protein (Fragment)	Mus musculus (Mouse) []	1	17	Gtf2f1		yes	yes	2	0.0060395	84.507	77318000	0	77318000	0	0	0	0	0	0	0
DFHPVPSIIGINNDEYGWILPTIMDPAQK	29	0	3279.63	Q8BK48	Q8BK48	Q8BK48	Pyrethroid hydrolase Ces2e precursor; ( EC=3.1.1.88; AltName: Full=carboxylesterase 2E)	Mus musculus (Mouse) []	331	359	Ces2e	Pyrethroid hydrolase Ces2e	yes	yes	3	0.0017527	43.494	649320	0	649320	0	0	0	0	0	0	0
DKVVPVADIITPNQFEAELLSGR	23	1	2510.34	D3Z7R1;Q8K183	D3Z7R1	D3Z7R1	Pyridoxal kinase	Mus musculus (Mouse) []	138	160	Pdxk	Pyridoxal kinase	yes	no	3	1.0828e-08	125.77	7848500	0	7848500	0	0	0	0	0	0	0
EFADSLGIPFLETSAK	16	0	1723.87	Q5SW87;Q5SW88;Q3UB66;Q0PD67;Q6ZPF0;P62821	Q5SW87	Q5SW87	RAB1A, member RAS oncogene family	Mus musculus (Mouse) []	74	89	Rab1;Rab1A	Ras-related protein Rab-1A	yes	no	2	0.0032799	156.08	6149000	0	6149000	0	0	0	0	0	0	0
DQNGTWEMESNENFEGYMK	19	0	2307.9	Q059R7;Q08652	Q059R7	Q059R7	Retinol binding protein 2, cellular	Mus musculus (Mouse) []	4	22	Rbp2	Retinol-binding protein 2	yes	no	2	8.4048e-05	114.21	3907200	0	3907200	0	0	0	0	0	0	0
TLVTWEGNTLVCVQK	15	0	1746.9	Q059R7;Q08652	Q059R7		Retinol binding protein 2, cellular	Mus musculus (Mouse) []	85	99	Rbp2	Retinol-binding protein 2	yes	no	2	0	359.9	185090000	0	185090000	0	0	0	0	0	0	0
AEEYEFLTPMEEAPK	15	0	1782.8	Q99PT1	Q99PT1	Q99PT1	Rho GDP-dissociation inhibitor 1; ( Short=Rho GDI 1; AltName: Full=GDI-1; AltName: Full=Rho-GDI alpha)	Mus musculus (Mouse) []	153	167	Arhgdia	Rho GDP-dissociation inhibitor 1	yes	yes	2	0.0067016	120.86	25666000	0	25666000	0	0	0	0	0	0	0
AGPVVTDNGNFILDWK	16	0	1744.88	P47968	P47968	P47968	Ribose-5-phosphate isomerase; ( EC=5.3.1.6; AltName: Full=Phosphoriboisomerase)	Mus musculus (Mouse) []	239	254	Rpia	Ribose-5-phosphate isomerase	yes	yes	2	3.1464e-204	234.49	9954700	0	9954700	0	0	0	0	0	0	0
MENMAEEELLPQEK	14	0	1689.76	A0A0R4J0U8;A2RSY6	A0A0R4J0U8	A0A0R4J0U8	RIKEN cDNA 1190005F20, isoform CRA_a; (SubName: Full=TRMT1-like protein)	Mus musculus (Mouse) []	1	14	Trmt1l	TRMT1-like protein	yes	no	2	0.0088026	90.913	563130	0	563130	0	0	0	0	0	0	0
APLVCLPVFVSK	12	0	1328.75	A0A1L1SSF8;Q91V76	A0A1L1SSF8		RIKEN cDNA 4931406C07, isoform CRA_a	Mus musculus (Mouse) []	212	223		Ester hydrolase C11orf54 homolog	yes	no	2	8.5365e-17	152.81	61678000	0	61678000	0	0	0	0	0	0	0
YHDFGCALLANLFASEGQPGK	21	0	2294.08	A0A1L1SSF8;Q91V76	A0A1L1SSF8		RIKEN cDNA 4931406C07, isoform CRA_a	Mus musculus (Mouse) []	116	136		Ester hydrolase C11orf54 homolog	yes	no	3	2.6078e-22	157.11	4172800	0	4172800	0	0	0	0	0	0	0
AFLEENQLDYIIR	13	0	1622.83	F7BX26;Q60676	F7BX26	F7BX26	Serine/threonine-protein phosphatase (Fragment); ( EC=3.1.3.16)	Mus musculus (Mouse) []	390	402	Ppp5c	Serine/threonine-protein phosphatase;Serine/threonine-protein phosphatase 5	yes	no	2	1.1592e-73	188.27	15270000	0	15270000	0	0	0	0	0	0	0
SCDYKSEMLLGLKK	14	2	1670.84	Q7TSY8	Q7TSY8	Q7TSY8	Shugoshin 2; (AltName: Full=Shugoshin-2; AltName: Full=Shugoshin-like 2)	Mus musculus (Mouse) []	753	766	Sgol2	Shugoshin-like 2	yes	yes	2	0.012922	85.533	467310	0	467310	0	0	0	0	0	0	0
MSLWGLISKMSPEK	14	1	1605.83	D3YU28;Q8R4D4;P52633	D3YU28	D3YU28	Signal transducer and transcription activator 6 (Fragment)	Mus musculus (Mouse) []	1	14	Stat6	Signal transducer and activator of transcription;Signal transducer and transcription activator 6	yes	no	2	0.027091	41.283	141890	0	141890	0	0	0	0	0	0	0
NREPVQLETLSIR	13	1	1553.85	P62315	P62315	P62315	Small nuclear ribonucleoprotein Sm D1; ( Short=Sm-D1; AltName: Full=Sm-D autoantigen; AltName: Full=snRNP core protein D1)	Mus musculus (Mouse) []	49	61	Snrpd1	Small nuclear ribonucleoprotein Sm D1	yes	yes	3	0.0028019	128.57	19635000	0	19635000	0	0	0	0	0	0	0
LSDGNEYLFQAK	12	0	1383.67	Q8R1C2;Q8BQ35;Q62261	Q8R1C2	Q8R1C2	Spnb2 protein (Fragment)	Mus musculus (Mouse) []	47	58	Sptbn1	Spectrin beta chain, non-erythrocytic 1	yes	no	2	0.014514	113.67	1438500	0	1438500	0	0	0	0	0	0	0
VTLEYRPVIDK	11	1	1331.74	Q8K2B3	Q8K2B3		Succinate dehydrogenase [ubiquinone] flavoprotein subunit, mitochondrial precursor; ( EC=1.3.5.1; AltName: Full=Flavoprotein subunit of complex II; Short=Fp)	Mus musculus (Mouse) []	637	647	Sdha	Succinate dehydrogenase [ubiquinone] flavoprotein subunit, mitochondrial	yes	yes	2	1.7332e-24	164.66	77973000	0	77973000	0	0	0	0	0	0	0
MGFPSNIVDSAAENMIK	17	0	1822.86	Q3UCC6;Q3U6C7;Q9Z2I9	Q3UCC6	Q3UCC6	Succinate-CoA ligase subunit beta (Fragment); ( EC=6.2.1.-)	Mus musculus (Mouse) []	233	249	Sucla2	Succinyl-CoA ligase subunit beta;Succinyl-CoA ligase [ADP-forming] subunit beta, mitochondrial	yes	no	2	0.021007	86.114	19183000	0	19183000	0	0	0	0	0	0	0
DGNGIPAADTLYDVK	15	0	1547.75	F8VQM5;B5THE3	F8VQM5	F8VQM5	Sucrase isomaltase (alpha-glucosidase)	Mus musculus (Mouse) []	169	183	Sis		yes	no	2	0.020828	88.021	54020000	0	54020000	0	0	0	0	0	0	0
ENPFGIQVR	9	0	1058.55	F8VQM5;B5THE3	F8VQM5		Sucrase isomaltase (alpha-glucosidase)	Mus musculus (Mouse) []	1060	1068	Sis		yes	no	2	0.0011555	122.19	108610000	0	108610000	0	0	0	0	0	0	0
GGYIIPTQQPDVTTTASR	18	0	1903.96	F8VQM5;B5THE3	F8VQM5		Sucrase isomaltase (alpha-glucosidase)	Mus musculus (Mouse) []	783	800	Sis		yes	no	2	2.6921e-114	223.58	14792000	0	14792000	0	0	0	0	0	0	0
IKLPSNPISTLR	12	1	1337.8	F8VQM5;B5THE3	F8VQM5		Sucrase isomaltase (alpha-glucosidase)	Mus musculus (Mouse) []	999	1010	Sis		yes	no	3	0.025935	97.779	78476000	0	78476000	0	0	0	0	0	0	0
KDFTYDEVAFK	11	1	1361.65	F8VQM5;B5THE3	F8VQM5		Sucrase isomaltase (alpha-glucosidase)	Mus musculus (Mouse) []	386	396	Sis		yes	no	2	1.9446e-11	149.94	14888000	0	14888000	0	0	0	0	0	0	0
KNPLGLIVALDENQAAK	17	1	1793	F8VQM5;B5THE3	F8VQM5		Sucrase isomaltase (alpha-glucosidase)	Mus musculus (Mouse) []	801	817	Sis		yes	no	2;3	2.1687e-07	155.37	395740000	0	395740000	0	0	0	0	0	0	0
LPSNPISTLR	10	0	1096.62	F8VQM5;B5THE3	F8VQM5		Sucrase isomaltase (alpha-glucosidase)	Mus musculus (Mouse) []	1001	1010	Sis		yes	no	2	0.0248	85.862	16577000	0	16577000	0	0	0	0	0	0	0
WGGHWLGDNYANWENLEK	18	0	2187.98	F8VQM5;B5THE3	F8VQM5		Sucrase isomaltase (alpha-glucosidase)	Mus musculus (Mouse) []	1484	1501	Sis		yes	no	3	0.0020032	99.055	9975500	0	9975500	0	0	0	0	0	0	0
GDVTTQVALQPALK	14	0	1439.8	Q4FJX9;Q3U8W4;P09671	Q4FJX9	Q4FJX9	Superoxide dismutase; ( EC=1.15.1.1)	Mus musculus (Mouse) []	76	89	Sod2	Superoxide dismutase;Superoxide dismutase [Mn], mitochondrial	yes	no	2	3.4859e-258	248.98	135020000	0	135020000	0	0	0	0	0	0	0
ELLTTLQEASK	11	0	1231.67	A3KMP2	A3KMP2	A3KMP2	Tetratricopeptide repeat protein 38; ( Short=TPR repeat protein 38)	Mus musculus (Mouse) []	347	357	Ttc38	Tetratricopeptide repeat protein 38	yes	yes	2	0.015635	107.83	4377800	0	4377800	0	0	0	0	0	0	0
VYPFWTPDIPLNSYVK	16	0	1937.99	A3KMP2	A3KMP2		Tetratricopeptide repeat protein 38; ( Short=TPR repeat protein 38)	Mus musculus (Mouse) []	164	179	Ttc38	Tetratricopeptide repeat protein 38	yes	yes	2	0.0068806	107.39	1567000	0	1567000	0	0	0	0	0	0	0
MEHAFTPLEPLLPTGNLK	18	0	2007.05	Q9R0M5	Q9R0M5	Q9R0M5	Thiamin pyrophosphokinase 1; ( Short=mTPK1; EC=2.7.6.2; AltName: Full=Thiamine pyrophosphokinase 1)	Mus musculus (Mouse) []	1	18	Tpk1	Thiamin pyrophosphokinase 1	yes	yes	2	3.0428e-63	185.2	3276600	0	3276600	0	0	0	0	0	0	0
VLVLDFVTPTPLGTR	15	0	1626.93	Q91Y98;Q9JMH6	Q91Y98	Q91Y98	Thioredoxin reductase 1 (Fragment)	Mus musculus (Mouse) []	9	23	Txnrd1	Thioredoxin reductase 1, cytoplasmic	yes	no	2	1.6054e-203	234.61	46415000	0	46415000	0	0	0	0	0	0	0
MIKPFFHSLCDK	12	1	1521.75	P10639	P10639		Thioredoxin; ( Short=Trx; AltName: Full=ATL-derived factor; Short=ADF)	Mus musculus (Mouse) []	37	48	Txn	Thioredoxin	yes	yes	4	0.011969	89.561	102050000	0	102050000	0	0	0	0	0	0	0
GLFIIDPNGVVK	12	0	1270.73	P20108	P20108	P20108	Thioredoxin-dependent peroxide reductase, mitochondrial precursor; ( EC=1.11.1.15; AltName: Full=Antioxidant protein 1; Short=AOP-1; AltName: Full=PRX III; AltName: Full=Perioredoxin-3; AltName: Full=Protein MER5)	Mus musculus (Mouse) []	186	197	Prdx3	Thioredoxin-dependent peroxide reductase, mitochondrial	yes	yes	2	1.8395e-11	150.61	45237000	0	45237000	0	0	0	0	0	0	0
DDQVTVIGAGVTLHEALAAAESLKK	25	1	2535.35	P40142	P40142	P40142	Transketolase; ( Short=TK; EC=2.2.1.1; AltName: Full=P68)	Mus musculus (Mouse) []	500	524	Tkt	Transketolase	yes	yes	3	0.023175	31.976	1464500	0	1464500	0	0	0	0	0	0	0
NMAEQIIQEIYSQVQSK	17	0	2007.99	P40142	P40142		Transketolase; ( Short=TK; EC=2.2.1.1; AltName: Full=P68)	Mus musculus (Mouse) []	265	281	Tkt	Transketolase	yes	yes	2;3	0	323.24	26677000	0	26677000	0	0	0	0	0	0	0
SKDDQVTVIGAGVTLHEALAAAESLK	26	1	2622.39	P40142	P40142		Transketolase; ( Short=TK; EC=2.2.1.1; AltName: Full=P68)	Mus musculus (Mouse) []	498	523	Tkt	Transketolase	yes	yes	3	1.2104e-95	187.78	12323000	0	12323000	0	0	0	0	0	0	0
SKDDQVTVIGAGVTLHEALAAAESLKK	27	2	2750.48	P40142	P40142		Transketolase; ( Short=TK; EC=2.2.1.1; AltName: Full=P68)	Mus musculus (Mouse) []	498	524	Tkt	Transketolase	yes	yes	4	4.4633e-10	111.24	64487000	0	64487000	0	0	0	0	0	0	0
SVPMSTVFYPSDGVATEK	18	0	1913.91	P40142	P40142		Transketolase; ( Short=TK; EC=2.2.1.1; AltName: Full=P68)	Mus musculus (Mouse) []	439	456	Tkt	Transketolase	yes	yes	2	2.0755e-208	211.77	33094000	0	33094000	0	0	0	0	0	0	0
PMASSLRERAR	11	2	1272.67		REV__A2BDP1	REV__A2BDP1	Transmembrane protein FAM155B	Mus musculus (Mouse) []					yes	yes	2	0.018578	85.67	3540000	0	3540000	0	0	0	0	0	0	0
NTGQQWDFPNAWAPLQDLVIR	21	0	2468.22	E9PYP7;Q9JLT2;Q8VCS8	E9PYP7		Trehalase; ( EC=3.2.1.28; AltName: Full=Alpha-trehalose glucohydrolase)	Mus musculus (Mouse) []	419	439	Treh	Trehalase	yes	no	2	0.017985	78.508	180530	0	180530	0	0	0	0	0	0	0
VSHALAEGLGVIACIGEK	18	0	1822.96	P17751;H7BXC3	P17751		Triosephosphate isomerase; ( Short=TIM; EC=5.3.1.1; AltName: Full=Triose-phosphate isomerase)	Mus musculus (Mouse) []	164	181	Tpi1	Triosephosphate isomerase	yes	no	2;3	5.1769e-182	226.19	58903000	0	58903000	0	0	0	0	0	0	0
LTLFVNGQPR	10	0	1143.64	B8JJG7;B8JJG8;B8JJG6;F6QJV5;Q9D828;Q9Z1A1	B8JJG7	B8JJG7	Trk-fused gene (Fragment)	Mus musculus (Mouse) []	86	95	Tfg		yes	no	2	3.8096e-128	214.25	3054500	0	3054500	0	0	0	0	0	0	0
VNGEPLDLDPGQTLIYYVDEK	21	0	2377.17	Q8CG12;Q99JW5	Q8CG12	Q8CG12	Trop-1 protein (Fragment)	Mus musculus (Mouse) []	51	71	Epcam	Epithelial cell adhesion molecule	yes	no	2;3	2.2134e-119	204.07	22856000	0	22856000	0	0	0	0	0	0	0
PEAEWEADAAAAAAATAAATESLPAETEK	29	0	2842.31	E0CZ80;Q8BYX1;A4Q9F4	E0CZ80	E0CZ80	Tubulin polyglutamylase TTLL11	Mus musculus (Mouse) []	10	38	Ttll11	Tubulin polyglutamylase TTLL11	yes	no	3	1.5813e-05	75.623	14716000	0	14716000	0	0	0	0	0	0	0
MWLLLRRAYPLR	12	2	1586.92	Q8CIW5	Q8CIW5	Q8CIW5	Twinkle protein, mitochondrial precursor; ( EC=3.6.4.12; AltName: Full=Progressive external ophthalmoplegia 1 protein homolog; AltName: Full=T7 gp4-like protein with intramitochondrial nucleoid localization; AltName: Full=T7-like mitochondrial DNA helicase)	Mus musculus (Mouse) []	1	12	Peo1	Twinkle protein, mitochondrial	yes	yes	2	0.013055	68.383	26358000	0	26358000	0	0	0	0	0	0	0
GTDFQLNQLEGK	12	0	1348.66	E9Q035;Q921I1;E9Q2Q7;D3YYR8	E9Q035		Uncharacterized protein	Mus musculus (Mouse) []	123	134	Gm20425;Tf;Trf	Serotransferrin	yes	no	2	1.9666e-200	236.69	85498000	0	85498000	0	0	0	0	0	0	0
LCSSVEGYLPIKMK	14	1	1623.84	Q62503	Q62503	Q62503	Unknown protein (Fragment)	Mus musculus (Mouse) []	61	74	unknown		yes	yes	2	0.006214	89.029	8091800	0	8091800	0	0	0	0	0	0	0
ELDDMSLDSSQPSLSK	16	0	1750.79	H3BL10;H3BIY6;Q2TBA5;Q2TBA4;H3BIU2;Q8BMQ3	H3BL10	H3BL10	Zinc finger protein basonuclin-2 (Fragment)	Mus musculus (Mouse) []	35	50	Bnc2	Zinc finger protein basonuclin-2	yes	no	2	0.014988	89.805	20218000	0	20218000	0	0	0	0	0	0	0
VLLGAHSLSNPGAGSAAVQVSK	22	0	2062.12	P05208	P05208		Chymotrypsin-like elastase family member 2A precursor; ( EC=3.4.21.71; AltName: Full=Elastase-2; AltName: Full=Elastase-2A)	Mus musculus (Mouse) []	85	106	Cela2a	Chymotrypsin-like elastase family member 2A	yes	yes	3;4	0.0033105	74.742	345590000	0	345550000	0	0	0	0	0	39313	0
DNHLLGTFDLTGIPPAPR	18	0	1933.01	Q9DC41;Q3U9G2;Q3TWF2;Q3TKF8;Q3TI47;P20029;Q3TUS2;Q3UEM8;Q3U7T8;Q3U6V3	Q9DC41	Q9DC41	Putative uncharacterized protein	Mus musculus (Mouse) []	476	493	Hspa5	78 kDa glucose-regulated protein	yes	no	2;3	4.468e-135	231.58	774670000	0	774540000	0	0	0	0	0	0	129360
DATNVGDEGGFAPNILENK	19	0	1959.92	Q5FW97;P17182;Q6PHC1;B0QZL1	Q5FW97		Enolase 1, alpha non-neuron; (SubName: Full=MCG115657; SubName: Full=MCG17183; SubName: Full=Predicted gene, EG433182; SubName: Full=Putative uncharacterized protein)	Mus musculus (Mouse) []	203	221	EG433182;Eno1	Alpha-enolase;Enolase	yes	no	2;3	0	395.76	905460000	0	905310000	0	0	0	0	158120	0	0
REEILQILK	9	1	1140.69	O08601;Q3UWK4	O08601		Microsomal triglyceride transfer protein large subunit precursor	Mus musculus (Mouse) []	341	349	Mttp	Microsomal triglyceride transfer protein large subunit	yes	no	2;3	8.4528e-07	140.11	677550000	0	677300000	0	0	256220	0	0	0	0
KPDQHFKPYLTPDLPK	16	2	1923.03	Q6DYE8;Q99K07	Q6DYE8		Ectonucleotide pyrophosphatase/phosphodiesterase family member 3; ( Short=E-NPP 3; AltName: Full=Phosphodiesterase I beta; Short=PD-Ibeta; AltName: Full=Phosphodiesterase I/nucleotide pyrophosphatase 3; AltName: CD_antigen=CD203c; Includes: RecName: Full=Alkaline phosphodiesterase I; EC=3.1.4.1; Includes: RecName: Full=Nucleotide pyrophosphatase; Short=NPPase; EC=3.6.1.9; AltName: Full=Nucleotide…	Mus musculus (Mouse) []	430	445	Enpp3	Ectonucleotide pyrophosphatase/phosphodiesterase family member 3;Alkaline phosphodiesterase I;Nucleotide pyrophosphatase	yes	no	3;4	0.0050232	184	110290000	0	110210000	0	0	80259	0	0	0	0
MIAEAIPELK	10	0	1113.61	P08249	P08249		Malate dehydrogenase, mitochondrial precursor; ( EC=1.1.1.37)	Mus musculus (Mouse) []	315	324	Mdh2	Malate dehydrogenase, mitochondrial	yes	yes	2	0.022179	88.948	4616500	0	0	0	0	0	0	645410	223830	3747200
EFDALLINPR	10	0	1186.63	Q71RH6;Q71RH5;Q548F2;Q3U0C4;Q69ZN0;Q9R111;D3YU09	Q71RH6		Guanine deaminase	Mus musculus molossinus (Japanese house mouse) []	394	403	Gda	Guanine deaminase	yes	no	2	0.00011521	135.83	111270000	0	111140000	0	0	0	0	0	0	124170
ASGTSFNAVPLHPNTVLR	18	0	1879.99	Q8K0C5	Q8K0C5	Q8K0C5	Zymogen granule membrane protein 16 precursor; ( Short=Zymogen granule protein 16; AltName: Full=Secretory lectin ZG16)	Mus musculus (Mouse) []	123	140	Zg16	Zymogen granule membrane protein 16	yes	yes	2;3	7.798e-13	148.7	269150000	0	268830000	0	0	90989	0	0	233120	0
LVQEVTDFAK	10	0	1148.61	Q546G4;P07724;K7R066	Q546G4		Albumin 1; (SubName: Full=Putative uncharacterized protein; SubName: Full=Serum albumin)	Mus musculus (Mouse) []	66	75	Alb	Serum albumin	yes	no	2	9.3506e-08	117.71	2212400000	0	2209400000	0	26612	2929400	0	0	0	0
ALQSVDNAFGMLMEGLK	17	0	1822.9	Q6DYE8;Q99K07;Q148B3	Q6DYE8		Ectonucleotide pyrophosphatase/phosphodiesterase family member 3; ( Short=E-NPP 3; AltName: Full=Phosphodiesterase I beta; Short=PD-Ibeta; AltName: Full=Phosphodiesterase I/nucleotide pyrophosphatase 3; AltName: CD_antigen=CD203c; Includes: RecName: Full=Alkaline phosphodiesterase I; EC=3.1.4.1; Includes: RecName: Full=Nucleotide pyrophosphatase; Short=NPPase; EC=3.6.1.9; AltName: Full=Nucleotide…	Mus musculus (Mouse) []	341	357	Enpp3	Ectonucleotide pyrophosphatase/phosphodiesterase family member 3;Alkaline phosphodiesterase I;Nucleotide pyrophosphatase	yes	no	2;3	0	370.69	40999000	0	40941000	0	0	57410	0	0	0	0
VNIGSSFENRPMNVLK	16	1	1803.93	Q504N0	Q504N0		Carboxypeptidase A2 precursor; ( EC=3.4.17.15)	Mus musculus (Mouse) []	145	160	Cpa2	Carboxypeptidase A2	yes	yes	2;3	5.0449e-75	145.81	622430000	0	621360000	0	0	1071600	0	0	0	0
LSWEELGQK	9	0	1088.55	Q80Z19;A0A087WP72	Q80Z19		Mucin-2 precursor (Fragments); ( Short=MUC-2; AltName: Full=Colonic mucin; Short=MCM; AltName: Full=Secreted gel-forming mucin)	Mus musculus (Mouse) []	1339	1347	Muc2	Mucin-2	yes	no	2	0.0011988	117.81	47942000	0	47821000	0	0	0	0	0	0	121770
EDLIWEILK	9	0	1157.63	E9Q035;Q921I1	E9Q035	E9Q035	Uncharacterized protein	Mus musculus (Mouse) []	265	273	Gm20425;Tf	Serotransferrin	yes	no	2	0.024764	91.069	62765000	0	62576000	0	0	189800	0	0	0	0
SQIFSTASDNQPTVTIK	17	0	1835.93	Q9DC41;Q3U9G2;Q3TWF2;Q3TKF8;Q3TI47;P20029;Q3TUS2;Q3UEM8;Q3U7T8	Q9DC41		Putative uncharacterized protein	Mus musculus (Mouse) []	449	465	Hspa5	78 kDa glucose-regulated protein	yes	no	2;3	0	384.73	605200000	0	603290000	0	0	1839500	0	0	67177	0
ELEEIVQPIISK	12	0	1396.78	Q9DC41;Q3U9G2;Q3TWF2;Q3TKF8;Q3TI47;P20029;Q3U6V3	Q9DC41		Putative uncharacterized protein	Mus musculus (Mouse) []	623	634	Hspa5	78 kDa glucose-regulated protein	yes	no	2	2.4811e-199	231.07	455370000	0	453900000	0	0	0	0	927290	265760	277470
VMLGETNPADSKPGTIR	17	1	1784.91	Q5NC80;B0LAA8;Q5NC82;Q5NC81;E9PZF0;Q8R4B4;Q01768;P15532	Q5NC80		Nucleoside diphosphate kinase (Fragment); ( EC=2.7.4.6)	Mus musculus (Mouse) []	89	105	Nme1;Nme2;Gm20390	Nucleoside diphosphate kinase;Nucleoside diphosphate kinase B;Nucleoside diphosphate kinase A	yes	no	2;3	0	277.82	81700000	0	81430000	0	0	270610	0	0	0	0
NYTDVYDKNNLLTNK	15	1	1813.88	Q71RH6;Q71RH5;Q548F2;Q3U0C4;Q69ZN0;Q9R111;D3YU09;Q6DFY1	Q71RH6		Guanine deaminase	Mus musculus molossinus (Japanese house mouse) []	260	274	Gda	Guanine deaminase	yes	no	2	0	342.58	15478000	0	15426000	0	0	0	0	0	0	51641
EDILELMDSVSK	12	0	1377.67	Q8BNT4;P70677	Q8BNT4	Q8BNT4	Putative uncharacterized protein (Fragment)	Mus musculus (Mouse) []	6	17	Casp3	Caspase-3;Caspase-3 subunit p17;Caspase-3 subunit p12	yes	no	2	2.1663e-128	210.08	7663200	0	7636200	0	0	0	26979	0	0	0
DLTTNNILCK	10	0	1190.6	A0A0J9YVE6	A0A0J9YVE6	A0A0J9YVE6	Maltase-glucoamylase	Mus musculus (Mouse) []	212	221			yes	yes	2	5.686e-173	226.46	84664000	0	84352000	0	0	312010	0	0	0	0
LQQAALPIVSEAK	13	0	1366.78	Q9CR35	Q9CR35		Chymotrypsinogen B precursor; ( EC=3.4.21.1; Contains: RecName: Full=Chymotrypsin B chain A; Contains: RecName: Full=Chymotrypsin B chain B; Contains: RecName: Full=Chymotrypsin B chain C)	Mus musculus (Mouse) []	173	185	Ctrb1	Chymotrypsinogen B;Chymotrypsin B chain A;Chymotrypsin B chain B;Chymotrypsin B chain C	yes	yes	2	3.7856e-74	192.44	4098000000	0	4080100000	0	107630	17775000	0	0	50692	0
QVVDSAYEVIK	11	0	1249.66	A0A1B0GSR9;Q564E2;Q3TI99;Q3TCI7;P06151;Q3UDU4;Q99K20;Q3THB4;A0A1B0GSX0;Q3UIC3	A0A1B0GSR9		L-lactate dehydrogenase; ( EC=1.1.1.27)	Mus musculus (Mouse) []	216	226	Ldha	L-lactate dehydrogenase;L-lactate dehydrogenase A chain	yes	no	2	0.019887	106.4	506410000	0	503750000	103990	0	2551800	0	0	0	0
VTNGAFTGEISPGMIK	16	0	1620.82	P17751	P17751		Triosephosphate isomerase; ( Short=TIM; EC=5.3.1.1; AltName: Full=Triose-phosphate isomerase)	Mus musculus (Mouse) []	120	135	Tpi1	Triosephosphate isomerase	yes	yes	2	0	326.11	1299100000	0	1292900000	0	0	6169500	0	0	0	0
YITPDQLADLYK	12	0	1438.73	Q5FW97;P17182;Q6PHC1	Q5FW97		Enolase 1, alpha non-neuron; (SubName: Full=MCG115657; SubName: Full=MCG17183; SubName: Full=Predicted gene, EG433182; SubName: Full=Putative uncharacterized protein)	Mus musculus (Mouse) []	270	281	EG433182;Eno1	Alpha-enolase	yes	no	2	2.0559e-109	208.33	104700000	0	104200000	0	0	184380	0	144390	0	171280
VVVDALSGLK	10	0	999.596	Q545N7;P30275;A2ARP5	Q545N7		Creatine kinase, mitochondrial 1, ubiquitous, isoform CRA_a; (SubName: Full=Putative uncharacterized protein)	Mus musculus (Mouse) []	191	200	Ckmt1	Creatine kinase U-type, mitochondrial	yes	no	2	1.9576e-25	164.68	3522400000	0	3505300000	0	52023	17058000	42118	0	0	0
KIPPGAEASNILVGELEFLDRTVVAFVR	28	2	3039.68	J7K287;G3F8Y7;Q8C943;G3F8Y9;E9NX85;B1AWV9;I6VS12;G3F8Y8;J7H264;R4H243;G3F8Z0;F1DFN1;Q5DTL9	J7K287	J7K287	Anion exchange protein	Mus musculus (Mouse) []	293	320	Slc4a10	Anion exchange protein;Sodium-driven chloride bicarbonate exchanger	yes	no	4	0.0092148	38.746	27390000	0	0	0	0	0	22002000	0	5387300	0
LEVVTDPTTNAGYVK	15	0	1605.83	A2AKS7;Q3U1Y7;Q3TAN0;Q9R100	A2AKS7		Cadherin 17, isoform CRA_a; (SubName: Full=Cadherin-17)	Mus musculus (Mouse) []	499	513	Cdh17	Cadherin-17	yes	no	2	0	265.53	57726000	0	57418000	0	0	0	0	174150	0	133400
NVIIWGNHSSTQYPDVNHAK	20	0	2279.11	P14152	P14152		Malate dehydrogenase, cytoplasmic; ( EC=1.1.1.37; AltName: Full=Cytosolic malate dehydrogenase)	Mus musculus (Mouse) []	180	199	Mdh1	Malate dehydrogenase, cytoplasmic	yes	yes	3	1.6728e-05	116.61	63987000	0	63640000	0	0	0	0	346450	0	0
APPSVFAQVPQAPPVLVFK	19	0	1991.12	P05201	P05201	P05201	Aspartate aminotransferase, cytoplasmic; ( Short=cAspAT; EC=2.6.1.1; EC=2.6.1.3; AltName: Full=Cysteine aminotransferase, cytoplasmic; AltName: Full=Cysteine transaminase, cytoplasmic; Short=cCAT; AltName: Full=Glutamate oxaloacetate transaminase 1; AltName: Full=Transaminase A)	Mus musculus (Mouse) []	2	20	Got1	Aspartate aminotransferase, cytoplasmic	yes	yes	2;3	4.5675e-82	201.09	81770000	0	81228000	0	0	542290	0	0	0	0
VDFPQDQLATLTGR	14	0	1559.79	P08249	P08249		Malate dehydrogenase, mitochondrial precursor; ( EC=1.1.1.37)	Mus musculus (Mouse) []	216	229	Mdh2	Malate dehydrogenase, mitochondrial	yes	yes	2	3.6148e-176	226.42	142430000	0	141370000	0	0	0	0	145840	176990	741460
LDDQNLVQTWLSK	13	0	1558.8	F8VPQ6;Q0VD75	F8VPQ6		Alkaline phosphatase; ( EC=3.1.3.1)	Mus musculus (Mouse) []	248	260	Alpi	Alkaline phosphatase	yes	no	2;3	0	313.36	512650000	0	508470000	0	0	3997700	0	183750	0	0
SYEAYVLNIIR	11	0	1339.71	Q545P0;Q3TV47;Q3TSQ1;P14094;A0A0A6YX05	Q545P0		Sodium/potassium-transporting ATPase subunit beta	Mus musculus (Mouse) []	97	107	Atp1b1	Sodium/potassium-transporting ATPase subunit beta-1	yes	no	2;3	0	308.48	508040000	0	503790000	0	0	4248700	0	0	0	0
SLGEIAALTSK	11	0	1088.61	Q64727	Q64727	Q64727	Vinculin; (AltName: Full=Metavinculin)	Mus musculus (Mouse) []	434	444	Vcl	Vinculin	yes	yes	2	0.012679	115.23	50607000	0	50170000	0	0	437600	0	0	0	0
TRDCIPQIVTDYLQNK	16	1	1962.98	E9Q4Y1;E9Q5Z6;A1L3C0;Q9D932	E9Q4Y1		Alcohol dehydrogenase 6A (class V)	Mus musculus (Mouse) []	325	340	Adh6a		yes	no	3	1.7479e-26	146.27	63604000	0	63042000	0	0	531780	0	30634	0	0
ENMHFEVCPWSSYLTGAWDPK	21	0	2553.11	Q4FK28;P03958;Q4FJZ7	Q4FK28	Q4FK28	Ada protein; (SubName: Full=Adenosine deaminase, isoform CRA_a)	Mus musculus (Mouse) []	255	275	Ada	Adenosine deaminase	yes	no	3	2.9775e-15	148.38	67625000	0	67024000	0	0	600390	0	0	0	0
IAEVGGVPYLLPLVNK	16	0	1680.98	A0A1L1SSF8;Q91V76	A0A1L1SSF8		RIKEN cDNA 4931406C07, isoform CRA_a	Mus musculus (Mouse) []	26	41		Ester hydrolase C11orf54 homolog	yes	no	2	1.0508e-75	211.63	96104000	0	95247000	0	0	856850	0	0	0	0
NLVQEWLSK	9	0	1115.6	Q1LZM2;F8VQM0;P24822	Q1LZM2		Alkaline phosphatase (Fragment); ( EC=3.1.3.1)	Mus musculus (Mouse) []	250	258	Akp3;Iap	Alkaline phosphatase;Intestinal-type alkaline phosphatase	yes	no	2	1.228e-169	224.86	309670000	0	306750000	0	0	0	0	1964100	0	951410
VCNYVDWIQNTIADN	15	0	1823.81	Q792Y6;P07146	Q792Y6		MCG4990, isoform CRA_e; (SubName: Full=Pancreatic trypsin; SubName: Full=Putative uncharacterized protein; SubName: Full=Trypsinogen 20)	Mus musculus (Mouse) []	232	246	Prss2	Anionic trypsin-2	yes	no	2	0	422.83	418840000	0	413920000	0	146120	4775700	0	0	0	0
ILATPPQEDAPSVDIANIR	19	0	2019.06	P40142	P40142		Transketolase; ( Short=TK; EC=2.2.1.1; AltName: Full=P68)	Mus musculus (Mouse) []	284	302	Tkt	Transketolase	yes	yes	2;3	1.1155e-213	244	316960000	0	312890000	0	0	0	1870000	0	1270300	931490
RHPDYSVSLLLR	12	1	1454.8	Q546G4;P07724	Q546G4		Albumin 1; (SubName: Full=Putative uncharacterized protein; SubName: Full=Serum albumin)	Mus musculus (Mouse) []	361	372	Alb	Serum albumin	yes	no	3	3.0602e-05	132.56	46397000	0	45743000	0	0	0	0	0	654630	0
AFALNFQQTIAGK	13	0	1407.75	O08601;Q3UWK4	O08601		Microsomal triglyceride transfer protein large subunit precursor	Mus musculus (Mouse) []	237	249	Mttp	Microsomal triglyceride transfer protein large subunit	yes	no	2	1.2868e-45	175.33	29239000	0	28821000	0	0	0	0	0	201730	215730
IDNSQVESGSLEDDWDFLPPKK	22	1	2518.19	Q3UWP8;B2MWM9;P14211	Q3UWP8		Putative uncharacterized protein (Fragment)	Mus musculus (Mouse) []	186	207	Calr	Calreticulin	yes	no	3	7.9653e-33	141.97	87917000	0	86648000	0	0	1268700	0	0	0	0
NSAEETWMVIHGR	13	0	1528.71	Q3TH64;Q9CQX2;Q3TN44	Q3TH64		Putative uncharacterized protein	Mus musculus (Mouse) []	32	44	Cyb5b	Cytochrome b5 type B	yes	no	2;3	1.5697e-227	250.26	167670000	0	165200000	0	0	2471200	0	0	0	0
HIADLAGNPEVILPVPAFNVINGGSHAGNK	30	0	3020.58	Q5FW97;P17182;Q6PHC1;Q8CF78;B0QZL1	Q5FW97		Enolase 1, alpha non-neuron; (SubName: Full=MCG115657; SubName: Full=MCG17183; SubName: Full=Predicted gene, EG433182; SubName: Full=Putative uncharacterized protein)	Mus musculus (Mouse) []	133	162	EG433182;Eno1	Alpha-enolase;Enolase	yes	no	3;4	5.1022e-89	185.67	275680000	0	271610000	0	0	4068500	0	0	0	0
NVAILIPESWK	11	0	1268.71	Q9D7Z6	Q9D7Z6		Calcium-activated chloride channel regulator 1 precursor; ( EC=3.4.-.-; AltName: Full=Calcium-activated chloride channel family member 3; Short=mCLCA3; AltName: Full=Protein gob-5)	Mus musculus (Mouse) []	76	86	Clca1	Calcium-activated chloride channel regulator 1	yes	yes	2	0.0065914	148.56	33605000	0	33099000	0	0	506150	0	0	0	0
YDVSFITDEVK	11	0	1314.63	O08601	O08601		Microsomal triglyceride transfer protein large subunit precursor	Mus musculus (Mouse) []	511	521	Mttp	Microsomal triglyceride transfer protein large subunit	yes	yes	2	1.6213e-284	254.5	43791000	0	43078000	0	0	0	0	189780	143300	379980
QASSTLDNLFK	11	0	1222.62	Q91XG5	Q91XG5	Q91XG5	Protein S100; (AltName: Full=S100 calcium-binding protein)	Mus musculus (Mouse) []	46	56	S100g	Protein S100	yes	yes	2	0.0055979	94.309	17025000	0	16740000	0	0	255350	0	29914	0	0
FVFSLVDAMNGK	12	0	1326.66	P08249	P08249		Malate dehydrogenase, mitochondrial precursor; ( EC=1.1.1.37)	Mus musculus (Mouse) []	258	269	Mdh2	Malate dehydrogenase, mitochondrial	yes	yes	2	1.1965e-73	191.4	37644000	0	37014000	0	0	629270	0	0	0	0
AHIMPAEFSSCPLNSDEAVNK	21	0	2316.05	A0A1L1SSF8;Q91V76	A0A1L1SSF8	A0A1L1SSF8	RIKEN cDNA 4931406C07, isoform CRA_a	Mus musculus (Mouse) []	183	203		Ester hydrolase C11orf54 homolog	yes	no	3	0.024098	46.962	71131000	0	69921000	0	0	1209400	0	0	0	0
IFLQDIK	7	0	875.512	P09528	P09528		Ferritin heavy chain; ( Short=Ferritin H subunit; EC=1.16.3.1; Contains: RecName: Full=Ferritin heavy chain, N-terminally processed)	Mus musculus (Mouse) []	81	87	Fth1	Ferritin heavy chain;Ferritin heavy chain, N-terminally processed	yes	yes	2	3.2694e-13	158.36	138340000	0	135840000	0	0	2263100	0	230980	0	0
NILSQIVDIDGIWEGTR	17	0	1928	Q6P8U6	Q6P8U6		Pancreatic triacylglycerol lipase precursor; ( Short=PL; Short=PTL; Short=Pancreatic lipase; EC=3.1.1.3)	Mus musculus (Mouse) []	257	273	Pnlip	Pancreatic triacylglycerol lipase	yes	yes	2	3.4256e-114	230.57	4754600	0	4667300	0	0	87218	0	0	0	0
SELIQASQDPAVTHLMGLFEPTEMK	25	0	2771.35	F8VPQ6;Q0VD75	F8VPQ6		Alkaline phosphatase; ( EC=3.1.3.1)	Mus musculus (Mouse) []	271	295	Alpi	Alkaline phosphatase	yes	no	3	1.2338e-27	156.7	76715000	0	75275000	0	0	1440000	0	0	0	0
IDKTDYMVGSYGPR	14	1	1600.76	Q99PT1	Q99PT1		Rho GDP-dissociation inhibitor 1; ( Short=Rho GDI 1; AltName: Full=GDI-1; AltName: Full=Rho-GDI alpha)	Mus musculus (Mouse) []	139	152	Arhgdia	Rho GDP-dissociation inhibitor 1	yes	yes	3	0.010579	167.22	27948000	0	27383000	0	0	565280	0	0	0	0
VVVNGNSFYEYGHR	14	0	1639.77	A0A140LHI8;Q52LA0;Q3UL35;A5XZ79;A5XZ78;Q8K419;A0A087WSD9;A8DEK1;A8DEJ7;A8DEH6;A8DEG8	A0A140LHI8		Galectin	Mus musculus (Mouse) []	114	127	Lgals4	Galectin;Galectin-4	yes	no	3	0.0036184	124.51	212130000	0	207830000	0	0	4302700	0	0	0	0
AQITNPSGASTECFVK	16	0	1708.81	Q80X90	Q80X90		Filamin-B; ( Short=FLN-B; AltName: Full=ABP-280-like protein; AltName: Full=Actin-binding-like protein; AltName: Full=Beta-filamin)	Mus musculus (Mouse) []	1268	1283	Flnb	Filamin-B	yes	yes	2	0	261.45	12332000	0	12067000	0	0	264800	0	0	0	0
ETTIQGLDGLSER	13	0	1417.7	Q3UER1;Q3TJ66;Q91Y97	Q3UER1		Fructose-bisphosphate aldolase; ( EC=4.1.2.13)	Mus musculus (Mouse) []	122	134	Aldob	Fructose-bisphosphate aldolase;Fructose-bisphosphate aldolase B	yes	no	2	1.3506e-18	163.45	668120000	36851	651860000	277280	0	0	2874800	230710	6373600	6465300
AGVHIKLPHLGK	12	1	1268.77	Q04447	Q04447	Q04447	Creatine kinase B-type; ( EC=2.7.3.2; AltName: Full=B-CK; AltName: Full=Creatine kinase B chain)	Mus musculus (Mouse) []	293	304	Ckb	Creatine kinase B-type	yes	yes	3	0.025441	99.973	938010	0	0	0	0	0	0	765400	172610	0
LGLDYSYDLAPR	12	0	1381.69	A0A0R4J0B2;Q8VCI0	A0A0R4J0B2	A0A0R4J0B2	Phospholipase B-like 1	Mus musculus (Mouse) []	423	434	Plbd1	Phospholipase B-like 1;Phospholipase B-like 1 chain A;Phospholipase B-like 1 chain B;Phospholipase B-like 1 chain C	yes	no	2	0.0072613	98.048	11378000	0	11093000	0	0	285370	0	0	0	0
IGYPDDIISNENK	13	0	1476.71	Q61391	Q61391		Neprilysin; ( EC=3.4.24.11; AltName: Full=Atriopeptidase; AltName: Full=Enkephalinase; AltName: Full=Neutral endopeptidase 24.11; Short=NEP; Short=Neutral endopeptidase; AltName: Full=Skin fibroblast elastase; Short=SFE; AltName: CD_antigen=CD10)	Mus musculus (Mouse) []	480	492	Mme	Neprilysin	yes	yes	2	0.0016911	130.1	48029000	0	46821000	0	0	1208200	0	0	0	0
VVFNTMQSGQWGK	13	0	1480.71	A0A140LHI8;Q52LA0;Q3UL35;A5XZ79;A5XZ78;Q8K419;A0A087WSD9	A0A140LHI8		Galectin	Mus musculus (Mouse) []	74	86	Lgals4	Galectin;Galectin-4	yes	no	2	0	322.92	94264000	0	91684000	0	0	2580500	0	0	0	0
MEELHSQEMQKRK	13	2	1672.8	Q7TMH7;Q810V5;Q8VIJ6	Q7TMH7	Q7TMH7	Sfpq protein (Fragment)	Mus musculus (Mouse) []	32	44	Sfpq	Splicing factor, proline- and glutamine-rich	yes	no	2	0.010554	86.882	33726000	0	32774000	0	0	0	0	578010	0	373390
MIDVNALTDK	10	0	1118.56	Q3TL27;Q3UKF5;S4R1I3;Q3UE92;Q6P1B1;Q8BV43;Q8VDK8;Q8BKH1	Q3TL27		Putative uncharacterized protein	Mus musculus (Mouse) []	571	580	Xpnpep1	Xaa-Pro aminopeptidase 1	yes	no	2	2.3916e-45	175.93	83665000	0	81316000	0	0	2348600	0	0	0	0
QVPDSAGTATAYLCGVK	17	0	1736.84	F8VPQ6;Q0VD75	F8VPQ6		Alkaline phosphatase; ( EC=3.1.3.1)	Mus musculus (Mouse) []	108	124	Alpi	Alkaline phosphatase	yes	no	2	1.7712e-05	137.09	30514000	0	29555000	0	0	958690	0	0	0	0
MDALRLPR	8	1	970.538	H3BKF0;Q8VIH7	H3BKF0	H3BKF0	Cysteine and tyrosine-rich protein 1	Mus musculus (Mouse) []	1	8	Cyyr1	Cysteine and tyrosine-rich protein 1	yes	no	2	0.023554	47.916	2352500	0	2277500	0	0	0	0	74961	0	0
STLISTAVALAAYK	14	0	1407.8	Q3UMS6;B2RUJ7;Q00519;Q3TAT6	Q3UMS6		Putative uncharacterized protein	Mus musculus (Mouse) []	808	821	Xdh	Xanthine dehydrogenase/oxidase;Xanthine dehydrogenase;Xanthine oxidase	yes	no	2;3	2.0946e-152	254.24	114380000	0	110680000	0	0	3693400	0	0	0	0
AISESGVVINTNVGK	15	0	1486.8	A0A1D5RM42;P23953	A0A1D5RM42	A0A1D5RM42	Carboxylic ester hydrolase (Fragment); ( EC=3.1.1.-)	Mus musculus (Mouse) []	97	111	Ces1c	Carboxylesterase 1C	yes	no	2	3.2031e-11	147.58	18546000	0	17934000	0	0	611430	0	0	0	0
MTLGCVKLTTEANR	14	1	1592.8	A0A087WRK7	A0A087WRK7	A0A087WRK7	Potassium voltage-gated channel subfamily KQT member 1 (Fragment)	Mus musculus (Mouse) []	1	14	Kcnq1		yes	yes	2	0.024147	55.353	2338000	0	0	273010	0	137200	349930	110060	0	1467800
TSSFTEYTVVPEIAAVK	17	0	1840.95	E9Q4Y1;E9Q5Z6;A1L3C0;Q9D932	E9Q4Y1		Alcohol dehydrogenase 6A (class V)	Mus musculus (Mouse) []	144	160	Adh6a		yes	no	2	5.0553e-157	218.06	279680000	0	270210000	0	0	9470600	0	0	0	0
DLETPIIVVK	10	0	1125.66	Q8CEJ4;Q62468	Q8CEJ4	Q8CEJ4	Putative uncharacterized protein	Mus musculus (Mouse) []	690	699	Vil1	Villin-1	yes	no	2	0.00011521	135.83	45106000	0	43305000	36326	0	0	0	284740	850610	629350
GVSQAVEHINKTIAPALVSK	20	1	2061.16	Q5FW97;P17182;Q8CF78;B1ARR7	Q5FW97		Enolase 1, alpha non-neuron; (SubName: Full=MCG115657; SubName: Full=MCG17183; SubName: Full=Predicted gene, EG433182; SubName: Full=Putative uncharacterized protein)	Mus musculus (Mouse) []	61	80	EG433182;Eno1	Alpha-enolase;Enolase	yes	no	3	0.0063435	75.564	2274600	0	0	0	0	0	114710	261440	0	1898400
ITSNMFCLGFLEGGK	15	0	1672.8	Q9D7Y7;Q9CPN9	Q9D7Y7		Putative uncharacterized protein	Mus musculus (Mouse) []	180	194	2210010C04Rik		yes	no	2;3	0	277.82	125310000	0	120580000	0	0	4734500	0	0	0	0
LATLGGSQALGLDSEIGNFEVGK	23	0	2275.17	Q71RH6;Q71RH5;Q548F2;Q3U0C4;Q69ZN0;Q9R111;D3YU09	Q71RH6		Guanine deaminase	Mus musculus molossinus (Japanese house mouse) []	371	393	Gda	Guanine deaminase	yes	no	3	7.5757e-224	237.14	101640000	0	97790000	0	0	3852000	0	0	0	0
TFIAIKPDGVQR	12	1	1343.76	Q5NC80;B0LAA8;Q5NC82;Q5NC81;E9PZF0;Q8R4B4;Q01768;P15532;Q5NC79	Q5NC80	Q5NC80	Nucleoside diphosphate kinase (Fragment); ( EC=2.7.4.6)	Mus musculus (Mouse) []	7	18	Nme1;Nme2;Gm20390	Nucleoside diphosphate kinase;Nucleoside diphosphate kinase B;Nucleoside diphosphate kinase A	yes	no	2	5.4208e-16	151.83	5786000	0	5561600	0	0	0	0	0	224370	0
AQGTGELTQLLNSLCTAIK	19	0	2017.05	Q9QXD6;Q9QXB3;E9Q0T7	Q9QXD6	Q9QXD6	Fructose-1,6-bisphosphatase 1; ( Short=FBPase 1; EC=3.1.3.11; AltName: Full=D-fructose-1,6-bisphosphate 1-phosphohydrolase 1; AltName: Full=Fructose-1,6-bisphosphatase isozyme 3; Short=FBPase 3; AltName: Full=Liver FBPase)	Mus musculus (Mouse) []	25	43	Fbp1;FBP1	Fructose-1,6-bisphosphatase 1	yes	no	2	1.407e-272	249.41	5407400	0	5195600	0	0	211800	0	0	0	0
VVNGEEAVPHSWPWQVSLQYEK	22	0	2581.26	Q9CQ52	Q9CQ52		Chymotrypsin-like elastase family member 3B precursor; ( EC=3.4.21.70; AltName: Full=Elastase IIIB; AltName: Full=Elastase-3B; AltName: Full=Protease E)	Mus musculus (Mouse) []	28	49	Cela3b	Chymotrypsin-like elastase family member 3B	yes	yes	3	6.1616e-59	179.78	131620000	636950	124660000	0	0	0	1784500	279810	4070000	183560
NLGIGKITPFEEK	13	1	1444.79	P08249	P08249		Malate dehydrogenase, mitochondrial precursor; ( EC=1.1.1.37)	Mus musculus (Mouse) []	302	314	Mdh2	Malate dehydrogenase, mitochondrial	yes	yes	2	0.0033857	134.3	4943100	0	0	623310	0	0	100870	206840	1059000	2953100
HIIVACEGNPYVPVHFDATV	20	0	2237.09	Q8K2T2;Q8C6G3;W0UVC3;P00683	Q8K2T2	Q8K2T2	Ribonuclease, RNase A family, 1 (Pancreatic)	Mus musculus (Mouse) []	130	149	Rnase1;Rac1	Ribonuclease pancreatic	yes	no	2	1.5169e-40	169.79	18743000	0	17976000	0	0	767540	0	0	0	0
MNFSGKYQLQSQENFEPFMK	20	1	2452.12	Q3V2F7;P12710	Q3V2F7		Fatty acid binding protein 1, liver; (SubName: Full=Putative uncharacterized protein)	Mus musculus (Mouse) []	1	20	Fabp1	Fatty acid-binding protein, liver	yes	no	2;3	7.8418e-05	93.115	11411000	120730	0	131990	0	0	428430	481820	1085100	9163300
ESKPYPEDPSCTMTEFHSTPK	21	1	2467.07	Q3UP74;P97449	Q3UP74	Q3UP74	Putative uncharacterized protein	Mus musculus (Mouse) []	253	273	Anpep	Aminopeptidase N	yes	no	3	0.0001367	116.73	8080100	0	7735500	0	0	344510	0	0	0	0
DVLSNLIPK	9	0	997.581	Q9CZU6	Q9CZU6		Citrate synthase, mitochondrial precursor; ( EC=2.3.3.1; AltName: Full=Citrate (Si)-synthase)	Mus musculus (Mouse) []	35	43	Cs	Citrate synthase, mitochondrial	yes	yes	2	1.1119e-06	138.4	75851000	0	72601000	0	0	3250700	0	0	0	0
VVPVADIITPNQFEAELLSGR	21	0	2267.22	D3Z7R1;Q8K183	D3Z7R1		Pyridoxal kinase	Mus musculus (Mouse) []	140	160	Pdxk	Pyridoxal kinase	yes	no	2;3	2.8838e-08	162.64	15009000	0	14363000	0	0	645640	0	0	0	0
DVTFSPATIEEELIK	15	0	1690.87	F6USD5;F6T4L3;Q80ZP8;A8C1V1;Q3TMX5;Q9CXI5	F6USD5	F6USD5	Mesencephalic astrocyte-derived neurotrophic factor (Fragment)	Mus musculus (Mouse) []	37	51	Manf	Mesencephalic astrocyte-derived neurotrophic factor	yes	no	2	2.7494e-18	158.34	36218000	0	34639000	0	0	1578900	0	0	0	0
TIIPLISQCTPK	12	0	1369.76	P08249	P08249		Malate dehydrogenase, mitochondrial precursor; ( EC=1.1.1.37)	Mus musculus (Mouse) []	204	215	Mdh2	Malate dehydrogenase, mitochondrial	yes	yes	2	2.4305e-45	174.84	172870000	0	165320000	0	0	7543800	0	0	0	0
CVQNCGPSFQSLIVKK	16	1	1863.93	Q8BZR6	Q8BZR6	Q8BZR6	Putative uncharacterized protein; (SubName: Full=TOM1-like protein 1)	Mus musculus (Mouse) []	2	17	Tom1l1		yes	yes	2	0.017267	72.006	16571000	0	15819000	0	0	752460	0	0	0	0
VLQPTIFPVVPR	12	0	1364.82	D3Z041;P41216	D3Z041		Long-chain-fatty-acid--CoA ligase 1	Mus musculus (Mouse) []	358	369	Acsl1	Long-chain-fatty-acid--CoA ligase 1	yes	no	2	0.012517	120.45	26168000	0	24904000	0	0	1263900	0	0	0	0
AVQQPDGLAVLGIFLK	16	0	1667.96	P00920	P00920	P00920	Carbonic anhydrase 2; ( EC=4.2.1.1; AltName: Full=Carbonate dehydratase II; AltName: Full=Carbonic anhydrase II; Short=CA-II)	Mus musculus (Mouse) []	133	148	Ca2	Carbonic anhydrase 2	yes	yes	2	8.4837e-61	185.3	1093500	0	1040100	0	0	53355	0	0	0	0
HVFGESDELIGQK	13	0	1457.72	P17751;H7BXC3	P17751		Triosephosphate isomerase; ( Short=TIM; EC=5.3.1.1; AltName: Full=Triose-phosphate isomerase)	Mus musculus (Mouse) []	151	163	Tpi1	Triosephosphate isomerase	yes	no	2;3	2.4789e-90	195.51	161700000	0	153660000	0	0	8041700	0	0	0	0
LYPSLANIQEVSANIAIK	18	0	1943.07	Q99KE1	Q99KE1	Q99KE1	NAD-dependent malic enzyme, mitochondrial precursor; ( Short=NAD-ME; EC=1.1.1.38; AltName: Full=Malic enzyme 2)	Mus musculus (Mouse) []	512	529	Me2	NAD-dependent malic enzyme, mitochondrial	yes	yes	2	4.872e-49	176.4	5082000	0	4805300	0	0	276650	0	0	0	0
DGHLLFGQVPLVEIDGMMLTQTR	23	0	2569.3	A0A1L1SS61;P24472	A0A1L1SS61		Glutathione S-transferase A4 (Fragment)	Mus musculus (Mouse) []	47	69	Gsta4	Glutathione S-transferase A4	yes	no	3	1.3646e-05	100.39	2888000	0	2729500	0	0	158490	0	0	0	0
WVLTDGPNPPYMVLLEGK	18	0	2028.04	Q3TDE4;Q3TD54;Q3T9E5;Q6ZQF2;P57716	Q3TDE4	Q3TDE4	Putative uncharacterized protein (Fragment)	Mus musculus (Mouse) []	83	100	Ncstn	Nicastrin	yes	no	2	1.989e-08	143.58	1845100	0	1743200	0	0	101870	0	0	0	0
AVDQSVLLLKPESELSPSWIYNLPGMQQNK	30	1	3383.74	P28665	P28665	P28665	Murinoglobulin-1 precursor; ( Short=MuG1)	Mus musculus (Mouse) []	591	620	Mug1	Murinoglobulin-1	yes	yes	3	3.9376e-18	120.42	2132300	0	2014200	0	0	118090	0	0	0	0
VAPPGLTQIPQIQK	14	0	1488.87	Q545P0;Q3TV47;Q3TSQ1;P14094;A0A0A6YX05	Q545P0		Sodium/potassium-transporting ATPase subunit beta	Mus musculus (Mouse) []	72	85	Atp1b1	Sodium/potassium-transporting ATPase subunit beta-1	yes	no	2;3	0.010912	117.79	556800000	0	523400000	433940	0	11913000	919490	5850500	1050900	13239000
EEDLVVWVDPLDGTK	15	0	1713.85	D3Z0E6;Q3UBN8;Q9Z0S1;Q3U449;A0A1B0GRV0	D3Z0E6		3'(2'),5'-bisphosphate nucleotidase 1	Mus musculus (Mouse) []	54	68	Bpnt1	3(2),5-bisphosphate nucleotidase 1	yes	no	2	0.024487	80.979	26937000	0	25384000	0	0	1553100	0	0	0	0
AGSNILGNSPSLPVAK	16	0	1523.83	E9Q4T9;Q8VCA5	E9Q4T9	E9Q4T9	Transmembrane protease serine 4	Mus musculus (Mouse) []	258	273	Tmprss4	Transmembrane protease serine 4	yes	no	2	4.533e-26	201.38	1482500	0	1396200	0	0	0	0	0	0	86260
ESSLVFDSQSSSISNK	16	0	1713.81	Q3UP74;P97449;Q3TB69	Q3UP74		Putative uncharacterized protein	Mus musculus (Mouse) []	363	378	Anpep	Aminopeptidase N	yes	no	2	0	297.5	37562000	0	35370000	0	0	2192100	0	0	0	0
FCTGLTQIETLFK	13	0	1556.79	Q04447	Q04447		Creatine kinase B-type; ( EC=2.7.3.2; AltName: Full=B-CK; AltName: Full=Creatine kinase B chain)	Mus musculus (Mouse) []	253	265	Ckb	Creatine kinase B-type	yes	yes	2	1.4118e-17	157.68	6116700	0	5747900	0	0	0	0	207120	0	161690
NIQTACLPPAGTILPR	16	0	1720.93	P05208	P05208		Chymotrypsin-like elastase family member 2A precursor; ( EC=3.4.21.71; AltName: Full=Elastase-2; AltName: Full=Elastase-2A)	Mus musculus (Mouse) []	138	153	Cela2a	Chymotrypsin-like elastase family member 2A	yes	yes	2	0	280.23	135730000	0	127490000	0	0	8239700	0	0	0	0
NEFTLGEECELETMTGEK	18	0	2115.9	Q3V2F7;P12710	Q3V2F7		Fatty acid binding protein 1, liver; (SubName: Full=Putative uncharacterized protein)	Mus musculus (Mouse) []	61	78	Fabp1	Fatty acid-binding protein, liver	yes	no	2;3	0	439.47	846820000	0	794280000	0	0	52545000	0	0	0	0
AEYLQTWSTLLPNINK	16	0	1889.99	Q6DYE8;Q148B3;Q91VZ7	Q6DYE8	Q6DYE8	Ectonucleotide pyrophosphatase/phosphodiesterase family member 3; ( Short=E-NPP 3; AltName: Full=Phosphodiesterase I beta; Short=PD-Ibeta; AltName: Full=Phosphodiesterase I/nucleotide pyrophosphatase 3; AltName: CD_antigen=CD203c; Includes: RecName: Full=Alkaline phosphodiesterase I; EC=3.1.4.1; Includes: RecName: Full=Nucleotide pyrophosphatase; Short=NPPase; EC=3.6.1.9; AltName: Full=Nucleotide…	Mus musculus (Mouse) []	171	186	Enpp3	Ectonucleotide pyrophosphatase/phosphodiesterase family member 3;Alkaline phosphodiesterase I;Nucleotide pyrophosphatase	yes	no	2	5.407e-178	225.15	55163000	0	51634000	0	0	3528400	0	0	0	0
VNNSSLIGLGYTQTLKPGIK	20	1	2102.17	Q3U6K8;Q3TIG8;Q3THL7;Q60932	Q3U6K8	Q3U6K8	Putative uncharacterized protein	Mus musculus (Mouse) []	237	256	Vdac1	Voltage-dependent anion-selective channel protein 1	yes	no	3	0.00060178	89.484	15977000	0	14918000	0	0	1059400	0	0	0	0
AISQSGMALSPWAIQKNPLFWAK	23	1	2543.34	Q922R3;Q3V2H7;Q64285	Q922R3	Q922R3	Carboxylic ester hydrolase; ( EC=3.1.1.-)	Mus musculus (Mouse) []	236	258	Cel	Carboxylic ester hydrolase;Bile salt-activated lipase	yes	no	3	0.0060193	70.555	1952400	0	0	0	0	0	0	1660800	291590	0
EAFQEALAAAGDK	13	0	1319.64	P10639	P10639	P10639	Thioredoxin; ( Short=Trx; AltName: Full=ATL-derived factor; Short=ADF)	Mus musculus (Mouse) []	9	21	Txn	Thioredoxin	yes	yes	2	1.6168e-24	159.5	497140000	0	462040000	0	0	35096000	0	0	0	0
ASTVRPSFSLGNETLK	16	1	1705.9	A2RS23;Q11136	A2RS23	A2RS23	Peptidase D; (SubName: Full=Peptidase D, isoform CRA_a)	Mus musculus (Mouse) []	2	17	Pepd	Xaa-Pro dipeptidase	yes	no	2	2.9542e-75	187.74	21025000	0	19515000	0	0	1509800	0	0	0	0
QGGLGPMNIPLISDPK	16	0	1635.87	B1AXW4;B1AXW5;B1AXW6;P35700	B1AXW4		Peroxiredoxin-1 (Fragment)	Mus musculus (Mouse) []	94	109	Prdx1	Peroxiredoxin-1	yes	no	2	0.0063427	118.76	5783200	0	0	0	0	0	187810	532200	87721	4975400
DFVAEPMGEKPVGSLAGIGDVLSK	24	1	2415.24	O54962	O54962	O54962	Barrier-to-autointegration factor; (AltName: Full=Breakpoint cluster region protein 1; AltName: Full=LAP2-binding protein 1; Contains: RecName: Full=Barrier-to-autointegration factor, N-terminally processed)	Mus musculus (Mouse) []	9	32	Banf1	Barrier-to-autointegration factor;Barrier-to-autointegration factor, N-terminally processed	yes	yes	3	2.1834e-72	180.8	29280000	0	27107000	0	0	0	0	188500	324700	1659900
TPDKLQQAALPIVSEAK	17	1	1808	Q9CR35	Q9CR35		Chymotrypsinogen B precursor; ( EC=3.4.21.1; Contains: RecName: Full=Chymotrypsin B chain A; Contains: RecName: Full=Chymotrypsin B chain B; Contains: RecName: Full=Chymotrypsin B chain C)	Mus musculus (Mouse) []	169	185	Ctrb1	Chymotrypsinogen B;Chymotrypsin B chain A;Chymotrypsin B chain B;Chymotrypsin B chain C	yes	yes	2;3	7.4851e-265	258.42	227560000	0	210890000	0	0	16665000	0	0	0	0
YIIILDPAISINK	13	0	1471.87	F8VQM5;B5THE3	F8VQM5		Sucrase isomaltase (alpha-glucosidase)	Mus musculus (Mouse) []	412	424	Sis		yes	no	2	6.4912e-17	166.55	166480000	0	153990000	0	0	11797000	0	574520	0	114590
MAGPEEMSSLEKDLAGPSDITVQDRK	26	2	2803.34	A0A1D5RMI8;Q8K4E0	A0A1D5RMI8	A0A1D5RMI8	Alstrom syndrome protein 1 homolog	Mus musculus (Mouse) []	2983	3008	Alms1	Alstrom syndrome protein 1 homolog	yes	no	3	0.013032	44.963	35636000	0	32923000	0	0	2712800	0	0	0	0
AHRFPALTPEQK	12	1	1393.75	Q3UER1;Q3TJ66;Q91Y97	Q3UER1	Q3UER1	Fructose-bisphosphate aldolase; ( EC=4.1.2.13)	Mus musculus (Mouse) []	2	13	Aldob	Fructose-bisphosphate aldolase;Fructose-bisphosphate aldolase B	yes	no	2;3	0.00637	161.93	6517000	0	0	0	0	0	873290	0	0	5643800
NLEPENLSKAEAVQSFLAFIQHLRTSR	27	2	3097.63	O08601;Q3UWK4	O08601		Microsomal triglyceride transfer protein large subunit precursor	Mus musculus (Mouse) []	314	340	Mttp	Microsomal triglyceride transfer protein large subunit	yes	no	4	0.017534	36.9	3686100	0	0	0	0	0	293330	68266	79072	3245500
ITSPLMEPSSIEK	13	0	1430.73	Q3UPK6;Q3TUX3;Q3TUI9;Q9Z2U1	Q3UPK6	Q3UPK6	Proteasome subunit alpha type; ( EC=3.4.25.1)	Mus musculus (Mouse) []	54	66	Psma5	Proteasome subunit alpha type;Proteasome subunit alpha type-5	yes	no	2	0.017351	94.82	54372000	0	48956000	0	0	5416000	0	0	0	0
DVFLGTFLYEYSR	13	0	1608.78	Q546G4;P07724	Q546G4		Albumin 1; (SubName: Full=Putative uncharacterized protein; SubName: Full=Serum albumin)	Mus musculus (Mouse) []	348	360	Alb	Serum albumin	yes	no	2	8.2555e-61	187.31	634140	0	0	0	96771	0	0	203670	0	333700
GCAPNLLNYPPFTPGILDK	19	0	2086.06	F8VQM5;B5THE3	F8VQM5		Sucrase isomaltase (alpha-glucosidase)	Mus musculus (Mouse) []	509	527	Sis		yes	no	2;3	0	281.6	38844000	0	34818000	0	0	4025600	0	0	0	0
VVLAYEPVWAIGTGK	15	0	1601.88	P17751;H7BXC3	P17751		Triosephosphate isomerase; ( Short=TIM; EC=5.3.1.1; AltName: Full=Triose-phosphate isomerase)	Mus musculus (Mouse) []	211	225	Tpi1	Triosephosphate isomerase	yes	no	2;3	2.6296e-46	174.23	283850000	0	253610000	0	0	29152000	0	442600	0	645640
TIHMTFVPDEEVGGHK	16	0	1795.86	A0A1L1SSU4;A0A087WPX1;A0A1L1SRC1;A0A1L1SS90;A0A0R4J050;Q99JW2	A0A1L1SSU4	A0A1L1SSU4	Aminoacylase-1	Mus musculus (Mouse) []	138	153	Acy1	Aminoacylase-1	yes	no	3;4	3.9295e-07	138.01	103660000	0	92571000	0	0	11088000	0	0	0	0
EIYTMDSTTDIK	12	0	1415.65	Q8VH34;Q3TX84;Q3TA96;Q9DC13;P11438	Q8VH34	Q8VH34	LAMP-1	Mus musculus (Mouse) []	129	140	Lamp1	Lysosome-associated membrane glycoprotein 1	yes	no	2	0.00010415	136.96	25550000	0	22801000	0	0	2749000	0	0	0	0
GLVYETSVLDPDEGIR	16	0	1761.88	Q9CZU6;Q9DAM4;Q80X68	Q9CZU6		Citrate synthase, mitochondrial precursor; ( EC=2.3.3.1; AltName: Full=Citrate (Si)-synthase)	Mus musculus (Mouse) []	77	92	Cs;Csl	Citrate synthase, mitochondrial;Citrate synthase	yes	no	2	0.019101	81.92	9030100	0	8040800	0	0	0	0	0	0	989330
AQDPSVTYLMGLFEPVDTK	19	0	2110.03	Q1LZM2;F8VQM0;P24822	Q1LZM2	Q1LZM2	Alkaline phosphatase (Fragment); ( EC=3.1.3.1)	Mus musculus (Mouse) []	275	293	Akp3;Iap	Alkaline phosphatase;Intestinal-type alkaline phosphatase	yes	no	2;3	0	307.9	40679000	0	36196000	0	0	4482500	0	0	0	0
GQLEGHLGPETPLAMDR	17	0	1819.89	Q1LZM2;F8VQM0;P24822	Q1LZM2		Alkaline phosphatase (Fragment); ( EC=3.1.3.1)	Mus musculus (Mouse) []	75	91	Akp3;Iap	Alkaline phosphatase;Intestinal-type alkaline phosphatase	yes	no	3	0.00035887	128.74	37248000	0	32852000	0	0	4396200	0	0	0	0
LETPSPDTNLVLEQK	15	0	1682.87	Q8VE86;Q6YI28	Q8VE86	Q8VE86	RIKEN cDNA 2210407C18	Mus musculus (Mouse) []	59	73	2210407C18Rik		yes	no	2	3.9795e-203	230.81	68195000	0	58904000	0	0	9291000	0	0	0	0
VVGGQEATPNTWPWQVSLQVLSSGR	25	0	2695.37	P05208	P05208		Chymotrypsin-like elastase family member 2A precursor; ( EC=3.4.21.71; AltName: Full=Elastase-2; AltName: Full=Elastase-2A)	Mus musculus (Mouse) []	31	55	Cela2a	Chymotrypsin-like elastase family member 2A	yes	yes	2;3	1.6537e-59	227	18688000	0	16133000	0	0	2555400	0	0	0	0
RSNLNIFQYIGK	12	1	1451.79	O08601	O08601		Microsomal triglyceride transfer protein large subunit precursor	Mus musculus (Mouse) []	644	655	Mttp	Microsomal triglyceride transfer protein large subunit	yes	yes	3	0.025281	65.179	1571600	0	0	1356300	0	0	0	0	215350	0
HVGDLGNVTAGKDGVANVSIEDRVISLSGEHSIIGR	36	2	3670.9	P08228	P08228		Superoxide dismutase [Cu-Zn]; ( EC=1.15.1.1)	Mus musculus (Mouse) []	81	116	Sod1	Superoxide dismutase [Cu-Zn]	yes	yes	5	0.0038329	32.51	14429000	0	0	0	0	0	1109500	0	13319000	0
AAQLPYDVQHADIDYMDQK	19	0	2220.02	B5THE2;Q6XK24	B5THE2	B5THE2	Maltase-glucoamylase; ( EC=3.2.1.20)	Mus musculus (Mouse) []	376	394	Mgam		yes	no	3	8.1372e-05	82.837	35912000	0	30681000	0	0	5230900	0	0	0	0
EIYDFYNEK	9	0	1219.54	F8VQM5;B5THE3	F8VQM5		Sucrase isomaltase (alpha-glucosidase)	Mus musculus (Mouse) []	1368	1376	Sis		yes	no	2	5.1312e-16	156.75	102270000	0	87327000	0	0	14941000	0	0	0	0
ATLKDQLIVNLLKEEQAPQNK	21	2	2392.33	A0A1B0GSR9;Q564E2;Q3TI99;Q3TCI7;P06151;A0A1B0GT41;A0A1B0GQX5;D3YZQ9;A0A1B0GRC1;A0A1B0GRS2;Q6NXW3;A0A1B0GRW9;A0A1B0GSL7;A0A1B0GS79	A0A1B0GSR9		L-lactate dehydrogenase; ( EC=1.1.1.27)	Mus musculus (Mouse) []	2	22	Ldha	L-lactate dehydrogenase;L-lactate dehydrogenase A chain	yes	no	3	6.7827e-15	144.75	13470000	0	0	1821600	0	0	8829000	0	590890	2228500
ARPFPDGLAEDIDK	14	1	1542.77	Q99LT6;Q3TPG2;Q3TSK4;Q6P9L9;Q8C153;Q8BMA8;Q3UZ14;Q3UMI7;Q3UDC8;Q3UBL9;Q3TWX1;Q3TLB1;Q3TK17;Q3TJZ1;P58252;Q3TX47;Q3TW58;Q61509	Q99LT6	Q99LT6	Eef2 protein (Fragment)	Mus musculus (Mouse) []	35	48	Eef2	Elongation factor 2	yes	no	2	3.204e-16	152.38	19994000	0	16992000	0	0	3002600	0	0	0	0
AGVHIKLPLLSK	12	1	1274.81	Q545N7;P30275	Q545N7	Q545N7	Creatine kinase, mitochondrial 1, ubiquitous, isoform CRA_a; (SubName: Full=Putative uncharacterized protein)	Mus musculus (Mouse) []	327	338	Ckmt1	Creatine kinase U-type, mitochondrial	yes	no	3	0.020733	102.53	45907000	0	38365000	66643	0	0	397190	1185100	3239300	2653700
LMIEMDGTENK	11	0	1279.58	Q5FW97;P17182;Q6PHC1;Q8CF78;B0QZL1;B1ARR7	Q5FW97		Enolase 1, alpha non-neuron; (SubName: Full=MCG115657; SubName: Full=MCG17183; SubName: Full=Predicted gene, EG433182; SubName: Full=Putative uncharacterized protein)	Mus musculus (Mouse) []	93	103	EG433182;Eno1	Alpha-enolase;Enolase	yes	no	2	2.6407e-45	175.93	7356900	0	6226700	0	0	1130200	0	0	0	0
TITLEVEPSDTIENVK	16	0	1786.92	A5JUZ1;A0A0A6YW67;E9Q9J0;Q5M9K3;Q8C2K3;Q642L7;E9Q4P0;E9Q5F6;Q922B0;E9QNP0;Q5SX22;Q3TH47;Q78XY9;Q8R0Z9;Q922Z8;Q8VC46;P62984;P62983;P0CG49;P0CG50	A5JUZ1	A5JUZ1	Ubiqutin subunit 1 (Fragment)	Mus musculus (Mouse) []	12	27	Ubc;Gm8797;Uba52;Gm1821;Rps27a;Kxd1;Ubb	Ubiquitin-60S ribosomal protein L40;Ubiquitin;60S ribosomal protein L40;Ubiquitin-40S ribosomal protein S27a;Ubiquitin;40S ribosomal protein S27a;Polyubiquitin-B;Ubiquitin;Polyubiquitin-C;Ubiquitin;Ubiquitin-related 1;Ubiquitin-related 2	yes	no	2	6.3994e-178	224.25	762880000	0	645560000	0	0	117200000	0	125030	0	0
SNLNIFQYIGK	11	0	1295.69	O08601	O08601		Microsomal triglyceride transfer protein large subunit precursor	Mus musculus (Mouse) []	645	655	Mttp	Microsomal triglyceride transfer protein large subunit	yes	yes	2	0.00037412	112.36	4249100	0	0	966760	0	0	346960	151980	958910	1824500
AIGLPEDLIQK	11	0	1195.68	Q3V2F7;P12710	Q3V2F7	Q3V2F7	Fatty acid binding protein 1, liver; (SubName: Full=Putative uncharacterized protein)	Mus musculus (Mouse) []	21	31	Fabp1	Fatty acid-binding protein, liver	yes	no	2	2.4306e-25	153.24	709010000	0	0	0	42479	666010000	469910	17263000	4253800	20969000
MEPLNNLQVAVK	12	0	1354.73	Q6NXY3;H3BKM0;Q5SVG5;Q5SVG4;H3BIY9;Q3U1K9;Q3TVN4;Q5SWR1;Q8CC13;Q9DBG3;O35643	Q6NXY3	Q6NXY3	Ap1b1 protein (Fragment)	Mus musculus (Mouse) []	402	413	Ap1b1;Ap2b1	AP complex subunit beta;AP-2 complex subunit beta;AP-1 complex subunit beta-1	yes	no	2	1.8418e-11	139.43	25305000	0	21338000	0	0	3793000	173820	0	0	0
EGIPALDNFLDKL	13	1	1443.76	Q99LT6;Q3TPG2;Q3TSK4;Q6P9L9;Q8C153;Q8BMA8;Q3UZ14;Q3UMI7;Q3UDC8;Q3UBL9;Q3TWX1;Q3TLB1;Q3TK17;Q3TJZ1;P58252;Q3TX47;Q3TW58;Q61509	Q99LT6		Eef2 protein (Fragment)	Mus musculus (Mouse) []	275	287	Eef2	Elongation factor 2	yes	no	2	0.013197	134.57	8585100	0	0	1538000	0	0	1527300	0	4947900	571890
AITHPNWNANTMNNDLTLLK	20	0	2280.13	Q9ER05;Q9D960;Q9D7P8	Q9ER05	Q9ER05	Chymopasin; (SubName: Full=Chymotrypsin A CTRA-1; SubName: Full=Chymotrypsin-like; SubName: Full=MFLJ00366 protein)	Mus musculus (Mouse) []	107	126	Ctrl		yes	no	3	0.0028865	77.357	3638400	0	0	0	0	0	0	139320	3499000	0
GFLDGVYSFEYYPSTPGK	18	0	2025.94	Q80X90	Q80X90		Filamin-B; ( Short=FLN-B; AltName: Full=ABP-280-like protein; AltName: Full=Actin-binding-like protein; AltName: Full=Beta-filamin)	Mus musculus (Mouse) []	505	522	Flnb	Filamin-B	yes	yes	2	0.0038988	100.55	3168500	0	2596700	0	0	571860	0	0	0	0
FIWYNNVINPTLPK	14	0	1717.92	Q6P8U6	Q6P8U6	Q6P8U6	Pancreatic triacylglycerol lipase precursor; ( Short=PL; Short=PTL; Short=Pancreatic lipase; EC=3.1.1.3)	Mus musculus (Mouse) []	417	430	Pnlip	Pancreatic triacylglycerol lipase	yes	yes	2	5.5977e-176	224.42	64348000	0	52473000	0	0	11875000	0	0	0	0
DILCQALAAYAAACQAAGIK	20	0	2078.03	E9Q9C6;E9Q0B5;Q8K0P6	E9Q9C6	E9Q9C6	Fc fragment of IgG-binding protein	Mus musculus (Mouse) []	1497	1516	Fcgbp		yes	no	2;3	4.942e-05	136.39	5051400	0	4094600	0	0	956800	0	0	0	0
IHLTPDFLAGK	11	0	1210.67	Q9D7Z6	Q9D7Z6		Calcium-activated chloride channel regulator 1 precursor; ( EC=3.4.-.-; AltName: Full=Calcium-activated chloride channel family member 3; Short=mCLCA3; AltName: Full=Protein gob-5)	Mus musculus (Mouse) []	132	142	Clca1	Calcium-activated chloride channel regulator 1	yes	yes	2	0.0015763	134.77	24987000	0	0	0	0	24691000	0	295790	0	0
HTTIFEVLPEK	11	0	1312.7	E9Q035;Q921I1;D3YYR8	E9Q035		Uncharacterized protein	Mus musculus (Mouse) []	212	222	Gm20425;Tf;Trf	Serotransferrin	yes	no	2	5.3318e-73	188.04	148040000	0	119460000	0	0	28583000	0	0	0	0
MATSWGSILQDEK	13	0	1464.69	Q3TF63;A2AQN9;Q541E2;Q3TWM2;P51855	Q3TF63		Putative uncharacterized protein	Mus musculus (Mouse) []	1	13	Gss	Glutathione synthetase	yes	no	2	0.024334	112.36	29027000	0	0	0	0	28773000	0	254080	0	0
DCIPQIVTDYLQNK	14	0	1705.83	E9Q4Y1;E9Q5Z6;A1L3C0;Q9D932	E9Q4Y1		Alcohol dehydrogenase 6A (class V)	Mus musculus (Mouse) []	327	340	Adh6a		yes	no	2	3.1521e-261	256.95	123200000	0	98976000	0	0	24220000	0	0	0	0
FSLSWPR	7	0	891.46	D6RI22;Q8K1F9	D6RI22	D6RI22	Lactase-like protein	Mus musculus (Mouse) []	109	115	Lctl	Lactase-like protein	yes	no	2	1.2296e-19	158.12	58016000	0	0	0	0	57912000	0	104020	0	0
IITLEEGDLILTGTPK	16	0	1711.96	Q8R0F8	Q8R0F8	Q8R0F8	Acylpyruvase FAHD1, mitochondrial precursor; ( EC=3.7.1.5; AltName: Full=Fumarylacetoacetate hydrolase domain-containing protein 1; AltName: Full=Oxaloacetate decarboxylase; Short=OAA decarboxylase; EC=4.1.1.3)	Mus musculus (Mouse) []	182	197	Fahd1	Acylpyruvase FAHD1, mitochondrial	yes	yes	2;3	1.6177e-153	262.11	105450000	0	0	0	0	105450000	0	0	0	0
ALGVTDCLNPNK	12	0	1300.64	E9Q4Y1;E9Q5Z6;A1L3C0;Q9D932;Q3UQ40;A0A1D5RMB0	E9Q4Y1	E9Q4Y1	Alcohol dehydrogenase 6A (class V)	Mus musculus (Mouse) []	235	246	Adh6a;Adh6b		yes	no	2	3.1533e-45	173.24	105850000	0	0	0	0	105850000	0	0	0	0
TASSVLLHTGQKMPLIGLGTWKSEPGQVK	29	2	3062.66	Q810X5;B1AXW3;Q80XJ7;Q540D7;Q3UJW9;Q9JII6	Q810X5		Aldehyde reductase (Fragment)	Mus musculus (Mouse) []	2	30	Akr1a1	Alcohol dehydrogenase [NADP(+)]	yes	no	4	0.0026941	40.28	2658500	0	0	0	0	0	0	0	0	2658500
MSYLKNWGEGWGMVPSDR	18	1	2111.96	Q8C5B4;Q61298	Q8C5B4	Q8C5B4	Alpha-amylase; ( EC=3.2.1.1)	Mus musculus (Mouse) []	286	303		Alpha-amylase	yes	no	3	0.018885	51.535	420830	0	0	0	0	0	0	0	0	420830
QLQALQQSGSSALSADK	17	0	1730.88	C7ECU2;Q3URC9;Q8R0I0	C7ECU2		Angiotensin I converting enzyme 2 (Fragment)	Mus musculus (Mouse) []	96	112	Ace2	Angiotensin-converting enzyme 2;Processed angiotensin-converting enzyme 2	yes	no	2;3	1.3313e-265	275.66	17268000	0	0	0	0	17268000	0	0	0	0
AMKGLGTDEDAIIGILAYRNTAQR	24	2	2576.34	S4R1F2;Q9R0V2;Q8BSL2;F7ANV6;D3Z0S1;A0A0N4SV57;A0A0N4SW89;Q7TMN7;P97429	S4R1F2	S4R1F2	Annexin	Mus musculus (Mouse) []	26	49	Anxa4	Annexin;Annexin A4	yes	no	4	0.007123	46.786	721550	0	0	0	0	0	0	0	721550	0
DQLLGKPSEEIVECQKPK	18	2	2097.08	B7ZN55;B9EHG7;Q9JHE3	B7ZN55	B7ZN55	Asah2 protein	Mus musculus (Mouse) []	460	477	Asah2	Neutral ceramidase;Neutral ceramidase soluble form	yes	no	3	0.0085179	115.66	8249100	0	0	0	0	8249100	0	0	0	0
METELSSQDRKDLDK	15	2	1793.85	Q91YI1	Q91YI1	Q91YI1	Autophagy-related protein 13	Mus musculus (Mouse) []	1	15	Atg13	Autophagy-related protein 13	yes	yes	2	0.01753	62.466	283090000	0	0	0	0	283090000	0	0	0	0
NADVLVSTTSPLGNDEPYTEHIGACGEK	28	0	2973.37	Q9D7Z6	Q9D7Z6		Calcium-activated chloride channel regulator 1 precursor; ( EC=3.4.-.-; AltName: Full=Calcium-activated chloride channel family member 3; Short=mCLCA3; AltName: Full=Protein gob-5)	Mus musculus (Mouse) []	101	128	Clca1	Calcium-activated chloride channel regulator 1	yes	yes	3	0.0018278	64.845	66359000	0	0	0	0	66359000	0	0	0	0
TESELLEISGK	11	0	1204.62	A0A1D5RM42;P23953	A0A1D5RM42		Carboxylic ester hydrolase (Fragment); ( EC=3.1.1.-)	Mus musculus (Mouse) []	143	153	Ces1c	Carboxylesterase 1C	yes	no	2	2.0527e-58	183.67	16944000	0	0	0	0	16944000	0	0	0	0
SIVDFVTSHGNIK	13	0	1415.74	Q7TPZ8	Q7TPZ8		Carboxypeptidase A1 precursor; ( EC=3.4.17.1)	Mus musculus (Mouse) []	288	300	Cpa1	Carboxypeptidase A1	yes	yes	2	1.4457e-256	241.4	488800000	0	0	0	0	488800000	0	0	0	0
DFGPAPFSAMVSTPHNQQTFINSAIK	26	0	2804.36	F7D8T8;F7AQE8;A0A0G2JDS2	F7D8T8	F7D8T8	Chitinase-like 5 (Fragment)	Mus musculus (Mouse) []	5	30			yes	no	3	0.014965	37.817	12083000	0	0	0	0	12083000	0	0	0	0
VSAFIDWIEETIANN	15	0	1720.83	Q9CQ52;A2A9U8	Q9CQ52		Chymotrypsin-like elastase family member 3B precursor; ( EC=3.4.21.70; AltName: Full=Elastase IIIB; AltName: Full=Elastase-3B; AltName: Full=Protease E)	Mus musculus (Mouse) []	255	269	Cela3b;Cela3a	Chymotrypsin-like elastase family member 3B	yes	no	2	0.0062232	123.01	3464800	0	0	0	0	3464800	0	0	0	0
LSEMTEAEQQQLIDDHFLFDK	21	0	2536.18	Q545N7;P30275;A2ARP5	Q545N7		Creatine kinase, mitochondrial 1, ubiquitous, isoform CRA_a; (SubName: Full=Putative uncharacterized protein)	Mus musculus (Mouse) []	210	230	Ckmt1	Creatine kinase U-type, mitochondrial	yes	no	3	0.00035662	86.727	16161000	0	0	0	0	16161000	0	0	0	0
ALEGSFSSPNYPK	13	0	1395.67	B2RU69;P70412	B2RU69	B2RU69	CUB and zona pellucida-like domain-containing protein 1; (SubName: Full=CUB and zona pellucida-like domains 1)	Mus musculus (Mouse) []	160	172	Cuzd1	CUB and zona pellucida-like domain-containing protein 1	yes	no	2	0.013302	108.47	1924800	0	0	0	0	1924800	0	0	0	0
MIVYHMMESHRK	12	1	1560.74	A0A140T8U1	A0A140T8U1	A0A140T8U1	Cytochrome P450, family 2, subfamily j, polypeptide 7	Mus musculus (Mouse) []	258	269			yes	yes	2	0.024	46.158	1194100	0	0	0	0	1194100	0	0	0	0
IDVSVEAASGGK	12	0	1131.58	O08749;Q3TIE8	O08749		Dihydrolipoyl dehydrogenase, mitochondrial precursor; ( EC=1.8.1.4; AltName: Full=Dihydrolipoamide dehydrogenase)	Mus musculus (Mouse) []	289	300	Dld	Dihydrolipoyl dehydrogenase, mitochondrial;Dihydrolipoyl dehydrogenase	yes	no	2	5.935e-07	143.24	2375700	0	0	0	0	2375700	0	0	0	0
DAPDIESILALNPR	14	0	1522.8	A0A0G2JF48;Q3UEP3;Q8CHR6	A0A0G2JF48	A0A0G2JF48	Dihydropyrimidine dehydrogenase [NADP(+)]	Mus musculus (Mouse) []	8	21	Dpyd	Dihydropyrimidine dehydrogenase [NADP(+)]	yes	no	2	0.020251	98.249	327810	0	0	0	0	0	0	0	0	327810
MLGASMDLVNSLSMAR	16	0	1694.82	A7KAY4	A7KAY4	A7KAY4	DNA polymerase (Fragment)	Bandicota indica rhadinovirus 3 []	21	36			yes	yes	2	0.014276	83.862	517270	0	0	0	0	517270	0	0	0	0
MATNFNDIVK	10	0	1151.56	A0A1D5RMA6;A0A1D5RML3;Q99KE3	A0A1D5RMA6	A0A1D5RMA6	Docking protein 4 (Fragment)	Mus musculus (Mouse) []	1	10	Dok4	Docking protein 4	yes	no	2	0.026504	43.442	60500	0	0	0	0	0	0	60500	0	0
SDPNKTAIAAEKEALNLK	18	2	1912.03	E9QPU2;Q3V0Q1	E9QPU2	E9QPU2	Dynein heavy chain 12, axonemal (Fragment)	Mus musculus (Mouse) []	2	19	Dnah12	Dynein heavy chain 12, axonemal	yes	no	3	0.012989	68.257	8049900	0	0	0	0	8049900	0	0	0	0
MSGDEMIFDPTMSKK	15	1	1715.76	Q3ULL5;Q99L45	Q3ULL5	Q3ULL5	Eif2s2 protein; (SubName: Full=Eukaryotic translation initiation factor 2, subunit 2 (Beta); SubName: Full=Putative uncharacterized protein)	Mus musculus (Mouse) []	1	15	Eif2s2	Eukaryotic translation initiation factor 2 subunit 2	yes	no	2	0.016498	64.64	1223600	0	0	0	0	1223600	0	0	0	0
FMGKGVSQAVEHINK	15	1	1643.85	Q5FW97;P17182;Q8CF78;B1ARR7	Q5FW97		Enolase 1, alpha non-neuron; (SubName: Full=MCG115657; SubName: Full=MCG17183; SubName: Full=Predicted gene, EG433182; SubName: Full=Putative uncharacterized protein)	Mus musculus (Mouse) []	57	71	EG433182;Eno1	Alpha-enolase;Enolase	yes	no	3	0.0075081	103.13	2339700	0	0	0	0	0	0	2339700	0	0
GVPLYRHIADLAGNPEVILPVPAFNVINGGSHAGNK	36	1	3705.97	Q5FW97;P17182;Q6PHC1;Q8CF78;B0QZL1	Q5FW97		Enolase 1, alpha non-neuron; (SubName: Full=MCG115657; SubName: Full=MCG17183; SubName: Full=Predicted gene, EG433182; SubName: Full=Putative uncharacterized protein)	Mus musculus (Mouse) []	127	162	EG433182;Eno1	Alpha-enolase;Enolase	yes	no	4	0.0070057	31.056	306350	0	0	0	0	0	0	306350	0	0
LLAPGQEVFDDDR	13	0	1473.71	E9Q9C6;E9Q0B5	E9Q9C6		Fc fragment of IgG-binding protein	Mus musculus (Mouse) []	391	403	Fcgbp		yes	no	2	0.0035654	92.792	21126000	0	0	0	0	21126000	0	0	0	0
VAGPQPAQTGAPQGSLGEYLFERLTLKHD	29	2	3079.57	A0A1B0GR60;Q9CPX4;Q3UL79;Q3TJJ6;Q3THE6;P29391;Q9CZE7	A0A1B0GR60		Ferritin	Mus musculus (Mouse) []	132	160	Ftl1	Ferritin;Ferritin light chain 1	yes	no	4	0.02057	33.758	927110	0	0	0	0	0	927110	0	0	0
GAGKAPLNVQFSSPLPGEAVK	21	1	2066.12	Q80X90	Q80X90		Filamin-B; ( Short=FLN-B; AltName: Full=ABP-280-like protein; AltName: Full=Actin-binding-like protein; AltName: Full=Beta-filamin)	Mus musculus (Mouse) []	874	894	Flnb	Filamin-B	yes	yes	3	0.021704	56.9	318120	0	0	0	0	0	0	0	318120	0
VGSSGDIALHLNPR	14	0	1434.76	A0A140LHI8;Q52LA0;Q3UL35;A5XZ79;A5XZ78;Q8K419	A0A140LHI8		Galectin	Mus musculus (Mouse) []	207	220	Lgals4	Galectin;Galectin-4	yes	no	3	0.006799	105.36	2353400	0	0	0	0	2353400	0	0	0	0
KIEPELEGSSAVTSHDSSTNGLISFIKQQR	30	2	3257.65	P06745;A0A0U1RQ18	P06745		Glucose-6-phosphate isomerase; ( Short=GPI; EC=5.3.1.9; AltName: Full=Autocrine motility factor; Short=AMF; AltName: Full=Neuroleukin; Short=NLK; AltName: Full=Phosphoglucose isomerase; Short=PGI; AltName: Full=Phosphohexose isomerase; Short=PHI)	Mus musculus (Mouse) []	524	553	Gpi	Glucose-6-phosphate isomerase	yes	no	4	0.0015323	62.646	2517900	0	0	0	0	0	0	0	0	2517900
EVFEAFPETPINIDIK	16	0	1860.95	Q9CRY7	Q9CRY7		Glycerophosphodiester phosphodiesterase domain-containing protein 1; ( EC=3.1.-.-; AltName: Full=Glycerophosphodiester phosphodiesterase 4)	Mus musculus (Mouse) []	138	153	Gdpd1	Glycerophosphodiester phosphodiesterase domain-containing protein 1	yes	yes	2	2.4202e-61	186.76	5379700	0	0	0	0	5379700	0	0	0	0
VTDDMLCAGDMDGGK	15	0	1583.63	A0A0U1RPN5;A0A0B6VSQ6;P15947;Q7M0B4	A0A0U1RPN5		Kallikrein-1 (Fragment)	Mus musculus (Mouse) []	90	104	Klk1	Kallikrein-1	yes	no	2	3.6196e-260	246.56	2053900	0	0	0	0	2053900	0	0	0	0
ASTYSNAFPSTPVNK	15	0	1582.76	B5THE2	B5THE2		Maltase-glucoamylase; ( EC=3.2.1.20)	Mus musculus (Mouse) []	997	1011	Mgam		yes	yes	2	1.2795e-06	140.63	889760	0	0	0	0	889760	0	0	0	0
LGEHNINVLEGNEQFIDAANIIK	23	0	2550.31	Q792Z1	Q792Z1	Q792Z1	MCG140784; (SubName: Full=Putative uncharacterized protein; SubName: Full=Trypsin 10; SubName: Full=Trypsinogen 10)	Mus musculus (Mouse) []	73	95	Try10		yes	yes	3	5.8988e-14	138.46	21470000	0	0	0	0	21470000	0	0	0	0
STPAITLENPDIK	13	0	1397.74	A0A0A0MQM3;Q9CY59;F2Z456;Q9DCN2	A0A0A0MQM3	A0A0A0MQM3	NADH-cytochrome b5 reductase 3 (Fragment)	Mus musculus (Mouse) []	7	19	Cyb5r3	NADH-cytochrome b5 reductase;NADH-cytochrome b5 reductase 3;NADH-cytochrome b5 reductase 3 membrane-bound form;NADH-cytochrome b5 reductase 3 soluble form	yes	no	2	2.614e-06	139.31	3149400	0	0	0	0	3149400	0	0	0	0
DFENLVAAIHDK	12	0	1370.68	O55093;Q91WV7	O55093	O55093	NBAT	Mus musculus (Mouse) []	191	202	Slc3a1	Neutral and basic amino acid transport protein rBAT	yes	no	2	0.0072449	90.434	487650	0	0	0	0	487650	0	0	0	0
YQVTVTLSGQK	11	0	1222.66	Q6P8U6	Q6P8U6		Pancreatic triacylglycerol lipase precursor; ( Short=PL; Short=PTL; Short=Pancreatic lipase; EC=3.1.1.3)	Mus musculus (Mouse) []	357	367	Pnlip	Pancreatic triacylglycerol lipase	yes	yes	2	7.5611e-108	201.84	10187000	0	0	0	0	10187000	0	0	0	0
KQGGLGPMNIPLISDPKR	18	2	1920.06	B1AXW4;B1AXW5;B1AXW6;P35700	B1AXW4		Peroxiredoxin-1 (Fragment)	Mus musculus (Mouse) []	93	110	Prdx1	Peroxiredoxin-1	yes	no	4	0.021798	45.723	1809400	0	0	0	0	0	0	0	0	1809400
IEFAEQINK	9	0	1090.57	Q3TUQ5;O35691	Q3TUQ5	Q3TUQ5	Pinin; (SubName: Full=Putative uncharacterized protein)	Mus musculus (Mouse) []	272	280	Pnn	Pinin	yes	no	2	0.01114	93.195	44213000	0	0	0	0	44213000	0	0	0	0
TWQRDASAVLSGIK	14	1	1530.82	B2RSI3;Q2EMV9	B2RSI3	B2RSI3	Poly [ADP-ribose] polymerase; ( Short=PARP; EC=2.4.2.30)	Mus musculus (Mouse) []	380	393	Parp14	Poly [ADP-ribose] polymerase 14	yes	no	3	0.0098109	102.73	225200000	0	0	0	0	225200000	0	0	0	0
GPGARLALLALLALGGDPAAATGR	24	1	2201.26	D6RFD3;H7BX23;Q6W3F0	D6RFD3	D6RFD3	Prolyl 4-hydroxylase subunit alpha-3	Mus musculus (Mouse) []	2	25	P4ha3	Prolyl 4-hydroxylase subunit alpha-3	yes	no	2	0.010176	53.946	152120	0	0	0	0	152120	0	0	0	0
QVLGQMVIDEELLGDGHSYSPR	22	0	2442.18	P99026	P99026	P99026	Proteasome subunit beta type-4 precursor; ( EC=3.4.25.1; AltName: Full=Low molecular mass protein 3; AltName: Full=Macropain beta chain; AltName: Full=Multicatalytic endopeptidase complex beta chain; AltName: Full=Proteasome beta chain; AltName: Full=Proteasome chain 3)	Mus musculus (Mouse) []	110	131	Psmb4	Proteasome subunit beta type-4	yes	yes	3	0.011103	53.327	4171200	0	0	0	0	4171200	0	0	0	0
HNQLPLVIEFTEQTAPK	17	0	1964.04	Q3TT76;Q3UDR2;Q3URP6;Q3UJA8;Q3UBY9;Q3UA23;Q3U738;Q3TWE3;Q3TIM0;Q3THC3;Q3TGS0;Q3TF72;P09103	Q3TT76		Protein disulfide-isomerase (Fragment); ( EC=5.3.4.1)	Mus musculus (Mouse) []	233	249	P4hb	Protein disulfide-isomerase	yes	no	3	0.012154	74.338	24752000	0	0	0	0	24752000	0	0	0	0
SETNWESPKQIK	12	1	1445.72	Q80WJ7	Q80WJ7	Q80WJ7	Protein LYRIC; (AltName: Full=3D3/LYRIC; AltName: Full=Lysine-rich CEACAM1 co-isolated protein; AltName: Full=Metadherin; AltName: Full=Metastasis adhesion protein)	Mus musculus (Mouse) []	559	570	Mtdh	Protein LYRIC	yes	yes	2	0.015376	87.476	474920	0	0	0	0	474920	0	0	0	0
NLPFVSNLQPLFDLGDK	17	0	1916		REV__P33215	REV__P33215	Protein NEDD1	Mus musculus (Mouse) []					yes	yes	2	0.013392	82.505	2410200	0	0	0	0	2410200	0	0	0	0
GQDLGASVGDTIEK	14	0	1388.68	Q9D8C9	Q9D8C9		Purine nucleoside phosphorylase; ( EC=2.4.2.1; AltName: Full=Inosine-guanosine phosphorylase)	Mus musculus (Mouse) []	5	18	Pnp2	Purine nucleoside phosphorylase	yes	yes	2	2.353e-229	240.18	8330000	0	0	0	0	8330000	0	0	0	0
EMLKQYYIGDVHPSDLKPK	19	2	2260.16	Q3TH64;Q9CQX2;Q3TLE8	Q3TH64	Q3TH64	Putative uncharacterized protein	Mus musculus (Mouse) []	85	103	Cyb5b	Cytochrome b5 type B	yes	no	4	0.0042565	72.315	1019600	0	0	0	0	0	1019600	0	0	0
QYYIGDVHPSDLKPK	15	1	1758.89	Q3TH64;Q9CQX2;Q3TLE8	Q3TH64		Putative uncharacterized protein	Mus musculus (Mouse) []	89	103	Cyb5b	Cytochrome b5 type B	yes	no	2	1.4478e-176	225.55	6919600	0	0	0	0	6919600	0	0	0	0
MTLSVWKMYHSR	12	1	1537.75	Q3U7A5	Q3U7A5	Q3U7A5	Putative uncharacterized protein	Mus musculus (Mouse) []	1	12	Ier2		yes	yes	2	0.022056	48.091	1513000	0	0	0	0	1513000	0	0	0	0
MSKSESPK	8	1	892.432	Q3U7F3;Q3TIK8;Q3TFB1;Q5EBP8;Q3UK83;P49312	Q3U7F3	Q3U7F3	Putative uncharacterized protein	Mus musculus (Mouse) []	1	8	Hnrnpa1	Heterogeneous nuclear ribonucleoprotein A1;Heterogeneous nuclear ribonucleoprotein A1, N-terminally processed	yes	no	2	0.013805	74.415	110220	0	0	0	0	110220	0	0	0	0
DLGADIIVDMATLTGAQGIATGK	23	0	2230.15	Q3UD03;Q3TCV9;Q6NSR8	Q3UD03	Q3UD03	Putative uncharacterized protein	Mus musculus (Mouse) []	359	381	Npepl1	Probable aminopeptidase NPEPL1	yes	no	3	2.4572e-06	91.64	922490	0	0	0	0	922490	0	0	0	0
VMAVDALASSHPLSSPADEIK	21	0	2137.07	Q3UP74;P97449;Q3TB69	Q3UP74		Putative uncharacterized protein	Mus musculus (Mouse) []	442	462	Anpep	Aminopeptidase N	yes	no	3	0.015266	54.412	96226000	0	0	0	0	96226000	0	0	0	0
MGTLLSVAKAGGADQGADCRIVGAR	25	2	2473.25	Q8BGW7	Q8BGW7	Q8BGW7	Putative uncharacterized protein	Mus musculus (Mouse) []	1	25	Zscan29		yes	yes	3	0.0027895	59.469	266160	0	0	0	0	266160	0	0	0	0
IEPVVLPLLWFEQSGAMGGK	20	0	2170.15	Q8BNQ0;D3Z2V4;Q4FK30;Q3TZ42;Q61009	Q8BNQ0	Q8BNQ0	Putative uncharacterized protein	Mus musculus (Mouse) []	40	59	Scarb1	Scavenger receptor class B member 1	yes	no	2	3.3493e-05	130.72	304010	0	0	0	0	304010	0	0	0	0
DNPSGTEAQLK	11	0	1158.55	Q8C7J0	Q8C7J0	Q8C7J0	Putative uncharacterized protein	Mus musculus (Mouse) []	2	12			yes	yes	2	0.0060806	93.143	105150	0	0	0	0	105150	0	0	0	0
ESDDKPEIEDVGSDEEEEEK	20	1	2306.94	Q3TJU7;A0PJ91;Q80Y52;Q3UIF3;Q3TKA2;P07901;Q8C2A9;Q3TKB9;Q8C5U3;Q3TKG0	Q3TJU7		Putative uncharacterized protein (Fragment)	Mus musculus (Mouse) []	74	93	Hsp90aa1	Heat shock protein HSP 90-alpha	yes	no	3	3.6243e-242	240.66	4172900	0	0	0	0	4172900	0	0	0	0
LGGTCVNVGCVPK	13	0	1359.66	Q3U9R7;Q3UB84;Q3UAS7;Q3TXK9;P47791	Q3U9R7		Putative uncharacterized protein (Fragment)	Mus musculus (Mouse) []	29	41	Gsr	Glutathione reductase, mitochondrial	yes	no	2	1.4563e-109	208.15	8019700	0	0	0	0	8019700	0	0	0	0
ESGTTDANVWTGLHDPK	17	0	1826.84	Q8C6F9;Q3TV26;P43137	Q8C6F9	Q8C6F9	Putative uncharacterized protein (Fragment)	Mus musculus (Mouse) []	50	66	Reg1	Lithostathine-1	yes	no	2	4.6928e-12	147.39	3790000	0	0	0	0	3790000	0	0	0	0
IIPGVVDGEFLPK	13	0	1382.78	Q8BK48	Q8BK48		Pyrethroid hydrolase Ces2e precursor; ( EC=3.1.1.88; AltName: Full=carboxylesterase 2E)	Mus musculus (Mouse) []	309	321	Ces2e	Pyrethroid hydrolase Ces2e	yes	yes	2	0.0086043	107.79	16785000	0	0	0	0	16785000	0	0	0	0
DIQDLKFG	8	1	934.476	A0A1L1SU37	A0A1L1SU37	A0A1L1SU37	Pyruvate kinase PKM (Fragment)	Mus musculus (Mouse) []	225	232			yes	yes	1	0.015751	69.176	246820	0	0	0	0	0	0	0	0	246820
LLLIGDSGVGK	11	0	1070.63	Q5SW87;Q5SW88;Q3UB66;Q0PD67;Q6ZPF0;P62821;Q5SW86;Q91YW0;Q8BKQ0;Q4FJL0;Q3U621;Q0PD66;Q0PD42;Q0PD50;Q0PD49;Q3UHW5;Q3TYH2;Q3TYB1;Q0PD40;P61027;Q9D1G1;Q9DD03;P61028;P55258;Q8K386	Q5SW87		RAB1A, member RAS oncogene family	Mus musculus (Mouse) []	11	21	Rab1;Rab1A;Rab15;Rab8b;Rab10;Rab1b;Rab13;Rab8a	Ras-related protein Rab-1A;Ras-related protein Rab-10;Ras-related protein Rab-1B;Ras-related protein Rab-13;Ras-related protein Rab-8B;Ras-related protein Rab-8A;Ras-related protein Rab-15	yes	no	2	7.4436e-25	162.88	17568000	0	0	0	0	17568000	0	0	0	0
EVNTVLADVIKHMTPDRAFEDSYPQLQSIIQK	32	2	3684.88	F6RR19;D3YW20;D3YW19;I1E4X5;Q8BWQ6	F6RR19	F6RR19	RIKEN cDNA 9030624J02 gene (Fragment)	Mus musculus (Mouse) []	10	41	9030624J02Rik	UPF0505 protein C16orf62 homolog	yes	no	5	0.017963	27.337	819280	0	0	0	0	0	0	0	0	819280
REREMQNLSQHGR	13	2	1639.8	D3YTP4;Q9D577;Q3TSA8;Q3UY11;Q3TD71;Q8K021	D3YTP4	D3YTP4	Secretory carrier-associated membrane protein (Fragment); ( Short=Secretory carrier membrane protein)	Mus musculus (Mouse) []	52	64	Scamp1	Secretory carrier-associated membrane protein 1	yes	no	2	0.010754	93.667	237790	0	0	0	0	237790	0	0	0	0
IYVVDVGSEPR	11	0	1232.64	D6RHN2;G3UWK0;G3UZT2;A0A0R4J135;Q63836;P17563	D6RHN2	D6RHN2	Selenium-binding protein 1	Mus musculus (Mouse) []	104	114	Selenbp1;Selenbp2	Selenium-binding protein 2;Selenium-binding protein 1	yes	no	2	4.6411e-73	188.87	24252000	0	0	0	0	24252000	0	0	0	0
MRPAGQLVRSAGMR	14	2	1528.81	D3YXH6	D3YXH6	D3YXH6	Sideroflexin-5	Mus musculus (Mouse) []	1	14	Sfxn5		yes	yes	2	0.017619	66.056	642030	0	0	0	0	642030	0	0	0	0
SLNRVQLLGR	10	1	1154.69	D3Z3Y3;Q8R2K3;Q9CYR0	D3Z3Y3	D3Z3Y3	Single-stranded DNA-binding protein, mitochondrial (Fragment)	Mus musculus (Mouse) []	29	38	Ssbp1	Single-stranded DNA-binding protein;Single-stranded DNA-binding protein, mitochondrial	yes	no	3	0.017604	103.7	1707500	0	0	0	0	0	1707500	0	0	0
YFILPDSLPLDTLLVDVEPK	20	0	2286.24	P62315	P62315		Small nuclear ribonucleoprotein Sm D1; ( Short=Sm-D1; AltName: Full=Sm-D autoantigen; AltName: Full=snRNP core protein D1)	Mus musculus (Mouse) []	67	86	Snrpd1	Small nuclear ribonucleoprotein Sm D1	yes	yes	2;3	2.5291e-05	164.41	2435000	0	0	0	0	2435000	0	0	0	0
EAGIPYDAQVTDIDYMEDK	19	0	2171.96	F8VQM5;B5THE3	F8VQM5		Sucrase isomaltase (alpha-glucosidase)	Mus musculus (Mouse) []	367	385	Sis		yes	no	2	2.2982e-119	207.4	17743000	0	0	0	0	17743000	0	0	0	0
QFLWGPAFMVTPVIGPFQTAVNGYVPK	27	0	2963.54	F8VQM5;B5THE3	F8VQM5		Sucrase isomaltase (alpha-glucosidase)	Mus musculus (Mouse) []	1618	1644	Sis		yes	no	3	0.0044949	56.485	19819000	0	0	0	0	19819000	0	0	0	0
VDMYLPEDK	9	0	1108.51	F8VQM5;B5THE3	F8VQM5		Sucrase isomaltase (alpha-glucosidase)	Mus musculus (Mouse) []	768	776	Sis		yes	no	2	0.00077317	126.07	9882500	0	0	0	0	9882500	0	0	0	0
WNYVSLDK	8	0	1023.5	F8VQM5;B5THE3	F8VQM5		Sucrase isomaltase (alpha-glucosidase)	Mus musculus (Mouse) []	350	357	Sis		yes	no	2	0.0044874	131.22	11336000	0	0	0	0	11336000	0	0	0	0
DGVANVSIEDRVISLSGEHSIIGR	24	1	2522.31	P08228	P08228	P08228	Superoxide dismutase [Cu-Zn]; ( EC=1.15.1.1)	Mus musculus (Mouse) []	93	116	Sod1	Superoxide dismutase [Cu-Zn]	yes	yes	3	2.3436e-06	112.57	6772100	0	0	0	0	0	0	0	6772100	0
SLEIIMFKIAMGNLQVSDTQIEALAMK	27	1	2993.56	Q18LF6	Q18LF6	Q18LF6	Tegument protein UL51 homolog	Elephantid herpesvirus 1 (isolate Asian elephant/Berlin/Kiba/1998) (EIHV-1) (Elephant endotheliotropic herpesvirus) []	103	129			yes	yes	3	0.0091503	51.001	665290	0	0	0	0	665290	0	0	0	0
PMNIQLVTSQIDTQRR	16	1	1899	O08583	O08583	O08583	THO complex subunit 4; ( Short=Tho4; AltName: Full=Ally of AML-1 and LEF-1; AltName: Full=Aly/REF export factor; AltName: Full=REF1-I; AltName: Full=RNA and export factor-binding protein 1; AltName: Full=Transcriptional coactivator Aly/REF)	Mus musculus (Mouse) []	174	189	Alyref	THO complex subunit 4	yes	yes	3	0.023038	55.724	1673000	0	0	0	0	1673000	0	0	0	0
ILDWHVANTDK	11	0	1310.66	A0A1B0GR11;Q93092	A0A1B0GR11	A0A1B0GR11	Transaldolase; ( EC=2.2.1.2)	Mus musculus (Mouse) []	238	248	Taldo1	Transaldolase	yes	no	3	0.017321	79.693	4463900	0	0	0	0	4463900	0	0	0	0
DQFPEVYVPTVFENYVADIEVDGK	24	0	2772.32	A0A0A6YWJ1;A0A0A6YXF6;Q9CR99;Q4VAE6;C0IQA7;Q9QUI0	A0A0A6YWJ1	A0A0A6YWJ1	Transforming protein RhoA (Fragment)	Mus musculus (Mouse) []	28	51	Rhoa;4930544G11Rik	Transforming protein RhoA	yes	no	3	4.7179e-06	107.07	518520	0	0	0	0	518520	0	0	0	0
AASSSFVTCPTCQGNGEIPQEQEKQLVALIPYGDQRLK	38	2	4219.07	A2A4M9;A2A4N0;Q8VC04	A2A4M9	A2A4M9	Transmembrane protein 106A (Fragment)	Mus musculus (Mouse) []	50	87	Tmem106a	Transmembrane protein 106A	yes	no	6	0.018354	24.769	199220	0	0	0	0	0	199220	0	0	0
MDLSGGMLQDK	11	0	1193.54	A0A0U1RQ94;A0A0U1RQ65;F6ZMJ4;Q3UHK8	A0A0U1RQ94	A0A0U1RQ94	Trinucleotide repeat-containing gene 6A protein (Fragment)	Mus musculus (Mouse) []	75	85	Tnrc6a	Trinucleotide repeat-containing gene 6A protein	yes	no	2	0.010519	90.827	1177200	0	0	0	0	1177200	0	0	0	0
KNLSHAGTMHTEK	13	1	1452.71	Q9Z2C3;Q7TT68;Q7TMD6;P20662	Q9Z2C3	Q9Z2C3	Zinc finger protein (Fragment)	Mus musculus musculus (eastern European house mouse) []	6	18	Zfy-2;Zfy2	Zinc finger Y-chromosomal protein 2	yes	no	2	0.015916	85.533	14534000	0	0	0	0	14534000	0	0	0	0
IIGVDINEEK	10	0	1128.6	E9Q4Y1;E9Q5Z6;A1L3C0;Q9D932;Q3UQ40;A0A1D5RMB0	E9Q4Y1		Alcohol dehydrogenase 6A (class V)	Mus musculus (Mouse) []	220	229	Adh6a;Adh6b		yes	no	2	5.7653e-108	204.79	1113600000	505550	0	0	0	1113100000	0	0	0	0
VVVGEHNLSQNDGTEQYVNVQK	22	0	2456.19	Q91X79	Q91X79		Chymotrypsin-like elastase family member 1 precursor; ( EC=3.4.21.36; AltName: Full=Elastase-1)	Mus musculus (Mouse) []	81	102	Cela1	Chymotrypsin-like elastase family member 1	yes	yes	3	7.1214e-281	247.28	125430000	0	0	0	199510	125230000	0	0	0	0
VISLSGEHSIIGR	13	0	1366.76	P08228	P08228		Superoxide dismutase [Cu-Zn]; ( EC=1.15.1.1)	Mus musculus (Mouse) []	104	116	Sod1	Superoxide dismutase [Cu-Zn]	yes	yes	2	7.7742e-129	210.08	44965000	0	35541000	0	0	1164400	276950	83732	7706400	191940
IQLELNQVK	9	0	1083.63	G3UW82;I6L963;B2RWW8;B2RWX0;P13542;Q5SX39;Q5SX40;Q9JHR4;Q9ESW6	G3UW82		MCG140437, isoform CRA_d; (SubName: Full=Myosin, heavy polypeptide 2, skeletal muscle, adult)	Mus musculus (Mouse) []	1568	1576	Myh2;Myh8;Myh1;Myh4	Myosin-8;Myosin-4;Myosin-1	yes	no	2	2.2497e-07	143.37	23888000	3510100	0	5966500	3382800	2827900	1885100	2573900	2798100	943950
IIIHGFIDK	9	0	1054.62	Q6P8U6;Q9D950	Q6P8U6		Pancreatic triacylglycerol lipase precursor; ( Short=PL; Short=PTL; Short=Pancreatic lipase; EC=3.1.1.3)	Mus musculus (Mouse) []	89	97	Pnlip;mCG_10680	Pancreatic triacylglycerol lipase;Triacylglycerol lipase	yes	no	2;3	1.0621e-15	113.41	67834000	0	1289400	0	68914	65580000	0	783470	82264	30179
YGSIIDTIYQASGSTIDWTYSQGIK	25	0	2766.34	Q7TPZ8	Q7TPZ8		Carboxypeptidase A1 precursor; ( EC=3.4.17.1)	Mus musculus (Mouse) []	350	374	Cpa1	Carboxypeptidase A1	yes	yes	2;3	0	269.48	36092000	0	407290	0	0	35685000	0	0	0	0
NEVKSQGLMDSR	12	1	1362.66	B1AR52;F7DC70;B1AR51	B1AR52	B1AR52	Dynein, axonemal, heavy chain 9 (Fragment)	Mus musculus (Mouse) []	470	481	Dnahc9;Dnah9		yes	no	2	0.025664	84.817	594720	0	470440	0	0	0	0	124290	0	0
ITLPVDFVTADK	12	0	1317.72	P09411	P09411	P09411	Phosphoglycerate kinase 1; ( EC=2.7.2.3)	Mus musculus (Mouse) []	280	291	Pgk1	Phosphoglycerate kinase 1	yes	yes	2	0.016634	107.06	10876000	0	155830	0	0	10720000	0	0	0	0
SVSSAIETAIK	11	0	1104.6	Q3V1S6;P19467	Q3V1S6	Q3V1S6	Mucin 13, epithelial transmembrane, isoform CRA_a; (SubName: Full=Putative uncharacterized protein)	Mus musculus (Mouse) []	365	375	Muc13	Mucin-13	yes	no	2	1.5231e-11	150.27	320480000	0	253310000	0	0	67170000	0	0	0	0
NSPLSIEEVQVEPPK	15	0	1664.86	E9Q4Y1;E9Q5Z6;A1L3C0;Q9D932	E9Q4Y1		Alcohol dehydrogenase 6A (class V)	Mus musculus (Mouse) []	19	33	Adh6a		yes	no	2	2.4491e-110	214.42	139900000	0	3025200	0	0	136870000	0	0	0	0
ESYPFLPTVIDGVVLPK	17	0	1873.02	Q8VCT4	Q8VCT4	Q8VCT4	Carboxylesterase 1D precursor; (AltName: Full=Carboxylesterase 3; EC=3.1.1.1; EC=3.1.1.67; AltName: Full=Fatty acid ethyl ester synthase; Short=FAEE synthase; AltName: Full=Triacylglycerol hydrolase; Short=TGH)	Mus musculus (Mouse) []	313	329	Ces1d	Carboxylesterase 1D	yes	yes	2	9.3588e-27	188.27	7178600	0	5620400	0	0	1558200	0	0	0	0
LEQLEKENK	9	1	1129.6	Z4YLP6;Q5SNZ0	Z4YLP6	Z4YLP6	Girdin (Fragment)	Mus musculus (Mouse) []	2	10	Ccdc88a	Girdin	yes	no	2	0.014024	90.37	29191000	0	857680	0	0	28334000	0	0	0	0
EGIPALDNFLDK	12	0	1330.68	Q99LT6;Q3TPG2;Q3TSK4;Q6P9L9;Q8C153;Q8BMA8;Q3UZ14;Q3UMI7;Q3UDC8;Q3UBL9;Q3TWX1;Q3TLB1;Q3TK17;Q3TJZ1;P58252;Q3TX47;Q3TW58;Q61509	Q99LT6		Eef2 protein (Fragment)	Mus musculus (Mouse) []	275	286	Eef2	Elongation factor 2	yes	no	2	0.019389	105.98	12452000	0	1905800	0	0	0	0	0	1926800	8619600
MISSGICGSDDHVLK	15	0	1617.75	E9Q4Y1;E9Q5Z6;A1L3C0;Q9D932	E9Q4Y1		Alcohol dehydrogenase 6A (class V)	Mus musculus (Mouse) []	41	55	Adh6a		yes	no	2	1.7633e-111	208.33	4782000	0	3715500	0	0	1066500	0	0	0	0
MELLEIAK	8	0	945.52	Q3UC65	Q3UC65	Q3UC65	Arginine/serine-rich protein 1	Mus musculus (Mouse) []	188	195	Rsrp1	Arginine/serine-rich protein 1	yes	yes	1	1.5605e-07	110.61	23632000	0	1348600	0	0	22283000	0	0	0	0
SVTLNNYVQLGVLPR	15	0	1671.93	Q91X79	Q91X79	Q91X79	Chymotrypsin-like elastase family member 1 precursor; ( EC=3.4.21.36; AltName: Full=Elastase-1)	Mus musculus (Mouse) []	128	142	Cela1	Chymotrypsin-like elastase family member 1	yes	yes	2;3	0	303.71	467220000	0	48074000	0	0	393400000	0	12147000	795320	12802000
LGEHNINVLEGNEQFVDSAK	20	0	2212.08	Q792Y6;P07146	Q792Y6		MCG4990, isoform CRA_e; (SubName: Full=Pancreatic trypsin; SubName: Full=Putative uncharacterized protein; SubName: Full=Trypsinogen 20)	Mus musculus (Mouse) []	73	92	Prss2	Anionic trypsin-2	yes	no	2;3	0	458.31	274700000	0	18368000	0	216670	253820000	291660	528200	1270000	200170
YLLLAGAPR	9	0	972.576	Q62470	Q62470	Q62470	Integrin alpha-3 precursor; (AltName: Full=CD49 antigen-like family member C; AltName: Full=Galactoprotein B3; Short=GAPB3; AltName: Full=VLA-3 subunit alpha; AltName: CD_antigen=CD49c; Contains: RecName: Full=Integrin alpha-3 heavy chain; Contains: RecName: Full=Integrin alpha-3 light chain)	Mus musculus (Mouse) []	68	76	Itga3	Integrin alpha-3;Integrin alpha-3 heavy chain;Integrin alpha-3 light chain	yes	yes	2	0.01587	110.36	14177000	0	10736000	0	0	3441300	0	0	0	0
GSLQPGTSHVNEFDSDVDVGDLQK	24	0	2543.18	Q6P8U6	Q6P8U6		Pancreatic triacylglycerol lipase precursor; ( Short=PL; Short=PTL; Short=Pancreatic lipase; EC=3.1.1.3)	Mus musculus (Mouse) []	391	414	Pnlip	Pancreatic triacylglycerol lipase	yes	yes	3	0.0037489	61.111	59288000	0	44706000	0	0	14052000	0	351220	0	179000
KPADITDVVKPIDLPTEEPK	20	2	2204.19	A0A0U1RPN5;A0A0B6VSQ6;P15947;P15945	A0A0U1RPN5	A0A0U1RPN5	Kallikrein-1 (Fragment)	Mus musculus (Mouse) []	26	45	Klk1;Klk1b5	Kallikrein-1;Kallikrein 1-related peptidase b5	yes	no	3	0.0010644	97.621	112170000	0	84277000	0	0	27890000	0	0	0	0
EGLELPEDEEEK	12	0	1415.63	Q3TJU7;A0PJ91;Q80Y52;Q3UIF3;Q3TKA2;P07901;Q80YC2;Q811H6;Q71LX8;P11499	Q3TJU7	Q3TJU7	Putative uncharacterized protein (Fragment)	Mus musculus (Mouse) []	371	382	Hsp90aa1;Hsp90ab1	Heat shock protein HSP 90-alpha;Heat shock protein HSP 90-beta	yes	no	2	0.00051759	134.68	5223400	0	3907200	0	0	1316200	0	0	0	0
WGVFNEYNNDEK	12	0	1513.65	Q9D7Z6	Q9D7Z6		Calcium-activated chloride channel regulator 1 precursor; ( EC=3.4.-.-; AltName: Full=Calcium-activated chloride channel family member 3; Short=mCLCA3; AltName: Full=Protein gob-5)	Mus musculus (Mouse) []	163	174	Clca1	Calcium-activated chloride channel regulator 1	yes	yes	2	1.2014e-285	255.19	19538000	0	1603600	0	0	17935000	0	0	0	0
DDMIFEDCGNVPSEPK	16	0	1851.77	Q545P0;Q3TV47;Q3TSQ1;P14094;A0A0A6YX05	Q545P0	Q545P0	Sodium/potassium-transporting ATPase subunit beta	Mus musculus (Mouse) []	119	134	Atp1b1	Sodium/potassium-transporting ATPase subunit beta-1	yes	no	2	0	265.22	82268000	0	6794100	0	0	75474000	0	0	0	0
TYLPTFETII	10	0	1196.63	Q6DYE8;Q99K07;Q4FZF8	Q6DYE8		Ectonucleotide pyrophosphatase/phosphodiesterase family member 3; ( Short=E-NPP 3; AltName: Full=Phosphodiesterase I beta; Short=PD-Ibeta; AltName: Full=Phosphodiesterase I/nucleotide pyrophosphatase 3; AltName: CD_antigen=CD203c; Includes: RecName: Full=Alkaline phosphodiesterase I; EC=3.1.4.1; Includes: RecName: Full=Nucleotide pyrophosphatase; Short=NPPase; EC=3.6.1.9; AltName: Full=Nucleotide…	Mus musculus (Mouse) []	865	874	Enpp3	Ectonucleotide pyrophosphatase/phosphodiesterase family member 3;Alkaline phosphodiesterase I;Nucleotide pyrophosphatase	yes	no	2	5.6711e-46	179.21	16755000	0	12144000	0	0	2872500	0	335540	0	1402400
ATLELTHNWGTEDDETQSYHNGNSDPR	27	0	3086.32	A5GZX3;Q9CPU0	A5GZX3	A5GZX3	Lactoylglutathione lyase; ( EC=4.4.1.5; AltName: Full=Glyoxalase I)	Mus musculus (Mouse) []	97	123	Glo1	Lactoylglutathione lyase	yes	no	4	0.0029263	43.932	4795700	0	427630	0	0	4368000	0	0	0	0
VSAYISWMNNVIASN	15	0	1667.8	Q91X79	Q91X79		Chymotrypsin-like elastase family member 1 precursor; ( EC=3.4.21.36; AltName: Full=Elastase-1)	Mus musculus (Mouse) []	252	266	Cela1	Chymotrypsin-like elastase family member 1	yes	yes	2	3.4422e-203	231.67	4134900	0	3037200	0	0	1097700	0	0	0	0
VEYMTDYFPK	10	0	1291.58	Q6DYE8;Q99K07;Q148B3	Q6DYE8		Ectonucleotide pyrophosphatase/phosphodiesterase family member 3; ( Short=E-NPP 3; AltName: Full=Phosphodiesterase I beta; Short=PD-Ibeta; AltName: Full=Phosphodiesterase I/nucleotide pyrophosphatase 3; AltName: CD_antigen=CD203c; Includes: RecName: Full=Alkaline phosphodiesterase I; EC=3.1.4.1; Includes: RecName: Full=Nucleotide pyrophosphatase; Short=NPPase; EC=3.6.1.9; AltName: Full=Nucleotide…	Mus musculus (Mouse) []	383	392	Enpp3	Ectonucleotide pyrophosphatase/phosphodiesterase family member 3;Alkaline phosphodiesterase I;Nucleotide pyrophosphatase	yes	no	2	2.7041e-09	131.5	24276000	0	2430000	0	0	21846000	0	0	0	0
ASTVRPSFSLGNETLKVPLALFALNR	26	2	2800.56	A2RS23;Q11136	A2RS23		Peptidase D; (SubName: Full=Peptidase D, isoform CRA_a)	Mus musculus (Mouse) []	2	27	Pepd	Xaa-Pro dipeptidase	yes	no	3	3.3228e-08	88.329	1151100	0	838250	0	0	312830	0	0	0	0
DIATQLISNMDINVILGGGR	20	0	2099.1	Q1LZM2;F8VQM0;P24822	Q1LZM2		Alkaline phosphatase (Fragment); ( EC=3.1.3.1)	Mus musculus (Mouse) []	203	222	Akp3;Iap	Alkaline phosphatase;Intestinal-type alkaline phosphatase	yes	no	3	0.025073	46.543	1416200	0	1030800	0	0	385380	0	0	0	0
YENEDLIK	8	0	1022.49	A0PK78;Q78PG9	A0PK78	A0PK78	Coiled-coil domain containing 25	Mus musculus (Mouse) []	24	31	Ccdc25	Coiled-coil domain-containing protein 25	yes	no	2	0.019691	68.787	2316300	0	1678700	0	0	637540	0	0	0	0
YIANYVLEHPY	11	0	1380.67	B2RS76	B2RS76		Carboxypeptidase B1 (Tissue); (SubName: Full=Carboxypeptidase B1 (Tissue), isoform CRA_b; SubName: Full=Carboxypeptidase B1 (tissue))	Mus musculus (Mouse) []	405	415	Cpb1		yes	yes	2	2.3075e-225	239.13	29882000	0	3408900	0	0	26473000	0	0	0	0
KYTPEQVAMATVTALHR	17	1	1915	Q3UER1;Q3TJ66;Q91Y97	Q3UER1		Fructose-bisphosphate aldolase; ( EC=4.1.2.13)	Mus musculus (Mouse) []	243	259	Aldob	Fructose-bisphosphate aldolase;Fructose-bisphosphate aldolase B	yes	no	3	3.1729e-27	162.26	18107000	0	12620000	0	0	0	0	0	2811400	2676000
GSLNITTPGIQIWR	14	0	1554.85	Q8CEJ4;Q62468	Q8CEJ4		Putative uncharacterized protein	Mus musculus (Mouse) []	10	23	Vil1	Villin-1	yes	no	2	0.018623	82.505	1297000	0	926100	0	0	0	0	0	370860	0
LIVDEAINEDNSVVSLSQPK	20	0	2169.12	Q01853	Q01853	Q01853	Transitional endoplasmic reticulum ATPase; ( Short=TER ATPase; EC=3.6.4.6; AltName: Full=15S Mg(2+)-ATPase p97 subunit; AltName: Full=Valosin-containing protein; Short=VCP)	Mus musculus (Mouse) []	26	45	Vcp	Transitional endoplasmic reticulum ATPase	yes	yes	3	1.2525e-41	172.6	11549000	0	1567200	0	0	9981700	0	0	0	0
NMCENFYKYSKPK	13	2	1707.77	D3Z1M7;E9Q7S0;F7BQW7;D3Z656;Q8CHC4	D3Z1M7	D3Z1M7	Synaptojanin-1 (Fragment)	Mus musculus (Mouse) []	514	526	Synj1	Synaptojanin-1	yes	no	2	5.9358e-06	141.88	14282000	0	1955200	0	0	12327000	0	0	0	0
LLPLDTYVESPAAVMDLVPSDK	22	0	2372.22	D3YWS7;F6SJM7;Q8R2K1;F6X9P4	D3YWS7	D3YWS7	Fucose mutarotase; (SubName: Full=RIKEN cDNA 1810014F10, isoform CRA_f)	Mus musculus (Mouse) []	65	86	Fuom	Fucose mutarotase	yes	no	2;3	4.3824e-26	196.18	6738400	0	4747500	0	0	1990900	0	0	0	0
MTATAAVETPKMEK	14	1	1506.74	Q3UYJ7;G3X9I7	Q3UYJ7	Q3UYJ7	Putative uncharacterized protein	Mus musculus (Mouse) []	1	14	Zc3h12b		yes	no	2	0.0049956	94.692	107700000	0	75032000	0	0	32356000	0	313190	0	0
MAGLSRRR	8	2	945.529	E9Q984;E9Q9Q8;E9Q8Z0;E9Q7Z7;E9Q1U7;F6RER8;B7ZNM3;A0A0R4J1M9;E9QNU1;A0A0R4J1Q4;E9Q7Q8;A0A0R4J1N4;Q8R2G4	E9Q984	E9Q984	NAD(P)(+)--arginine ADP-ribosyltransferase (Fragment); ( EC=2.4.2.31; AltName: Full=Mono(ADP-ribosyl)transferase)	Mus musculus (Mouse) []	121	128	Art3	Ecto-ADP-ribosyltransferase 3	yes	no	1	0.014043	71.715	1025000	0	154840	0	0	870190	0	0	0	0
ESDGTTSLIGEVWPGLTVYPDFTNPR	26	0	2850.37	F8VQM5;B5THE3	F8VQM5		Sucrase isomaltase (alpha-glucosidase)	Mus musculus (Mouse) []	446	471	Sis		yes	no	2;3	0	268.25	19875000	0	13674000	0	0	6201000	0	0	0	0
GELVVNFPLIPGHEGAGIVESVGDGVCSMKPGDK	34	1	3463.71	E9Q4Y1;E9Q5Z6;A1L3C0;Q9D932	E9Q4Y1		Alcohol dehydrogenase 6A (class V)	Mus musculus (Mouse) []	56	89	Adh6a		yes	no	4	7.9792e-05	51.659	160280000	0	109490000	0	0	50785000	0	0	0	0
ANLLQAEIEELR	12	0	1397.75	G3UW82;B2RWW8;B2RWX0;P13542;Q5SX40;Q9ESW6;Q3TT35	G3UW82		MCG140437, isoform CRA_d; (SubName: Full=Myosin, heavy polypeptide 2, skeletal muscle, adult)	Mus musculus (Mouse) []	1685	1696	Myh2;Myh8;Myh1	Myosin-8;Myosin-1	yes	no	2	0.024279	90.653	1073600	129190	355330	128460	0	0	0	326510	134120	0
YVNWIQQTIAAN	12	0	1419.71	Q9D7Y7;Q9CPN9	Q9D7Y7		Putative uncharacterized protein	Mus musculus (Mouse) []	236	247	2210010C04Rik		yes	no	2	1.1572e-06	141.91	342590000	0	230480000	0	0	112120000	0	0	0	0
LNMVEACLLDK	11	0	1304.65	Q9ESY9	Q9ESY9		Gamma-interferon-inducible lysosomal thiol reductase precursor; ( EC=1.8.-.-; AltName: Full=Gamma-interferon-inducible protein IP-30; AltName: Full=Lysosomal thiol reductase IP30)	Mus musculus (Mouse) []	123	133	Ifi30	Gamma-interferon-inducible lysosomal thiol reductase	yes	yes	2	6.0498e-200	225.01	26872000	0	18068000	0	0	8803900	0	0	0	0
FTCYPDVGTATEK	13	0	1487.66	F8VQM5;B5THE3	F8VQM5		Sucrase isomaltase (alpha-glucosidase)	Mus musculus (Mouse) []	932	944	Sis		yes	no	2	3.7856e-74	192.44	36548000	0	24460000	0	0	12088000	0	0	0	0
LDLAGRDLTDYLMKILTER	19	2	2235.19	A0A0U1RQ96;E9Q5F4;E9Q1F2;Q61272;Q61264;Q61275;Q3UCF8;Q3UBQ4;Q3U939;Q3U804;Q61276;Q4KL81;Q3UGS0;Q3UBP6;Q3UAF7;Q3UAF6;Q3UA89;Q3U5R4;Q3TSB7;Q3TIJ9;B2RRX1;Q3UJ36;Q9CXK3;Q497E4;Q3UIJ3;Q3U122;Q3TG92;Q9QZ83;Q61852;P63260;P60710;Q8BFZ3;P63268;P68134;P68033;P62737;I6L9D2;D3YZY0;Q3UD81;G3UZ07	A0A0U1RQ96		Actin, gamma-enteric smooth muscle (Fragment)	Mus musculus (Mouse) []	106	124	Actb;Acta1;Actc1;Actg1;Actg2;Acta2;Actbl2	Actin, cytoplasmic 2;Actin, cytoplasmic 2, N-terminally processed;Actin, cytoplasmic 1;Actin, cytoplasmic 1, N-terminally processed;Beta-actin-like protein 2;Actin, gamma-enteric smooth muscle;Actin, alpha skeletal muscle;Actin, alpha cardiac muscle 1;Actin, aortic smooth muscle	yes	no	3	6.9013e-05	120.08	43084000	0	0	27625000	0	0	1875000	1520400	4811700	7251800
SLRLSSGSRR	10	2	1117.63	Q8VCW2	Q8VCW2	Q8VCW2	Keratin, type I cytoskeletal 25; (AltName: Full=Cytokeratin-25; Short=CK-25; AltName: Full=Keratin-25; Short=K25; AltName: Full=Type I inner root sheath-specific keratin-K25irs1; Short=mIRSa1)	Mus musculus (Mouse) []	2	11	Krt25	Keratin, type I cytoskeletal 25	yes	yes	2	0.016223	60.102	4186800	0	830460	0	0	3356400	0	0	0	0
NEAGLTGYIPSNILEPLPAGAPR	23	0	2349.23	Q91WL0	Q91WL0		Acylcarnitine hydrolase precursor; ( Short=ACH M1; EC=3.1.1.28; AltName: Full=Carboxylesterase 2; Short=CES 2; AltName: Full=Peroxisome proliferator-inducible acylcarnitine hydrolase)	Mus musculus (Mouse) []	498	520	Eps8l3	Epidermal growth factor receptor kinase substrate 8-like protein 3	yes	yes	2;3	1.7837e-26	169.64	33078000	0	6776400	0	0	26301000	0	0	0	0
NSIVWQEVFDDK	12	0	1478.7	Q3TXR9;P20060	Q3TXR9	Q3TXR9	Beta-hexosaminidase; ( EC=3.2.1.52)	Mus musculus (Mouse) []	380	391	Hexb	Beta-hexosaminidase;Beta-hexosaminidase subunit beta	yes	no	2	0.00099725	132.03	1485900	0	313080	0	0	1172800	0	0	0	0
DMVTQASPYLFEATGK	16	0	1756.83	Q9D7Z6	Q9D7Z6	Q9D7Z6	Calcium-activated chloride channel regulator 1 precursor; ( EC=3.4.-.-; AltName: Full=Calcium-activated chloride channel family member 3; Short=mCLCA3; AltName: Full=Protein gob-5)	Mus musculus (Mouse) []	55	70	Clca1	Calcium-activated chloride channel regulator 1	yes	yes	2	0	312.92	61342000	0	13073000	0	0	48269000	0	0	0	0
IDNSQVESGSLEDDWDFLPPK	21	0	2390.09	Q3UWP8;B2MWM9;P14211	Q3UWP8		Putative uncharacterized protein (Fragment)	Mus musculus (Mouse) []	186	206	Calr	Calreticulin	yes	no	2;3	0	311	122760000	0	27027000	0	0	95736000	0	0	0	0
GAEADQIIEYLKQQVALLKEK	21	2	2386.31	A0A0G2JDH0;Q3TUZ1;A0A0G2JEU9;A0A0G2JDV0;A0A0G2JDW6;Q8C2U7;Q3UZG4;P31230	A0A0G2JDH0	A0A0G2JDH0	Aminoacyl tRNA synthase complex-interacting multifunctional protein 1 (Fragment)	Mus musculus (Mouse) []	15	35	Aimp1	Aminoacyl tRNA synthase complex-interacting multifunctional protein 1;Endothelial monocyte-activating polypeptide 2	yes	no	3	0.0087917	74.618	1193400	0	0	357010	0	0	350050	0	0	486360
VAVLGASGGIGQPLSLLLK	19	0	1792.08	P08249;A0A0G2JGY4	P08249		Malate dehydrogenase, mitochondrial precursor; ( EC=1.1.1.37)	Mus musculus (Mouse) []	27	45	Mdh2	Malate dehydrogenase, mitochondrial	yes	no	2	1.6313e-05	88.282	338640	0	217530	0	0	0	0	0	0	121110
SYELPDGQVITIGNER	16	0	1789.88	A0A0U1RQ96;E9Q5F4;E9Q1F2;Q61272;Q61264;Q61275;Q3UCF8;Q3UBQ4;Q3U939;Q3U804;Q61276;Q4KL81;Q3UGS0;Q3UBP6;Q3UAF7;Q3UAF6;Q3UA89;Q3U5R4;Q3TSB7;Q3TIJ9;B2RRX1;Q3UJ36;Q9CXK3;Q497E4;Q3UIJ3;Q3U122;Q3TG92;Q9QZ83;Q61852;P63260;P60710;Q8BFZ3;P63268;P68134;P68033;P62737;Q6IWE2;Q99NC5;Q3UAA9	A0A0U1RQ96		Actin, gamma-enteric smooth muscle (Fragment)	Mus musculus (Mouse) []	167	182	Actb;Acta1;Actc1;Actg1;Actg2;Acta2;Actbl2	Actin, cytoplasmic 2;Actin, cytoplasmic 2, N-terminally processed;Actin, cytoplasmic 1;Actin, cytoplasmic 1, N-terminally processed;Beta-actin-like protein 2;Actin, gamma-enteric smooth muscle;Actin, alpha skeletal muscle;Actin, alpha cardiac muscle 1;Actin, aortic smooth muscle	yes	no	2	6.82e-07	138.42	9542200	1356100	0	1225400	843920	0	1039400	967990	751570	3357800
[truncated: 111 more rows]
