# Supplementary material for: High-Salt Diet Has a Certain Impact on Protein Digestion and Gut Microbiota: A Sequencing and Proteome Combined Study
Source: Front Microbiol. 2017 Sep 21;8:1838. doi: 10.3389/fmicb.2017.01838 (PMC5627008; doi:10.3389/fmicb.2017.01838)
Supplement: Supplementary file 4 [file Table_3.xls]

## Sheet: Sourece File
Sequence	N-term cleavage window	C-term cleavage window	Amino acid before	First amino acid	Second amino acid	Second last amino acid	Last amino acid	Amino acid after	A Count	R Count	N Count	D Count	C Count	Q Count	E Count	G Count	H Count	I Count	L Count	K Count	M Count	F Count	P Count	S Count	T Count	W Count	Y Count	V Count	U Count	O Count	Length	Missed cleavages	Mass	Proteins	Leading razor protein	Start position	End position	Unique (Groups)	Unique (Proteins)	Charges	PEP	Score	Identification type 2	Identification type 3	Identification type 4	Identification type 5	Identification type B1	Identification type B2	Identification type B3
AAKIVRNMLSFSR	DIPKIINGITASVDRAAKIVRNMLSFSRKN	DRAAKIVRNMLSFSRKNQDNFKQHDLSELL	R	A	A	S	R	K	2	2	1	0	0	0	0	0	0	1	1	1	1	1	0	2	0	0	0	1	0	0	13	2	1491.83	tr|C6BVE5|C6BVE5_DESAD	tr|C6BVE5|C6BVE5_DESAD	709	721	yes	yes	1	0.016492	15.266					By MS/MS
ADVAARLRAAGYPR	LTPTYSGCPAMAEMRADVAARLRAAGYPRV	RADVAARLRAAGYPRVEIRTVLDPPWTSDW	R	A	D	P	R	V	5	3	0	1	0	0	0	1	0	0	1	0	0	0	1	0	0	0	1	1	0	0	14	2	1485.82	tr|Q93JC2|Q93JC2_STRCO	tr|Q93JC2|Q93JC2_STRCO	66	79	yes	yes	1	0.0074927	9.4326					By MS/MS
AIYFIAEKLVILLDK	AENGGVWIEQDVKQRAIYFIAEKLVILLDK	AIYFIAEKLVILLDKNKIVNNMHEAYKLID	R	A	I	D	K	N	2	0	0	1	0	0	1	0	0	3	3	2	0	1	0	0	0	0	1	1	0	0	15	1	1748.05	tr|A6L4A6|A6L4A6_BACV8	tr|A6L4A6|A6L4A6_BACV8	128	142	yes	yes	3	0.016366	11.915	By MS/MS					By matching	By matching
AVAQAGAGDGGGEDPDK	AELMKILSYQQVLTRAVAQAGAGDGGGEDP	AQAGAGDGGGEDPDKNPDSGGDGSGDEEAP	R	A	V	D	K	N	4	0	0	3	0	1	1	5	0	0	0	1	0	0	1	0	0	0	0	1	0	0	17	0	1513.66	tr|A0A1H6CSG3|A0A1H6CSG3_BACT4;tr|A0A173RYB4|A0A173RYB4_BACT4;tr|A0A0P0FRT4|A0A0P0FRT4_BACT4	tr|A0A1H6CSG3|A0A1H6CSG3_BACT4	132	148	yes	no	2	0.016484	42.031	By matching		By matching		By matching	By MS/MS	By matching
CSEQGIVVFNTPGANANAVAELVVGMLIAGSRNVAAAAQWTR	IARAGAGVNNIPLDRCSEQGIVVFNTPGAN	IAGSRNVAAAAQWTRGLVGDPAMAKSVEKG	R	C	S	T	R	G	9	2	4	0	1	2	2	4	0	2	2	0	1	1	1	2	2	1	0	6	0	0	42	1	4312.18	tr|D4K0L8|D4K0L8_9FIRM	tr|D4K0L8|D4K0L8_9FIRM	69	110	yes	yes	6	0.016196	11.401			By MS/MS
DAGTIAGLNVLR	TCPAYFNDAQRQATKDAGTIAGLNVLRIIN	ATKDAGTIAGLNVLRIINEPTAAALAYGLE	K	D	A	L	R	I	2	1	1	1	0	0	0	2	0	1	2	0	0	0	0	0	1	0	0	1	0	0	12	0	1198.67	tr|Q5IUY9|Q5IUY9_BIFAN;sp|A1A3P5|DNAK_BIFAA;sp|P10592|HSP72_YEAST;tr|Q6FTB5|Q6FTB5_CANGA;sp|P22202|HSP74_YEAST;sp|P10591|HSP71_YEAST;tr|Q6FTD8|Q6FTD8_CANGA;sp|Q6FW50|GRP78_CANGA;sp|P16474|GRP78_YEAST	tr|Q5IUY9|Q5IUY9_BIFAN	51	62	yes	no	2	0.016355	51.762			By MS/MS
DDTAAKADAWQER	GDDIEILIVDDGSTKDDTAAKADAWQERHP	TKDDTAAKADAWQERHPGLIRAIHKENGGH	K	D	D	E	R	H	4	1	0	3	0	1	1	0	0	0	0	1	0	0	0	0	1	1	0	0	0	0	13	1	1475.66	tr|C8WHV0|C8WHV0_EGGLE	tr|C8WHV0|C8WHV0_EGGLE	43	55	yes	yes	2	0.0019838	76.143						By MS/MS
DGVIATMADYLGWDAATVKAQTELLNQTIAESDLTALKQG	TNHLLFMRDTLDGLKDGVIATMADYLGWDA	NQTIAESDLTALKQG_______________	K	D	G	Q	G	-	7	0	1	4	0	3	2	3	0	2	5	2	1	0	0	1	5	1	1	2	0	0	40	2	4221.12	tr|F9UTW8|F9UTW8_LACPL	tr|F9UTW8|F9UTW8_LACPL	570	609	yes	yes	6	0.010562	17.563
DQAINKLIRK	______________________________	______________________________	M	D	Q	R	K	F	1	1	1	1	0	1	0	0	0	2	1	2	0	0	0	0	0	0	0	0	0	0	10	2	1197.72	tr|A4J0G8|A4J0G8_DESRM	tr|A4J0G8|A4J0G8_DESRM	2	11	yes	yes	3	0.016143	41.117
DQLLQHVIK	PPYLPHNYLKEDSARDQLLQHVIKEAADKT	KEDSARDQLLQHVIKEAADKTAESTGETFV	R	D	Q	I	K	E	0	0	0	1	0	2	0	0	1	1	2	1	0	0	0	0	0	0	0	1	0	0	9	0	1092.63	tr|L8AV24|L8AV24_BACIU;sp|P39635|ROCB_BACSU	tr|L8AV24|L8AV24_BACIU	438	446	yes	no	2	0.016277	69.198	By matching	By matching	By matching	By matching	By matching	By matching	By matching
DYLKAVFEQNGR	RSKEKMSDLRIVDTKDYLKAVFEQNGRIED	DTKDYLKAVFEQNGRIEDLMPDGKTIDVSY	K	D	Y	G	R	I	1	1	1	1	0	1	1	1	0	0	1	1	0	1	0	0	0	0	1	1	0	0	12	1	1438.72	tr|E6UFN0|E6UFN0_RUMA7	tr|E6UFN0|E6UFN0_RUMA7	180	191	yes	yes	2	0.0165	34.692
EDIDAMGKKYGDIPVDTIFIGGGTPSVPDSALIVGIMEHVR	PTDQETQNLYTRRLREDIDAMGKKYGDIPV	VPDSALIVGIMEHVRKAFHVAEGAEISMEA	R	E	D	V	R	K	2	1	0	5	0	0	2	6	1	6	1	2	2	1	3	2	2	0	1	4	0	0	41	2	4312.18	tr|D7GPQ1|D7GPQ1_9FIRM	tr|D7GPQ1|D7GPQ1_9FIRM	42	82	yes	yes	6	0.010752	16.797			By MS/MS
EGEFVSIVGASGSGKSTLMNIIGALDRPTSGTYILSGTNVGEK	PNQLDILKNIDITIKEGEFVSIVGASGSGK	TSGTYILSGTNVGEKTDNGLSEVRNKKIGF	K	E	G	E	K	T	2	1	2	1	0	0	3	8	0	4	3	2	1	1	1	6	4	0	1	3	0	0	43	2	4312.19	tr|A6LPZ7|A6LPZ7_CLOB8;tr|A0A0B5QG46|A0A0B5QG46_CLOBE	tr|A6LPZ7|A6LPZ7_CLOB8	35	77	yes	no	6	0.016292	10.936			By MS/MS
EHGEAHLTAGAKKVLFSHPGSNDLDATVVFGVNQHELQAEHR	GVDVVLDCTGVYGNREHGEAHLTAGAKKVL	VVFGVNQHELQAEHRIVSNASCTTNCIIPV	R	E	H	H	R	I	5	1	2	2	0	2	4	4	5	0	4	2	0	2	1	2	2	0	0	4	0	0	42	2	4545.25	tr|A0A0H3CR81|A0A0H3CR81_ENTCC	tr|A0A0H3CR81|A0A0H3CR81_ENTCC	107	148	yes	yes	4	0.014984	15.975					By MS/MS
EIKIVFLNPK	AMTGTHARYVKAAYKEIKIVFLNPKINLNE	KAAYKEIKIVFLNPKINLNETIKNLVELAT	K	E	I	P	K	I	0	0	1	0	0	0	1	0	0	2	1	2	0	1	1	0	0	0	0	1	0	0	10	1	1199.73	sp|P65410|MOTA_HELPY	sp|P65410|MOTA_HELPY	62	71	yes	yes	2	0.016485	69.825					By MS/MS	By matching
EKYQLNIFEIEDIIR	LSIVLTRINQINEFKEKYQLNIFEIEDIIR	EKYQLNIFEIEDIIRKKKEHKSIIEESLRI	K	E	K	I	R	K	0	1	1	1	0	1	3	0	0	4	1	1	0	1	0	0	0	0	1	0	0	0	15	1	1922.01	tr|D9R1U5|D9R1U5_CLOSW	tr|D9R1U5|D9R1U5_CLOSW	593	607	yes	yes	4	0.01467	19.323			By MS/MS
ELVIALIKSLPK	VEESGFEWQIPGLRRELVIALIKSLPKPVR	LRRELVIALIKSLPKPVRRNFVPAPNYAEA	R	E	L	P	K	P	1	0	0	0	0	0	1	0	0	2	3	2	0	0	1	1	0	0	0	1	0	0	12	1	1322.85	tr|Q8X9T0|Q8X9T0_ECO57;tr|Q32FL6|Q32FL6_SHIDS;tr|A0A0H2VV40|A0A0H2VV40_SHIFL;tr|A0A1J0HB50|A0A1J0HB50_ECOW3;sp|P43329|HRPA_ECOLI;tr|A0A0H3CJ40|A0A0H3CJ40_ENTCC	tr|Q8X9T0|Q8X9T0_ECO57	882	893	yes	no	3	0.0165	42.21							By MS/MS
EPLWAVTDETMR	RQMESWMITTRPRRREPLWAVTDETMRNWL	RRREPLWAVTDETMRNWLKQAVRRAEADGV	R	E	P	M	R	N	1	1	0	1	0	0	2	0	0	0	1	0	1	0	1	0	2	1	0	1	0	0	12	0	1446.68	sp|P56979|INTM_ECOLI	sp|P56979|INTM_ECOLI	142	153	yes	yes	2	0.014387	50.04							By MS/MS
EQIIHWRATHFPPEAGRPVAADNLHLTLAFLGEVSAEK	PQRLFFAIDLPAEIREQIIHWRATHFPPEA	LHLTLAFLGEVSAEKEKALSLLAGRIRQPG	R	E	Q	E	K	E	6	2	1	1	0	1	4	2	3	2	4	1	0	2	3	1	2	1	0	2	0	0	38	2	4220.19	tr|A0A1J0H7P1|A0A1J0H7P1_ECOW3;sp|P37025|THPR_ECOLI;tr|A0A0H2UWZ0|A0A0H2UWZ0_SHIFL	tr|A0A1J0H7P1|A0A1J0H7P1_ECOW3	19	56	yes	no	5	0.015119	15.78							By MS/MS
ESPEEVAAFVHFLRERAMTIPLPEQITSQLIDFSGPYDGR	DVQLAAFLIAQRIKKESPEEVAAFVHFLRE	ITSQLIDFSGPYDGRKTFAVTVPVSILLAE	K	E	S	G	R	K	3	3	0	2	0	2	5	2	1	3	3	0	1	3	4	3	2	0	1	2	0	0	40	2	4545.26	tr|E6U1A4|E6U1A4_BACCJ	tr|E6U1A4|E6U1A4_BACCJ	52	91	yes	yes	4	0.015808	17.011					By MS/MS
FFKWLAISVLGLITK	DYYDTALGDFPAPAKFFKWLAISVLGLITK	FFKWLAISVLGLITKVWFRWRWDKDELFVG	K	F	F	T	K	V	1	0	0	0	0	0	0	1	0	2	3	2	0	2	0	1	1	1	0	1	0	0	15	1	1735.04	tr|C8WAL6|C8WAL6_ATOPD	tr|C8WAL6|C8WAL6_ATOPD	300	314	yes	yes	3	0.016274	12.342	By matching	By matching	By matching	By matching		By MS/MS	By matching
FISLVKENRSER	GIETDRIKDFDKMKKFISLVKENRSERNE_	MKKFISLVKENRSERNE_____________	K	F	I	E	R	N	0	2	1	0	0	0	2	0	0	1	1	1	0	1	0	2	0	0	0	1	0	0	12	2	1476.8	tr|E0S2D9|E0S2D9_BUTPB	tr|E0S2D9|E0S2D9_BUTPB	202	213	yes	yes	2	0.016437	55.064				By MS/MS
FISSMEWLKK	______________________________	______________________________	M	F	I	K	K	E	0	0	0	0	0	0	1	0	0	1	1	2	1	1	0	2	0	1	0	0	0	0	10	1	1267.66	tr|A0A174N587|A0A174N587_ANAHA	tr|A0A174N587|A0A174N587_ANAHA	2	11	yes	yes	2	0.016371	43.246	By matching	By matching	By matching	By matching	By matching	By MS/MS	By matching
FMLQDLLGVISPNLK	LFILTAVDAGTRAARFMLQDLLGVISPNLK	FMLQDLLGVISPNLKRTDSLPANLLATALC	R	F	M	L	K	R	0	0	1	1	0	1	0	1	0	1	4	1	1	1	1	1	0	0	0	1	0	0	15	0	1686.94	tr|A0A0H3CMT2|A0A0H3CMT2_ENTCC	tr|A0A0H3CMT2|A0A0H3CMT2_ENTCC	496	510	yes	yes	4	0.011612	14.602		By MS/MS
GDKERIVYFDAR	EDIDFNERECVVFGKGDKERIVYFDARTKI	FGKGDKERIVYFDARTKIHLQNYLNSRKDD	K	G	D	A	R	T	1	2	0	2	0	0	1	1	0	1	0	1	0	1	0	0	0	0	1	1	0	0	12	2	1467.75	tr|A0A174RSZ2|A0A174RSZ2_ANAHA	tr|A0A174RSZ2|A0A174RSZ2_ANAHA	210	221	yes	yes	3	0.016484	32.946					By MS/MS
GIIIIPK	EKTVAQVILRWHIQRGIIIIPKSSNPKRIK	ILRWHIQRGIIIIPKSSNPKRIKENIQLFD	R	G	I	P	K	S	0	0	0	0	0	0	0	1	0	4	0	1	0	0	1	0	0	0	0	0	0	0	7	0	752.516	tr|A6LZ55|A6LZ55_CLOB8	tr|A6LZ55|A6LZ55_CLOB8	226	232	yes	yes	2	0.0013637	77.906					By MS/MS
GMLPSTRLGEKQGK	LKRTNPERLLETSIKGMLPSTRLGEKQGKK	KGMLPSTRLGEKQGKKLFVYGGAEHPHAAQ	K	G	M	G	K	K	0	1	0	0	0	1	1	3	0	0	2	2	1	0	1	1	1	0	0	0	0	0	14	2	1500.81	sp|Q8CRI9|RL13_STAES;sp|Q2FW38|RL13_STAA8	sp|Q8CRI9|RL13_STAES	108	121	yes	no	1	0.0076761	6.4412					By MS/MS
GYWCPYCGLELRAYQK	SEQLKTGPILLKFFRGYWCPYCGLELRAYQ	YWCPYCGLELRAYQKVVNKIRALGGTILAI	R	G	Y	Q	K	V	1	1	0	0	2	1	1	2	0	0	2	1	0	0	1	0	0	1	3	0	0	0	16	1	2062.94	tr|L8AJI7|L8AJI7_BACIU	tr|L8AJI7|L8AJI7_BACIU	80	95	yes	yes	4	0.01646	10.485		By MS/MS
IAKQLLTADHGLILR	AGVPDSQTEREFYQRIAKQLLTADHGLILR	IAKQLLTADHGLILRNALQRVRNRLDYAPT	R	I	A	L	R	N	2	1	0	1	0	1	0	1	1	2	4	1	0	0	0	0	1	0	0	0	0	0	15	1	1661	tr|F9UR42|F9UR42_LACPL	tr|F9UR42|F9UR42_LACPL	155	169	yes	yes	3	0.015899	14.084
IDITDLLGR	TVVQGLHQAGTGFQKIDITDLLGRQEIRLD	GTGFQKIDITDLLGRQEIRLDESRLGAELT	K	I	D	G	R	Q	0	1	0	2	0	0	0	1	0	2	2	0	0	0	0	0	1	0	0	0	0	0	9	0	1014.57	tr|D6ZPT1|D6ZPT1_STRP0	tr|D6ZPT1|D6ZPT1_STRP0	268	276	yes	yes	2	0.016184	74.127	By matching	By matching	By matching	By matching	By matching	By matching	By matching
IESDNDLGYVGEITK	IGLCGMDGSLLKAKKIESDNDLGYVGEITK	IESDNDLGYVGEITKVNTEILKTTISSGYI	K	I	E	T	K	V	0	0	1	2	0	0	2	2	0	2	1	1	0	0	0	1	1	0	1	1	0	0	15	0	1651.79	tr|A0A0B5QGT6|A0A0B5QGT6_CLOBE;sp|A6M1Z8|ARGB_CLOB8	tr|A0A0B5QGT6|A0A0B5QGT6_CLOBE	134	148	yes	no	2	0.011745	46.352			By matching		By matching	By matching	By MS/MS
IILVFDAHK	LIDTLHNYGVFNACRIILVFDAHKVTGSIE	VFNACRIILVFDAHKVTGSIEKKEEVNRNI	R	I	I	H	K	V	1	0	0	1	0	0	0	0	1	2	1	1	0	1	0	0	0	0	0	1	0	0	9	0	1054.62	tr|A6LPP4|A6LPP4_CLOB8;tr|A0A0B5QJJ0|A0A0B5QJJ0_CLOBE	tr|A6LPP4|A6LPP4_CLOB8	48	56	yes	no	3	0.01269	44.753					By MS/MS
IMAMVPPWTRIYRVQR	YKSYNANALVDLVARIMAMVPPWTRIYRVQ	MAMVPPWTRIYRVQRDIPMPLVTSGVDNGN	R	I	M	Q	R	D	1	3	0	0	0	1	0	0	0	2	0	0	2	0	2	0	1	1	1	2	0	0	16	2	2016.09	tr|Q6FJH0|Q6FJH0_CANGA	tr|Q6FJH0|Q6FJH0_CANGA	361	376	yes	yes	3	0.0078503	48.527
IMHHPHIAKK	FKQHSGGSAYVMVYRIMHHPHIAKKAARYA	VMVYRIMHHPHIAKKAARYAYYKMLKHHNP	R	I	M	K	K	A	1	0	0	0	0	0	0	0	3	2	0	2	1	0	1	0	0	0	0	0	0	0	10	1	1210.68	tr|Q03PB7|Q03PB7_LACBA	tr|Q03PB7|Q03PB7_LACBA	203	212	yes	yes	3	0.016115	42.599	By matching	By matching	By matching	By matching	By matching		By matching
IQEINIINK	KQSFLNAQYSLPLSKIQEINIINKIAYNDI	SLPLSKIQEINIINKIAYNDIFLYRNGQKI	K	I	Q	N	K	I	0	0	2	0	0	1	1	0	0	4	0	1	0	0	0	0	0	0	0	0	0	0	9	0	1083.63	tr|A0A173V2D5|A0A173V2D5_BACT4	tr|A0A173V2D5|A0A173V2D5_BACT4	391	399	yes	yes	2	0.016255	75.043			By MS/MS	By matching		By matching
IQLVEEELDR	KATDAEADVASLNRRIQLVEEELDRAQERL	SLNRRIQLVEEELDRAQERLATALQKLEEA	R	I	Q	D	R	A	0	1	0	1	0	1	3	0	0	1	2	0	0	0	0	0	0	0	0	1	0	0	10	0	1242.65	CON__Q3SX28	CON__Q3SX28	92	101	yes	yes	2	0.00055742	130.41	By MS/MS	By MS/MS	By MS/MS	By matching	By matching	By MS/MS	By MS/MS
IVLGSLLILYWLVVHLF	DYVKRHDFTIFGKYRIVLGSLLILYWLVVH	LGSLLILYWLVVHLF_______________	R	I	V	L	F	-	0	0	0	0	0	0	0	1	1	2	6	0	0	1	0	1	0	1	1	3	0	0	17	0	1997.21	sp|Q3K3N4|UPPP_STRA1	sp|Q3K3N4|UPPP_STRA1	263	279	yes	yes	5	0.01389	3.7796	By matching	By matching	By matching
KEPDSPALNVTI	VEFVYTGTPNYVPPKKEPDSPALNVTI___	PPKKEPDSPALNVTI_______________	K	K	E	T	I	-	1	0	1	1	0	0	1	0	0	1	1	1	0	0	2	1	1	0	0	1	0	0	12	1	1282.68	tr|D7GST0|D7GST0_9FIRM	tr|D7GST0|D7GST0_9FIRM	152	163	yes	yes	2	0.016459	29.063				By MS/MS
KIGLVGLGK	______________________________	______________________________	M	K	I	G	K	M	0	0	0	0	0	0	0	3	0	1	2	2	0	0	0	0	0	0	0	1	0	0	9	1	883.585	tr|Q03U08|Q03U08_LACBA	tr|Q03U08|Q03U08_LACBA	2	10	yes	yes	1	0.011252	13.996	By MS/MS	By matching		By matching	By matching
KLNIPVDEELYR	ILTFDTIHGDSALSRKLNIPVDEELYRIIR	LSRKLNIPVDEELYRIIRLRYWHDQLYCLE	R	K	L	Y	R	I	0	1	1	1	0	0	2	0	0	1	2	1	0	0	1	0	0	0	1	1	0	0	12	1	1487.8	tr|F9URQ0|F9URQ0_LACPL	tr|F9URQ0|F9URQ0_LACPL	109	120	yes	yes	1	0.0041882	18.312					By MS/MS
KNPQQQLKETLALIEK	MLSKKLLALKMRDLKKNPQQQLKETLALIE	NPQQQLKETLALIEKFPLDPELQWVCSELY	K	K	N	E	K	F	1	0	1	0	0	3	2	0	0	1	3	3	0	0	1	0	1	0	0	0	0	0	16	2	1880.07	tr|Q6FJ51|Q6FJ51_CANGA	tr|Q6FJ51|Q6FJ51_CANGA	141	156	yes	yes	6	0.016353	6.8908			By MS/MS
KSIFVLFTYVLC	VKYILKEMNLSSIQKKSIFVLFTYVLC___	IQKKSIFVLFTYVLC_______________	K	K	S	L	C	-	0	0	0	0	1	0	0	0	0	1	2	1	0	2	0	1	1	0	1	2	0	0	12	1	1488.81	tr|E6UDI7|E6UDI7_RUMA7	tr|E6UDI7|E6UDI7_RUMA7	252	263	yes	yes	1	0.0041882	0			By MS/MS
KTIELSRESQNK	KEIKEYYPKYFETSRKTIELSRESQNKDAF	TSRKTIELSRESQNKDAFNLMYGESRQDFE	R	K	T	N	K	D	0	1	1	0	0	1	2	0	0	1	1	2	0	0	0	2	1	0	0	0	0	0	12	2	1431.77	tr|A6M0D3|A6M0D3_CLOB8	tr|A6M0D3|A6M0D3_CLOB8	128	139	yes	yes	2	0.014732	52.49							By MS/MS
LAIQILEYFNRIGFTR	TCAADFRDRLNVGRKLAIQILEYFNRIGFT	AIQILEYFNRIGFTRRRGNDHLLRDSLLFP	K	L	A	T	R	R	1	2	1	0	0	1	1	1	0	3	2	0	0	2	0	0	1	0	1	0	0	0	16	1	1953.08	tr|A0A0H3CDS7|A0A0H3CDS7_ENTCC	tr|A0A0H3CDS7|A0A0H3CDS7_ENTCC	582	597	yes	yes	6	0.015284	10.339	By matching	By matching	By matching		By matching	By matching
LDYQGTERTPVR	DRLTTISSGGTLRVRLDYQGTERTPVRLAD	RVRLDYQGTERTPVRLADAHATTLTMSWNR	R	L	D	V	R	L	0	2	0	1	0	1	1	1	0	0	1	0	0	0	1	0	2	0	1	1	0	0	12	1	1433.73	tr|D4H950|D4H950_PROAS	tr|D4H950|D4H950_PROAS	506	517	yes	yes	2	0.016505	35.224
LEANFTMEAKAHIQLFHQYFFNLPPDNDYIK	YILDGDIPFLAQRARLEANFTMEAKAHIQL	HQYFFNLPPDNDYIKWTVGKAMYMADGTAL	R	L	E	I	K	W	3	0	3	2	0	2	2	0	2	2	3	2	1	4	2	0	1	0	2	0	0	0	31	1	3753.83	tr|A6L5P0|A6L5P0_BACV8;tr|A0A174I395|A0A174I395_BACT4;tr|A0A0P0FDW4|A0A0P0FDW4_BACT4	tr|A6L5P0|A6L5P0_BACV8	62	92	yes	no	5	0.016402	15.519						By MS/MS
LELVLMRIATKATTK	SYLNDFQSDNNKLRKLELVLMRIATKATTK	LELVLMRIATKATTKTSPIGRMNRVSIIGN	K	L	E	T	K	T	2	1	0	0	0	0	1	0	0	1	3	2	1	0	0	0	3	0	0	1	0	0	15	2	1687.01	tr|D9SWM3|D9SWM3_CLOC7	tr|D9SWM3|D9SWM3_CLOC7	173	187	yes	yes	4	0.016409	10.281		By MS/MS
LEQGAQTEFGQNFFK	THIDNLSYVIDVMARLEQGAQTEFGQNFFK	LEQGAQTEFGQNFFKTRKEHLTDIKNGQQD	R	L	E	F	K	T	1	0	1	0	0	3	2	2	0	0	1	1	0	3	0	0	1	0	0	0	0	0	15	0	1742.83	tr|Q73E75|Q73E75_BACC1	tr|Q73E75|Q73E75_BACC1	393	407	yes	yes	4	0.012967	27.969		By MS/MS
LGEHNIDVLEGNEQFINAAK	VVSAAHCYKSRIQVRLGEHNIDVLEGNEQF	IDVLEGNEQFINAAKIITHPNFNGNTLDND	R	L	G	A	K	I	2	0	3	1	0	1	3	2	1	2	2	1	0	1	0	0	0	0	0	1	0	0	20	0	2210.1	CON__P00761	CON__P00761	58	77	yes	yes	3	0.015115	45.357		By MS/MS		By matching
LIELYIEEK	LKYFEYKDKQLFLEKLIELYIEEKYIINNK	QLFLEKLIELYIEEKYIINNKREEKRIEKQ	K	L	I	E	K	Y	0	0	0	0	0	0	3	0	0	2	2	1	0	0	0	0	0	0	1	0	0	0	9	0	1148.63	tr|A6LVT5|A6LVT5_CLOB8	tr|A6LVT5|A6LVT5_CLOB8	236	244	yes	yes	2	0.011209	85.676	By MS/MS		By matching		By MS/MS	By matching	By matching
LIIDDTPGISIGELR	WDAVVEGIGVIGNSKLIIDDTPGISIGELR	LIIDDTPGISIGELRSKCRKMKLEYGLSVV	K	L	I	L	R	S	0	1	0	2	0	0	1	2	0	4	2	0	0	0	1	1	1	0	0	0	0	0	15	0	1610.89	tr|D9R2V8|D9R2V8_CLOSW	tr|D9R2V8|D9R2V8_CLOSW	288	302	yes	yes	4	0.012111	11.105		By MS/MS
LIITQTNPR	KTTFGIIGIDQSKKKLIITQTNPRTIPEYY	DQSKKKLIITQTNPRTIPEYYILAYEDLYR	K	L	I	P	R	T	0	1	1	0	0	1	0	0	0	2	1	0	0	0	1	0	2	0	0	0	0	0	9	0	1054.61	tr|A0A174NB34|A0A174NB34_BACT4	tr|A0A174NB34|A0A174NB34_BACT4	68	76	yes	yes	3	0.013553	42.109		By MS/MS		By matching			By matching
LKDIDGYAYNEDGTYK	EEVSWMPGALPGQVKLKDIDGYAYNEDGTY	KDIDGYAYNEDGTYKTDKHGIPLRTGKPDG	K	L	K	Y	K	T	1	0	1	3	0	0	1	2	0	1	1	2	0	0	0	0	1	0	3	0	0	0	16	1	1863.85	tr|Q8VTA9|Q8VTA9_BACFG;tr|Q5LHT9|Q5LHT9_BACFN	tr|Q8VTA9|Q8VTA9_BACFG	930	945	yes	no	4	0.016492	10.196	By MS/MS	By matching	By matching	By matching	By matching	By matching	By matching
LKKEQLEAAVTDK	GTPVIVSLKEEDKFKLKKEQLEAAVTDKTK	FKLKKEQLEAAVTDKTKAMIISFPNNPTGA	K	L	K	D	K	T	2	0	0	1	0	1	2	0	0	0	2	3	0	0	0	0	1	0	0	1	0	0	13	2	1471.82	tr|L1Q612|L1Q612_ANAHA;tr|D4MY39|D4MY39_ANAHA;tr|A0A174SVV9|A0A174SVV9_ANAHA;tr|A0A173R2P2|A0A173R2P2_ANAHA	tr|L1Q612|L1Q612_ANAHA	150	162	yes	no	1	0.016489	14.972					By MS/MS
LLDNAPADVQEDAYK	EEIGHVEMLATMISRLLDNAPADVQEDAYK	LLDNAPADVQEDAYKSNPAIAAVMSGMNPQ	R	L	L	Y	K	S	3	0	1	3	0	1	1	0	0	0	2	1	0	0	1	0	0	0	1	1	0	0	15	0	1660.79	tr|L8AF89|L8AF89_BACIU;sp|O34423|YJQC_BACSU	tr|L8AF89|L8AF89_BACIU	80	94	yes	no	3	0.016193	13.171						By MS/MS	By matching
LVFSSENAVRGELLVCFGEEAVAGIESSVMQVTRSGGVATR	EQATGPEPEAKAASKLVFSSENAVRGELLV	SSVMQVTRSGGVATRSGIADFDAVLGSIGV	K	L	V	T	R	S	4	3	1	0	1	1	5	5	0	1	3	0	1	2	0	5	2	0	0	7	0	0	41	2	4311.16	tr|D4IPG5|D4IPG5_9BACT	tr|D4IPG5|D4IPG5_9BACT	43	83	yes	yes	7	0.013637	11.561			By MS/MS
LVILEGELER	IAEDSDRKYEEVARKLVILEGELERSEERA	EVARKLVILEGELERSEERAEVAESRARQL	K	L	V	E	R	S	0	1	0	0	0	0	3	1	0	1	3	0	0	0	0	0	0	0	0	1	0	0	10	0	1169.67	CON__Q3SX28	CON__Q3SX28	169	178	yes	yes	2	0.0016973	119.75	By MS/MS	By matching	By MS/MS	By matching	By matching	By MS/MS	By MS/MS
LVLEEVGLER	LAEMADVVVRDEESRLVLEEVGLEREVAVT	DEESRLVLEEVGLEREVAVTADPALLLAPE	R	L	V	E	R	E	0	1	0	0	0	0	3	1	0	0	3	0	0	0	0	0	0	0	0	2	0	0	10	0	1155.65	tr|Q9RD17|Q9RD17_STRCO	tr|Q9RD17|Q9RD17_STRCO	159	168	yes	yes	2	0.016372	72.23	By matching	By matching	By MS/MS	By matching	By matching	By matching	By matching
LVLKTNQPVVRAISR	ASTDDKIVTNVNQEKLVLKTNQPVVRAISR	LVLKTNQPVVRAISRTASENINDWMPNTLL	K	L	V	S	R	T	1	2	1	0	0	1	0	0	0	1	2	1	0	0	1	1	1	0	0	3	0	0	15	2	1693.04	tr|F9UME2|F9UME2_LACPL	tr|F9UME2|F9UME2_LACPL	220	234	yes	yes	4	0.016195	12.555
LVVLEVEFILKK	EMDFSYRHSRVQDEKLVVLEVEFILKKGDQ	DEKLVVLEVEFILKKGDQKEILDNFHDYTE	K	L	V	K	K	G	0	0	0	0	0	0	2	0	0	1	3	2	0	1	0	0	0	0	0	3	0	0	12	1	1428.9	tr|B0S2B4|B0S2B4_FINM2	tr|B0S2B4|B0S2B4_FINM2	183	194	yes	yes	1	0.0041882	4.4511			By MS/MS
MKFQIPACAGMTAQK	______________________________	MKFQIPACAGMTAQKLRNEKQPKPDKSDSR	-	M	K	Q	K	L	3	0	0	0	1	2	0	1	0	1	0	2	2	1	1	0	1	0	0	0	0	0	15	1	1680.82	tr|B4RQ15|B4RQ15_NEIG2	tr|B4RQ15|B4RQ15_NEIG2	1	15	yes	yes	2	0.011753	43.084	By matching		By MS/MS		By matching	By matching	By matching
MKNPRDILIK	______________________________	______________________________	-	M	K	I	K	P	0	1	1	1	0	0	0	0	0	2	1	2	1	0	1	0	0	0	0	0	0	0	10	2	1226.72	sp|A4J113|RL23_DESRM	sp|A4J113|RL23_DESRM	1	10	yes	yes	2	0.014634	41.029			By matching		By MS/MS
MKQNYRDIDMDLFVPLFNDLR	______________________________	DIDMDLFVPLFNDLRKMSKLGLNKEDIELL	-	M	K	L	R	K	0	2	2	4	0	1	0	0	0	1	3	1	2	2	1	0	0	0	1	1	0	0	21	2	2642.3	tr|E6U1I6|E6U1I6_BACCJ	tr|E6U1I6|E6U1I6_BACCJ	1	21	yes	yes	3	0.010722	40.349		By MS/MS
MLPEGVHAVVKK	CSHITGGGFYENIPRMLPEGVHAVVKKDSY	IPRMLPEGVHAVVKKDSYEVPAIFKLIAEK	R	M	L	K	K	D	1	0	0	0	0	0	1	1	1	0	1	2	1	0	1	0	0	0	0	3	0	0	12	1	1306.74	tr|D4JAZ5|D4JAZ5_9FIRM	tr|D4JAZ5|D4JAZ5_9FIRM	258	269	yes	yes	2	0.016313	31.871
MLTNVMHQIK	EQASDMYTDVDKEERMLTNVMHQIKKGKTG	DKEERMLTNVMHQIKKGKTGRFRQSLHRYG	R	M	L	I	K	K	0	0	1	0	0	1	0	0	1	1	1	1	2	0	0	0	1	0	0	1	0	0	10	0	1213.63	tr|Q5LGX3|Q5LGX3_BACFN	tr|Q5LGX3|Q5LGX3_BACFN	58	67	yes	yes	2	0.014536	57.047			By matching		By MS/MS
MSIIEDILR	______________________________	______________________________	-	M	S	L	R	E	0	1	0	1	0	0	1	0	0	3	1	0	1	0	0	1	0	0	0	0	0	0	9	0	1088.59	tr|E0RYQ2|E0RYQ2_BUTPB	tr|E0RYQ2|E0RYQ2_BUTPB	1	9	yes	yes	2	0.014385	53.166							By MS/MS
MTTPSRLPDPYGQGQSANLADILER	______________________________	YGQGQSANLADILERVLDKGVVIAGDIKIN	-	M	T	E	R	V	2	2	1	2	0	2	1	2	0	1	3	0	1	0	3	2	2	0	1	0	0	0	25	1	2729.34	sp|Q9ZC08|GVPJ1_STRCO	sp|Q9ZC08|GVPJ1_STRCO	1	25	yes	yes	3	0.0020544	48.656		By matching			By MS/MS
NGQTANGKDLMEILQLGVQEGDEITLMVYGTDEQAAKETLEK	VRKAISFKSEIVLAKNGQTANGKDLMEILQ	VYGTDEQAAKETLEKFLLNVVP________	K	N	G	E	K	F	3	0	2	3	0	4	6	5	0	2	5	3	2	0	0	0	4	0	1	2	0	0	42	2	4579.23	tr|Q65IX6|Q65IX6_BACLD	tr|Q65IX6|Q65IX6_BACLD	38	79	yes	yes	5	0.010122	16.379			By MS/MS
NGSTTLVNGTNYSVSYSNNTNIGTATVTITGKGMYSGSTSK	FEYTGSAIQPTVTVKNGSTTLVNGTNYSVS	VTITGKGMYSGSTSKTFTITAKKISGCTMT	K	N	G	S	K	T	1	0	6	0	0	0	0	6	0	2	1	2	1	0	0	7	9	0	3	3	0	0	41	1	4146.97	tr|E9SHH7|E9SHH7_RUMAL	tr|E9SHH7|E9SHH7_RUMAL	617	657	yes	yes	4	0.016315	11.401			By MS/MS				By matching
PGTKIPVDGVVIEGYTSVDESMLTGESIPVEK	TPIEEVEIGDILLVKPGTKIPVDGVVIEGY	VDESMLTGESIPVEKNVGSKVTGASINKNG	K	P	G	E	K	N	0	0	0	2	0	0	4	4	0	3	1	2	1	0	3	3	3	0	1	5	0	0	32	1	3345.69	tr|A0A0H3N895|A0A0H3N895_PEPDC	tr|A0A0H3N895|A0A0H3N895_PEPDC	347	378	yes	yes	4	0.01429	21.317
PHFSYNSQDFDDESK	DNADINTLSIKPGDKPHFSYNSQDFDDESK	PHFSYNSQDFDDESKLTKIVDDILKISFEL	K	P	H	S	K	L	0	0	1	3	0	1	1	0	1	0	0	1	0	2	1	3	0	0	1	0	0	0	15	0	1814.74	tr|A6LX75|A6LX75_CLOB8	tr|A6LX75|A6LX75_CLOB8	255	269	yes	yes	5	0.0096688	11.262	By MS/MS	By matching
PSCCETTCCRTTCCR	DQGCGQDLCQETCCRPSCCETTCCRTTCCR	PSCCETTCCRTTCCRPSCCVSSCCRPQCCQ	R	P	S	C	R	P	0	2	0	0	6	0	1	0	0	0	0	0	0	0	1	1	4	0	0	0	0	0	15	1	2007.71	CON__Q9BYQ8	CON__Q9BYQ8	27	41	yes	yes	3	0.016415	11.692	By matching		By matching				By matching
PTLYCAITGHGFGHAVR	______________________________	LYCAITGHGFGHAVRTACIARRVQELCPDA	R	P	T	V	R	T	2	1	0	0	1	0	0	3	2	1	1	0	0	1	1	0	2	0	1	1	0	0	17	0	1855.92	tr|L8AE58|L8AE58_BACIU	tr|L8AE58|L8AE58_BACIU	4	20	yes	yes	4	0.016439	15.818						By MS/MS
QGDKGLIAYGVDIVG	IQAQELGKKIFVKYRQGDKGLIAYGVDIVG	QGDKGLIAYGVDIVG_______________	R	Q	G	V	G	-	1	0	0	2	0	1	0	4	0	2	1	1	0	0	0	0	0	0	1	2	0	0	15	1	1503.79	tr|A4J2T4|A4J2T4_DESRM	tr|A4J2T4|A4J2T4_DESRM	200	214	yes	yes	1	0.003737	5.8453					By MS/MS
QIKLNENIK	______________________________	______________________________	M	Q	I	I	K	K	0	0	2	0	0	1	1	0	0	2	1	2	0	0	0	0	0	0	0	0	0	0	9	1	1098.64	tr|E0RY18|E0RY18_BUTPB	tr|E0RY18|E0RY18_BUTPB	2	10	yes	yes	2	0.011745	56.81			By MS/MS
QLLNQLEVK	______________________________	MFKHEKQLLNQLEVKVERPNPQYAVLMQEQ	K	Q	L	V	K	V	0	0	1	0	0	2	1	0	0	0	3	1	0	0	0	0	0	0	0	1	0	0	9	0	1083.63	tr|D9SQC0|D9SQC0_CLOC7	tr|D9SQC0|D9SQC0_CLOC7	7	15	yes	yes	2	0.01337	110.12	By MS/MS	By matching			By matching		By MS/MS
RALAQSNEELLR	VVFIYIQMKKTLRMKRALAQSNEELLRLND	RMKRALAQSNEELLRLNDKLNSMNSELNDK	K	R	A	L	R	L	2	2	1	0	0	1	2	0	0	0	3	0	0	0	0	1	0	0	0	0	0	0	12	1	1398.76	tr|A0A1G1UCY7|A0A1G1UCY7_BACT4;tr|A0A174ULT0|A0A174ULT0_BACT4;tr|A0A174S2X5|A0A174S2X5_BACT4;tr|A0A174NCI2|A0A174NCI2_BACT4;tr|A0A139KVU0|A0A139KVU0_BACT4;tr|A0A0P0FBV5|A0A0P0FBV5_BACT4	tr|A0A1G1UCY7|A0A1G1UCY7_BACT4	364	375	yes	no	2	0.016203	33.866				By MS/MS
RKPLFLVMVK	PKEIIDEVESSGEFKRKPLFLVMVKYIAPI	SGEFKRKPLFLVMVKYIAPICIVAILVFSV	K	R	K	V	K	Y	0	1	0	0	0	0	0	0	0	0	2	2	1	1	1	0	0	0	0	2	0	0	10	2	1229.77	tr|A0A173WUT5|A0A173WUT5_ANAHA	tr|A0A173WUT5|A0A173WUT5_ANAHA	418	427	yes	yes	1	0.014639	4.9653	By matching		By matching
RNSCRYCHK	RVNPPTKDHWIPDSKRNSCRYCHKPFTLWE	WIPDSKRNSCRYCHKPFTLWERKHHCRHCG	K	R	N	H	K	P	0	2	1	0	2	0	0	0	1	0	0	1	0	0	0	1	0	0	1	0	0	0	9	2	1279.57	sp|P53191|PIB2_YEAST	sp|P53191|PIB2_YEAST	455	463	yes	yes	1	0.010995	9.9869				By MS/MS
RNSDLVNEVIEK	TISTQLESWNRILLKRNSDLVNEVIEKDNQ	LLKRNSDLVNEVIEKDNQLYDITFELKEFN	K	R	N	E	K	D	0	1	2	1	0	0	2	0	0	1	1	1	0	0	0	1	0	0	0	2	0	0	12	1	1414.74	tr|A6LTP7|A6LTP7_CLOB8;tr|A0A0B5QBP6|A0A0B5QBP6_CLOBE	tr|A6LTP7|A6LTP7_CLOB8	162	173	yes	no	2	0.016153	34.773	By MS/MS
RPNQHFQIVAHR	______________________________	KFRRPNQHFQIVAHRGLPEDYPENTIIAYR	R	R	P	H	R	G	1	2	1	0	0	2	0	0	2	1	0	0	0	1	1	0	0	0	0	1	0	0	12	1	1501.8	tr|A0A0H2VI95|A0A0H2VI95_STAES	tr|A0A0H2VI95|A0A0H2VI95_STAES	5	16	yes	yes	1	0.0041882	0			By MS/MS
SINTKIVDTKDPK	KSNNISKILNEISTKSINTKIVDTKDPKKP	TKSINTKIVDTKDPKKPFLIKENAEQSE__	K	S	I	P	K	K	0	0	1	2	0	0	0	0	0	2	0	3	0	0	1	1	2	0	0	1	0	0	13	2	1457.81	tr|B0S0Z6|B0S0Z6_FINM2	tr|B0S0Z6|B0S0Z6_FINM2	215	227	yes	yes	2	0.001268	66.92				By MS/MS
SMLYLTVTGRNDWASQLTHSPQASFFYPSVGLSAVITEMLK	EATESIFASAEVGWKSMLYLTVTGRNDWAS	YPSVGLSAVITEMLKLPDWVDYLKVRGSFS	K	S	M	L	K	L	3	1	1	1	0	2	1	2	1	1	5	1	2	2	2	6	4	1	2	3	0	0	41	1	4545.27	tr|D6D8K4|D6D8K4_9BACE	tr|D6D8K4|D6D8K4_9BACE	693	733	yes	yes	4	0.010307	16.903					By MS/MS
SPSAWAIQKALDEIR	NFKNALNYGADPTGKSPSAWAIQKALDEIR	SPSAWAIQKALDEIRREGGGQLVIPGGIYL	K	S	P	I	R	R	3	1	0	1	0	1	1	0	0	2	1	1	0	0	1	2	0	1	0	0	0	0	15	1	1683.89	tr|Q65ET8|Q65ET8_BACLD	tr|Q65ET8|Q65ET8_BACLD	133	147	yes	yes	3	0.016107	13.119	By matching	By matching	By MS/MS		By matching	By matching	By matching
SRILIVEDEVAIADLEKDYLELSGFEVEVENDGTSGLAR	______________________________	FEVEVENDGTSGLARALAEDFDLFILDLML	M	S	R	A	R	A	3	2	1	4	0	0	7	3	0	3	5	1	0	1	0	3	1	0	1	4	0	0	39	2	4293.15	tr|C4ZBW5|C4ZBW5_AGARV	tr|C4ZBW5|C4ZBW5_AGARV	2	40	yes	yes	7	0.014078	12.321
SSENVFSLNTDGNEFLRILSVAPIGTPVEPVLYGFDGTATYR	MTPFVLRTRDSIFSKSSENVFSLNTDGNEF	VEPVLYGFDGTATYRETLNYVVTRKQVTEK	K	S	S	Y	R	E	2	2	3	2	0	0	3	4	0	2	4	0	0	3	3	4	4	0	2	4	0	0	42	1	4545.27	tr|Q82ZI2|Q82ZI2_ENTFA	tr|Q82ZI2|Q82ZI2_ENTFA	269	310	yes	yes	4	0.011866	14.836					By MS/MS
SYELPDGQVITIGNER	EQEMQTSSQSSAIEKSYELPDGQVITIGNE	YELPDGQVITIGNERFRAAEALFRPTDLGL	K	S	Y	E	R	F	0	1	1	1	0	1	2	2	0	2	1	0	0	0	1	1	1	0	1	1	0	0	16	0	1789.88	tr|M9WJN0|M9WJN0_9ASCO;tr|Q9P404|Q9P404_CANGB;sp|P60010|ACT_YEAST;sp|P60009|ACT_CANGA	tr|M9WJN0|M9WJN0_9ASCO	69	84	yes	no	2	2.1674e-09	91.093	By MS/MS	By MS/MS	By MS/MS	By MS/MS	By MS/MS	By matching	By MS/MS
TDSTERINQCLSTAVSK	FILNAADFGVPRDGKTDSTERINQCLSTAV	STERINQCLSTAVSKGYHTVWFPKGTYLID	K	T	D	S	K	G	1	1	1	1	1	1	1	0	0	1	1	1	0	0	0	3	3	0	0	1	0	0	17	1	1908.92	tr|L8ACE2|L8ACE2_BACIU;sp|P94409|YCLG_BACSU	tr|L8ACE2|L8ACE2_BACIU	19	35	yes	no	3	0.00077508	65.172
TIDDLEDEVYAQK	TRAEFAERSVAKLEKTIDDLEDEVYAQKMK	EKTIDDLEDEVYAQKMKYKAISEELDNALN	K	T	I	Q	K	M	1	0	0	3	0	1	2	0	0	1	1	1	0	0	0	0	1	0	1	1	0	0	13	0	1537.71	CON__Q3SX28	CON__Q3SX28	252	264	yes	yes	2	4.9466e-08	96.171	By MS/MS		By matching		By MS/MS		By matching
TLEENIMRR	LEKFKELFAKNISDKTLEENIMRRKAVELL	KNISDKTLEENIMRRKAVELLTENAKALPH	K	T	L	R	R	K	0	2	1	0	0	0	2	0	0	1	1	0	1	0	0	0	1	0	0	0	0	0	9	1	1160.6	tr|C7RG11|C7RG11_ANAPD	tr|C7RG11|C7RG11_ANAPD	408	416	yes	yes	2	0.012628	79.469	By matching	By matching	By matching	By matching	By matching	By matching	By MS/MS
VDVEKYLDFLDGLSDK	TKEGSDTESAERQMKVDVEKYLDFLDGLSD	DVEKYLDFLDGLSDKITSKMSELQGLDRSS	K	V	D	D	K	I	0	0	0	4	0	0	1	1	0	0	3	2	0	1	0	1	0	0	1	2	0	0	16	1	1854.93	tr|A0A011VVC7|A0A011VVC7_RUMAL	tr|A0A011VVC7|A0A011VVC7_RUMAL	401	416	yes	yes	4	0.016441	10.658	By matching	By matching	By MS/MS	By matching	By matching		By matching
VLVIATPNLKTMIGR	TEGGVYQIKNTKNQKVLVIATPNLKTMIGR	VLVIATPNLKTMIGRKVELRGGGHKNKQLQ	K	V	L	G	R	K	1	1	1	0	0	0	0	1	0	2	2	1	1	0	1	0	2	0	0	2	0	0	15	1	1624.97	tr|A4J5L0|A4J5L0_DESRM	tr|A4J5L0|A4J5L0_DESRM	31	45	yes	yes	3	0.016107	13.119	By matching	By matching	By matching	By matching	By matching	By matching	By MS/MS
VNALSANNK	VDSSDVIYVFDKDGKVNALSANNKLWTTEI	FDKDGKVNALSANNKLWTTEIAINGSTLAL	K	V	N	N	K	L	2	0	3	0	0	0	0	0	0	0	1	1	0	0	0	1	0	0	0	1	0	0	9	0	929.493	tr|A5UNJ4|A5UNJ4_METS3	tr|A5UNJ4|A5UNJ4_METS3	1468	1476	yes	yes	1	0.016468	12.527						By MS/MS
YALPLLWAEAQICFIVYDRFLSLTIDVYINWFRK	FTSVDMMEGTEFFGKYALPLLWAEAQICFI	FLSLTIDVYINWFRKKILRRK_________	K	Y	A	R	K	K	3	2	1	2	1	1	1	0	0	4	5	1	0	3	1	1	1	2	3	2	0	0	34	2	4236.23	tr|E6UHP7|E6UHP7_RUMA7	tr|E6UHP7|E6UHP7_RUMA7	145	178	yes	yes	7	0.015803	9.0653							By MS/MS
YSEMMENELLENFNSAYR	SSIPKTINTKLVIEKYSEMMENELLENFNS	MMENELLENFNSAYRENNFTKLNEIAIILN	K	Y	S	Y	R	E	1	1	3	0	0	0	4	0	0	0	2	0	2	1	0	2	0	0	2	0	0	0	18	0	2238.96	sp|Q06245|SEC10_YEAST	sp|Q06245|SEC10_YEAST	227	244	yes	yes	7	0.011229	3.4939		By matching
[truncated: 31 more columns]

## Sheet: Treated File
								Metaproteomic dataset
Sequence	Length	Missed cleavages	Mass	Proteins	Leading razor protein				Protein Names	Categories	Start position	End position	Unique (Groups)	Unique (Proteins)	Charges	PEP	Score	Intensity	Intensity 2	Intensity 3	Intensity 4	Intensity 5	Intensity B1	Intensity B2	Intensity B3	Intensity B4	Intensity B5
FISSMEWLKK	10	1	1267.66	tr|A0A174N587|A0A174N587_ANAHA	tr	A0A174N587	A0A174N587_ANAHA	A0A174N587	(R)-stereoselective amidase; ( EC=3.5.1.100)	Anaerostipes hadrus []	2	11	yes	yes	2	0.016371	43.246	4147800	1077700	332970	813220	755710	120790	191030	348730	138940	368690
GIIIIPK	7	0	752.516	tr|A6LZ55|A6LZ55_CLOB8	tr	A6LZ55	A6LZ55_CLOB8	A6LZ55	2,5-didehydrogluconate reductase; ( EC=1.1.1.274)	Clostridium beijerinckii (strain ATCC 51743 / NCIMB 8052) (Clostridium acetobutylicum) []	226	232	yes	yes	2	0.0013637	77.906	0	0	0	0	0	0	0	0	0	0
GMLPSTRLGEKQGK	14	2	1500.81	sp|Q8CRI9|RL13_STAES;sp|Q2FW38|RL13_STAA8	sp	Q8CRI9	RL13_STAES	Q8CRI9	50S ribosomal protein L13	Staphylococcus epidermidis (strain ATCC 12228) []	108	121	yes	no	1	0.0076761	6.4412	69899	0	0	0	0	69899	0	0	0	0
MKNPRDILIK	10	2	1226.72	sp|A4J113|RL23_DESRM	sp	A4J113	RL23_DESRM	A4J113	50S ribosomal protein L23	Desulfotomaculum reducens (strain MI-1) []	1	10	yes	yes	2	0.014634	41.029	329020	0	0	152250	0	176770	0	0	0	0
KIGLVGLGK	9	1	883.585	tr|Q03U08|Q03U08_LACBA	tr	Q03U08	Q03U08_LACBA	Q03U08	6-phosphogluconate dehydrogenase (Decarboxylating); ( EC=1.1.1.44)	Lactobacillus brevis (strain ATCC 367 / JCM 1170) []	2	10	yes	yes	1	0.011252	13.996	642770000	71213000	164300000	0	139670000	120800000	0	0	0	146790000
EGEFVSIVGASGSGKSTLMNIIGALDRPTSGTYILSGTNVGEK	43	2	4312.19	tr|A6LPZ7|A6LPZ7_CLOB8;tr|A0A0B5QG46|A0A0B5QG46_CLOBE	tr	A6LPZ7	A6LPZ7_CLOB8	A6LPZ7	ABC transporter related	Clostridium beijerinckii (strain ATCC 51743 / NCIMB 8052) (Clostridium acetobutylicum) []	35	77	yes	no	6	0.016292	10.936	191200	0	0	191200	0	0	0	0	0	0
IESDNDLGYVGEITK	15	0	1651.79	tr|A0A0B5QGT6|A0A0B5QGT6_CLOBE;sp|A6M1Z8|ARGB_CLOB8	tr	A0A0B5QGT6	A0A0B5QGT6_CLOBE	A0A0B5QGT6	Acetylglutamate kinase; ( EC=2.7.2.-; EC=2.7.2.8)	Clostridium beijerinckii (Clostridium MP) []	134	148	yes	no	2	0.011745	46.352	1913400	0	0	522740	0	188160	325230	330980	206570	339750
SYELPDGQVITIGNER	16	0	1789.88	tr|M9WJN0|M9WJN0_9ASCO;tr|Q9P404|Q9P404_CANGB;sp|P60010|ACT_YEAST;sp|P60009|ACT_CANGA	tr	M9WJN0	M9WJN0_9ASCO	M9WJN0	Actin (Fragment)	Metschnikowia bicuspidata var. chathamia []	69	84	yes	no	2	2.1674e-09	91.093	8595300	238720	614010	1638200	458690	1386400	908400	1415900	931040	1003900
VNALSANNK	9	0	929.493	tr|A5UNJ4|A5UNJ4_METS3	tr	A5UNJ4	A5UNJ4_METS3	A5UNJ4	Adhesin-like protein	Methanobrevibacter smithii (strain ATCC 35061 / DSM 861 / OCM 144 / PS) []	1468	1476	yes	yes	1	0.016468	12.527	142180	0	0	0	0	0	142180	0	0	0
KSIFVLFTYVLC	12	1	1488.81	tr|E6UDI7|E6UDI7_RUMA7	tr	E6UDI7	E6UDI7_RUMA7	E6UDI7	Aminoglycoside phosphotransferase	Ruminococcus albus (strain ATCC 27210 / DSM 20455 / JCM 14654 / NCDO 2250 / 7) []	252	263	yes	yes	1	0.0041882	0	90359	0	0	90359	0	0	0	0	0	0
LKKEQLEAAVTDK	13	2	1471.82	tr|L1Q612|L1Q612_ANAHA;tr|D4MY39|D4MY39_ANAHA;tr|A0A174SVV9|A0A174SVV9_ANAHA;tr|A0A173R2P2|A0A173R2P2_ANAHA	tr	L1Q612	L1Q612_ANAHA	L1Q612	Aminotransferase; ( EC=2.6.1.-)	Anaerostipes hadrus DSM 3319 []	150	162	yes	no	1	0.016489	14.972	734560	0	0	0	0	734560	0	0	0	0
ESPEEVAAFVHFLRERAMTIPLPEQITSQLIDFSGPYDGR	40	2	4545.26	tr|E6U1A4|E6U1A4_BACCJ	tr	E6U1A4	E6U1A4_BACCJ	E6U1A4	Anthranilate phosphoribosyltransferase; ( EC=2.4.2.18)	Bacillus cellulosilyticus (strain ATCC 21833 / DSM 2522 / FERM P-1141 / JCM 9156 / N-4) []	52	91	yes	yes	4	0.015808	17.011	1859300	0	0	0	0	1859300	0	0	0	0
ELVIALIKSLPK	12	1	1322.85	tr|Q8X9T0|Q8X9T0_ECO57;tr|Q32FL6|Q32FL6_SHIDS;tr|A0A0H2VV40|A0A0H2VV40_SHIFL;tr|A0A1J0HB50|A0A1J0HB50_ECOW3;sp|P43329|HRPA_ECOLI;tr|A0A0H3CJ40|A0A0H3CJ40_ENTCC	tr	Q8X9T0	Q8X9T0_ECO57	Q8X9T0	ATP-dependent helicase HrpA; (SubName: Full=Helicase, ATP-dependent)	Escherichia coli O157:H7 []	882	893	yes	no	3	0.0165	42.21	0	0	0	0	0	0	0	0	0	0
FMLQDLLGVISPNLK	15	0	1686.94	tr|A0A0H3CMT2|A0A0H3CMT2_ENTCC	tr	A0A0H3CMT2	A0A0H3CMT2_ENTCC	A0A0H3CMT2	Carbon starvation protein CstA	Enterobacter cloacae subsp. cloacae (strain ATCC 13047 / DSM 30054 / NBRC 13535 / NCDC 279-56) []	496	510	yes	yes	4	0.011612	14.602	893470	0	893470	0	0	0	0	0	0	0
QLLNQLEVK	9	0	1083.63	tr|D9SQC0|D9SQC0_CLOC7	tr	D9SQC0	D9SQC0_CLOC7	D9SQC0	Catalase; ( EC=1.11.1.6)	Clostridium cellulovorans (strain ATCC 35296 / DSM 3052 / OCM 3 / 743B) []	7	15	yes	yes	2	0.01337	110.12	32589000	14073000	3728000	0	0	3944100	0	3994800	3228300	3621000
SINTKIVDTKDPK	13	2	1457.81	tr|B0S0Z6|B0S0Z6_FINM2	tr	B0S0Z6	B0S0Z6_FINM2	B0S0Z6	Cell division protein FtsQ	Finegoldia magna (strain ATCC 29328) (Peptostreptococcus magnus) []	215	227	yes	yes	2	0.001268	66.92	0	0	0	0	0	0	0	0	0	0
LEQGAQTEFGQNFFK	15	0	1742.83	tr|Q73E75|Q73E75_BACC1	tr	Q73E75	Q73E75_BACC1	Q73E75	Conserved domain protein	Bacillus cereus (strain ATCC 10987 / NRS 248) []	393	407	yes	yes	4	0.012967	27.969	132120	0	132120	0	0	0	0	0	0	0
LEANFTMEAKAHIQLFHQYFFNLPPDNDYIK	31	1	3753.83	tr|A6L5P0|A6L5P0_BACV8;tr|A0A174I395|A0A174I395_BACT4;tr|A0A0P0FDW4|A0A0P0FDW4_BACT4	tr	A6L5P0	A6L5P0_BACV8	A6L5P0	Conserved protein found in conjugate transposon TraK	Bacteroides vulgatus (strain ATCC 8482 / DSM 1447 / JCM 5826 / NBRC 14291 / NCTC 11154) []	62	92	yes	no	5	0.016402	15.519	2062000	0	0	0	0	0	672800	0	1389200	0
FFKWLAISVLGLITK	15	1	1735.04	tr|C8WAL6|C8WAL6_ATOPD	tr	C8WAL6	C8WAL6_ATOPD	C8WAL6	Cytidylate kinase; ( Short=CK; EC=2.7.4.25; AltName: Full=Cytidine monophosphate kinase; Short=CMP kinase)	Atopobium parvulum (strain ATCC 33793 / DSM 20469 / JCM 10300 / VPI 0546) (Streptococcus parvulus) (Peptostreptococcus parvulus) []	300	314	yes	yes	3	0.016274	12.342	1630700	601760	54062	159520	66706	0	470650	277950	0	0
EHGEAHLTAGAKKVLFSHPGSNDLDATVVFGVNQHELQAEHR	42	2	4545.25	tr|A0A0H3CR81|A0A0H3CR81_ENTCC	tr	A0A0H3CR81	A0A0H3CR81_ENTCC	A0A0H3CR81	D-erythrose-4-phosphate dehydrogenase; ( Short=E4PDH; EC=1.2.1.72)	Enterobacter cloacae subsp. cloacae (strain ATCC 13047 / DSM 30054 / NBRC 13535 / NCDC 279-56) []	107	148	yes	yes	4	0.014984	15.975	3750700	0	0	0	0	3750700	0	0	0	0
AVAQAGAGDGGGEDPDK	17	0	1513.66	tr|A0A1H6CSG3|A0A1H6CSG3_BACT4;tr|A0A173RYB4|A0A173RYB4_BACT4;tr|A0A0P0FRT4|A0A0P0FRT4_BACT4	tr	A0A1H6CSG3	A0A1H6CSG3_BACT4	A0A1H6CSG3	DNA-binding protein; (SubName: Full=DNA-binding protein, histone-like, putative)	Bacteroides thetaiotaomicron []	132	148	yes	no	2	0.016484	42.031	3313600	924640	0	671820	0	311110	258380	544840	268120	334720
DAGTIAGLNVLR	12	0	1198.67	tr|Q5IUY9|Q5IUY9_BIFAN;sp|A1A3P5|DNAK_BIFAA;sp|P10592|HSP72_YEAST;tr|Q6FTB5|Q6FTB5_CANGA;sp|P22202|HSP74_YEAST;sp|P10591|HSP71_YEAST;tr|Q6FTD8|Q6FTD8_CANGA;sp|Q6FW50|GRP78_CANGA;sp|P16474|GRP78_YEAST	tr	Q5IUY9	Q5IUY9_BIFAN	Q5IUY9	DnaK (Fragment)	Bifidobacterium animalis subsp. lactis (Bifidobacterium lactis) []	51	62	yes	no	2	0.016355	51.762	0	0	0	0	0	0	0	0	0	0
IMAMVPPWTRIYRVQR	16	2	2016.09	tr|Q6FJH0|Q6FJH0_CANGA	tr	Q6FJH0	Q6FJH0_CANGA	Q6FJH0	Elongator complex protein 3; ( EC=2.3.1.48)	Candida glabrata (strain ATCC 2001 / CBS 138 / JCM 3761 / NBRC 0622 / NRRL Y-65) (Yeast) (Torulopsis glabrata) []	361	376	yes	yes	3	0.0078503	48.527	142290	0	0	0	0	0	0	0	0	142290
YSEMMENELLENFNSAYR	18	0	2238.96	sp|Q06245|SEC10_YEAST	sp	Q06245	SEC10_YEAST	Q06245	Exocyst complex component SEC10	Saccharomyces cerevisiae (strain ATCC 204508 / S288c) (Baker's yeast) []	227	244	yes	yes	7	0.011229	3.4939	5318000	0	1984900	0	0	0	0	0	1781700	1551400
LKDIDGYAYNEDGTYK	16	1	1863.85	tr|Q8VTA9|Q8VTA9_BACFG;tr|Q5LHT9|Q5LHT9_BACFN	tr	Q8VTA9	Q8VTA9_BACFG	Q8VTA9	FrrG; (SubName: Full=TonB-linked outer membrane protein)	Bacteroides fragilis []	930	945	yes	no	4	0.016492	10.196	14082000	1494200	1564000	2460400	2893000	1387800	1851800	2430700	0	0
DYLKAVFEQNGR	12	1	1438.72	tr|E6UFN0|E6UFN0_RUMA7	tr	E6UFN0	E6UFN0_RUMA7	E6UFN0	GAD-like domain protein	Ruminococcus albus (strain ATCC 27210 / DSM 20455 / JCM 14654 / NCDO 2250 / 7) []	180	191	yes	yes	2	0.0165	34.692	0	0	0	0	0	0	0	0	0	0
DGVIATMADYLGWDAATVKAQTELLNQTIAESDLTALKQG	40	2	4221.12	tr|F9UTW8|F9UTW8_LACPL	tr	F9UTW8	F9UTW8_LACPL	F9UTW8	Glycerol-3-phosphate dehydrogenase,FAD-dependent; ( EC=1.1.5.3)	Lactobacillus plantarum (strain ATCC BAA-793 / NCIMB 8826 / WCFS1) []	570	609	yes	yes	6	0.010562	17.563	316670	0	0	0	0	0	0	0	316670	0
RPNQHFQIVAHR	12	1	1501.8	tr|A0A0H2VI95|A0A0H2VI95_STAES	tr	A0A0H2VI95	A0A0H2VI95_STAES	A0A0H2VI95	Glycerophosphoryl diester phosphodiesterase	Staphylococcus epidermidis (strain ATCC 12228) []	5	16	yes	yes	1	0.0041882	0	39366	0	0	39366	0	0	0	0	0	0
DDTAAKADAWQER	13	1	1475.66	tr|C8WHV0|C8WHV0_EGGLE	tr	C8WHV0	C8WHV0_EGGLE	C8WHV0	Glycosyl transferase family 2	Eggerthella lenta (strain ATCC 25559 / DSM 2243 / JCM 9979 / NCTC 11813 / VPI 0255) (Eubacterium lentum) []	43	55	yes	yes	2	0.0019838	76.143	0	0	0	0	0	0	0	0	0	0
QIKLNENIK	9	1	1098.64	tr|E0RY18|E0RY18_BUTPB	tr	E0RY18	E0RY18_BUTPB	E0RY18	HTH domain-containing protein	Butyrivibrio proteoclasticus (strain ATCC 51982 / DSM 14932 / B316) (Clostridium proteoclasticum) []	2	10	yes	yes	2	0.011745	56.81	91477	0	0	91477	0	0	0	0	0	0
SPSAWAIQKALDEIR	15	1	1683.89	tr|Q65ET8|Q65ET8_BACLD	tr	Q65ET8	Q65ET8_BACLD	Q65ET8	Hypothetical phagelike protein	Bacillus licheniformis (strain ATCC 14580 / DSM 13 / JCM 2505 / NBRC 12200 / NCIMB 9375 / NRRL NRS-1264 / Gibson 46) []	133	147	yes	yes	3	0.016107	13.119	4670600	435210	683790	421870	0	576300	483880	367940	1017300	684290
LELVLMRIATKATTK	15	2	1687.01	tr|D9SWM3|D9SWM3_CLOC7	tr	D9SWM3	D9SWM3_CLOC7	D9SWM3	Lantibiotic dehydratase domain protein	Clostridium cellulovorans (strain ATCC 35296 / DSM 3052 / OCM 3 / 743B) []	173	187	yes	yes	4	0.016409	10.281	1699700	0	1699700	0	0	0	0	0	0	0
VLVIATPNLKTMIGR	15	1	1624.97	tr|A4J5L0|A4J5L0_DESRM	tr	A4J5L0	A4J5L0_DESRM	A4J5L0	LuxR family transcriptional regulator	Desulfotomaculum reducens (strain MI-1) []	31	45	yes	yes	3	0.016107	13.119	970210	416070	49475	115300	34966	27134	151340	175920	0	0
KTIELSRESQNK	12	2	1431.77	tr|A6M0D3|A6M0D3_CLOB8	tr	A6M0D3	A6M0D3_CLOB8	A6M0D3	Methyl-accepting chemotaxis sensory transducer	Clostridium beijerinckii (strain ATCC 51743 / NCIMB 8052) (Clostridium acetobutylicum) []	128	139	yes	yes	2	0.014732	52.49	0	0	0	0	0	0	0	0	0	0
EIKIVFLNPK	10	1	1199.73	sp|P65410|MOTA_HELPY	sp	P65410	MOTA_HELPY	P65410	Motility protein A; (AltName: Full=Chemotaxis protein MotA)	Helicobacter pylori (strain ATCC 700392 / 26695) (Campylobacter pylori) []	62	71	yes	yes	2	0.016485	69.825	5740000	0	0	0	0	5584500	155490	0	0	0
LVLKTNQPVVRAISR	15	2	1693.04	tr|F9UME2|F9UME2_LACPL	tr	F9UME2	F9UME2_LACPL	F9UME2	Mucus-binding protein, LPXTG-motif cell wall anchor	Lactobacillus plantarum (strain ATCC BAA-793 / NCIMB 8826 / WCFS1) []	220	234	yes	yes	4	0.016195	12.555	102710	0	0	0	0	0	0	0	102710	0
RNSDLVNEVIEK	12	1	1414.74	tr|A6LTP7|A6LTP7_CLOB8;tr|A0A0B5QBP6|A0A0B5QBP6_CLOBE	tr	A6LTP7	A6LTP7_CLOB8	A6LTP7	Multi-sensor signal transduction histidine kinase; ( EC=2.7.13.3)	Clostridium beijerinckii (strain ATCC 51743 / NCIMB 8052) (Clostridium acetobutylicum) []	162	173	yes	no	2	0.016153	34.773	0	0	0	0	0	0	0	0	0	0
FISLVKENRSER	12	2	1476.8	tr|E0S2D9|E0S2D9_BUTPB	tr	E0S2D9	E0S2D9_BUTPB	E0S2D9	N-(5'-phosphoribosyl)anthranilate isomerase; ( Short=PRAI; EC=5.3.1.24)	Butyrivibrio proteoclasticus (strain ATCC 51982 / DSM 14932 / B316) (Clostridium proteoclasticum) []	202	213	yes	yes	2	0.016437	55.064	0	0	0	0	0	0	0	0	0	0
DQLLQHVIK	9	0	1092.63	tr|L8AV24|L8AV24_BACIU;sp|P39635|ROCB_BACSU	tr	L8AV24	L8AV24_BACIU	L8AV24	N-deacylase	Bacillus subtilis BEST7613 []	438	446	yes	no	2	0.016277	69.198	1072800	165230	93518	207920	133400	116870	104830	85558	69708	95779
SMLYLTVTGRNDWASQLTHSPQASFFYPSVGLSAVITEMLK	41	1	4545.27	tr|D6D8K4|D6D8K4_9BACE	tr	D6D8K4	D6D8K4_9BACE	D6D8K4	Outer membrane receptor proteins, mostly Fe transport	Bacteroides xylanisolvens XB1A []	693	733	yes	yes	4	0.010307	16.903	4151300	0	0	0	0	4151300	0	0	0	0
IQEINIINK	9	0	1083.63	tr|A0A173V2D5|A0A173V2D5_BACT4	tr	A0A173V2D5	A0A173V2D5_BACT4	A0A173V2D5	Patatin-like phospholipase	Bacteroides thetaiotaomicron []	391	399	yes	yes	2	0.016255	75.043	22287000	0	0	12308000	6053200	0	3788200	0	75661	61907
LLDNAPADVQEDAYK	15	0	1660.79	tr|L8AF89|L8AF89_BACIU;sp|O34423|YJQC_BACSU	tr	L8AF89	L8AF89_BACIU	L8AF89	PBSX phage manganese-containing catalase	Bacillus subtilis BEST7613 []	80	94	yes	no	3	0.016193	13.171	312420	0	0	0	0	0	82426	127070	102920	0
RNSCRYCHK	9	2	1279.57	sp|P53191|PIB2_YEAST	sp	P53191	PIB2_YEAST	P53191	Phosphatidylinositol 3-phosphate-binding protein 2	Saccharomyces cerevisiae (strain ATCC 204508 / S288c) (Baker's yeast) []	455	463	yes	yes	1	0.010995	9.9869	230850	0	0	0	230850	0	0	0	0	0
CSEQGIVVFNTPGANANAVAELVVGMLIAGSRNVAAAAQWTR	42	1	4312.18	tr|D4K0L8|D4K0L8_9FIRM	tr	D4K0L8	D4K0L8_9FIRM	D4K0L8	Phosphoglycerate dehydrogenase and related dehydrogenases; ( EC=1.1.1.95)	Faecalibacterium prausnitzii L2-6 []	69	110	yes	yes	6	0.016196	11.401	1253800	0	0	1253800	0	0	0	0	0	0
IAKQLLTADHGLILR	15	1	1661	tr|F9UR42|F9UR42_LACPL	tr	F9UR42	F9UR42_LACPL	F9UR42	Phosphohydrolase, MutT/nudix family	Lactobacillus plantarum (strain ATCC BAA-793 / NCIMB 8826 / WCFS1) []	155	169	yes	yes	3	0.015899	14.084	72455	0	0	0	0	0	0	0	72455	0
MLPEGVHAVVKK	12	1	1306.74	tr|D4JAZ5|D4JAZ5_9FIRM	tr	D4JAZ5	D4JAZ5_9FIRM	D4JAZ5	Phosphoribosylformylglycinamidine cyclo-ligase; ( EC=6.3.3.1; AltName: Full=AIR synthase; AltName: Full=AIRS; AltName: Full=Phosphoribosyl-aminoimidazole synthetase)	Coprococcus catus GD/7 []	258	269	yes	yes	2	0.016313	31.871	0	0	0	0	0	0	0	0	0	0
IDITDLLGR	9	0	1014.57	tr|D6ZPT1|D6ZPT1_STRP0	tr	D6ZPT1	D6ZPT1_STRP0	D6ZPT1	Polysaccharide biosynthesis protein	Streptococcus pneumoniae serotype A19 (strain TCH8431) []	268	276	yes	yes	2	0.016184	74.127	8332300	1540300	358800	1008800	2988800	470030	471760	559010	465040	469920
MTTPSRLPDPYGQGQSANLADILER	25	1	2729.34	sp|Q9ZC08|GVPJ1_STRCO	sp	Q9ZC08	GVPJ1_STRCO	Q9ZC08	Probable gas vesicle protein GvpJ 1	Streptomyces coelicolor (strain ATCC BAA-471 / A3(2) / M145) []	1	25	yes	yes	3	0.0020544	48.656	762680	0	42713	0	0	659920	0	0	0	60043
EPLWAVTDETMR	12	0	1446.68	sp|P56979|INTM_ECOLI	sp	P56979	INTM_ECOLI	P56979	Probable site-specific recombinase	Escherichia coli (strain K12) []	142	153	yes	yes	2	0.014387	50.04	0	0	0	0	0	0	0	0	0	0
NGQTANGKDLMEILQLGVQEGDEITLMVYGTDEQAAKETLEK	42	2	4579.23	tr|Q65IX6|Q65IX6_BACLD	tr	Q65IX6	Q65IX6_BACLD	Q65IX6	PTS phosophotransferase	Bacillus licheniformis (strain ATCC 14580 / DSM 13 / JCM 2505 / NBRC 12200 / NCIMB 9375 / NRRL NRS-1264 / Gibson 46) []	38	79	yes	yes	5	0.010122	16.379	377030	0	0	377030	0	0	0	0	0	0
MLTNVMHQIK	10	0	1213.63	tr|Q5LGX3|Q5LGX3_BACFN	tr	Q5LGX3	Q5LGX3_BACFN	Q5LGX3	Putative anti-sigma factor	Bacteroides fragilis (strain ATCC 25285 / DSM 2151 / JCM 11019 / NCTC 9343) []	58	67	yes	yes	2	0.014536	57.047	576320	0	0	170610	0	324050	0	0	81660	0
PGTKIPVDGVVIEGYTSVDESMLTGESIPVEK	32	1	3345.69	tr|A0A0H3N895|A0A0H3N895_PEPDC	tr	A0A0H3N895	A0A0H3N895_PEPDC	A0A0H3N895	Putative copper-transporting P-type ATPase	Peptoclostridium difficile (strain CD196) (Clostridium difficile) []	347	378	yes	yes	4	0.01429	21.317	143610	0	0	0	0	0	0	0	0	143610
LVLEEVGLER	10	0	1155.65	tr|Q9RD17|Q9RD17_STRCO	tr	Q9RD17	Q9RD17_STRCO	Q9RD17	Putative membrane protein	Streptomyces coelicolor (strain ATCC BAA-471 / A3(2) / M145) []	159	168	yes	yes	2	0.016372	72.23	4330500	952120	340970	952730	392890	311340	396220	418300	279330	286640
EDIDAMGKKYGDIPVDTIFIGGGTPSVPDSALIVGIMEHVR	41	2	4312.18	tr|D7GPQ1|D7GPQ1_9FIRM	tr	D7GPQ1	D7GPQ1_9FIRM	D7GPQ1	Putative oxygen-independent coproporphyrinogen III oxidase; ( EC=1.3.99.22)	butyrate-producing bacterium SS3/4 []	42	82	yes	yes	6	0.010752	16.797	570210	0	0	570210	0	0	0	0	0	0
MKFQIPACAGMTAQK	15	1	1680.82	tr|B4RQ15|B4RQ15_NEIG2	tr	B4RQ15	B4RQ15_NEIG2	B4RQ15	Putative phage associated protein	Neisseria gonorrhoeae (strain NCCP11945) []	1	15	yes	yes	2	0.011753	43.084	1724700	74581	0	509220	0	237240	212820	230760	197200	262880
NGSTTLVNGTNYSVSYSNNTNIGTATVTITGKGMYSGSTSK	41	1	4146.97	tr|E9SHH7|E9SHH7_RUMAL	tr	E9SHH7	E9SHH7_RUMAL	E9SHH7	Putative phage head-tail adaptor	Ruminococcus albus 8 []	617	657	yes	yes	4	0.016315	11.401	2639700	0	0	914320	0	0	0	727310	998080	0
ADVAARLRAAGYPR	14	2	1485.82	tr|Q93JC2|Q93JC2_STRCO	tr	Q93JC2	Q93JC2_STRCO	Q93JC2	Putative phenylacetic acid degradation protein PaaD	Streptomyces coelicolor (strain ATCC BAA-471 / A3(2) / M145) []	66	79	yes	yes	1	0.0074927	9.4326	321660	0	0	0	0	321660	0	0	0	0
LIIDDTPGISIGELR	15	0	1610.89	tr|D9R2V8|D9R2V8_CLOSW	tr	D9R2V8	D9R2V8_CLOSW	D9R2V8	Replicative DNA helicase; ( EC=3.6.4.12)	Clostridium saccharolyticum (strain ATCC 35040 / DSM 2544 / NRCC 2533 / WM1) []	288	302	yes	yes	4	0.012111	11.105	228770	0	228770	0	0	0	0	0	0	0
EQIIHWRATHFPPEAGRPVAADNLHLTLAFLGEVSAEK	38	2	4220.19	tr|A0A1J0H7P1|A0A1J0H7P1_ECOW3;sp|P37025|THPR_ECOLI;tr|A0A0H2UWZ0|A0A0H2UWZ0_SHIFL	tr	A0A1J0H7P1	A0A1J0H7P1_ECOW3	A0A1J0H7P1	RNA 2',3'-cyclic phosphodiesterase; ( Short=RNA 2',3'-CPDase; EC=3.1.4.-)	Escherichia coli (strain K12 / W3110 / ATCC 27325 / DSM 5911) []	19	56	yes	no	5	0.015119	15.78	375790	0	0	0	0	0	0	375790	0	0
LAIQILEYFNRIGFTR	16	1	1953.08	tr|A0A0H3CDS7|A0A0H3CDS7_ENTCC	tr	A0A0H3CDS7	A0A0H3CDS7_ENTCC	A0A0H3CDS7	Selenocysteinyl-tRNA-specific translation factor	Enterobacter cloacae subsp. cloacae (strain ATCC 13047 / DSM 30054 / NBRC 13535 / NCDC 279-56) []	582	597	yes	yes	6	0.015284	10.339	18093000	2583700	682770	4195200	0	2881700	7445900	0	0	304190
AAKIVRNMLSFSR	13	2	1491.83	tr|C6BVE5|C6BVE5_DESAD	tr	C6BVE5	C6BVE5_DESAD	C6BVE5	Signal transduction histidine kinase, nitrogen specific, NtrB	Desulfovibrio salexigens (strain ATCC 14822 / DSM 2638 / NCIB 8403 / VKM B-1763) []	709	721	yes	yes	1	0.016492	15.266	197600	0	0	0	0	197600	0	0	0	0
LVFSSENAVRGELLVCFGEEAVAGIESSVMQVTRSGGVATR	41	2	4311.16	tr|D4IPG5|D4IPG5_9BACT	tr	D4IPG5	D4IPG5_9BACT	D4IPG5	Subtilisin-like serine proteases	Alistipes shahii WAL 8301 []	43	83	yes	yes	7	0.013637	11.561	349100	0	0	349100	0	0	0	0	0	0
KLNIPVDEELYR	12	1	1487.8	tr|F9URQ0|F9URQ0_LACPL	tr	F9URQ0	F9URQ0_LACPL	F9URQ0	Transcription regulator, GntR family	Lactobacillus plantarum (strain ATCC BAA-793 / NCIMB 8826 / WCFS1) []	109	120	yes	yes	1	0.0041882	18.312	1338000	0	0	0	0	1338000	0	0	0	0
RKPLFLVMVK	10	2	1229.77	tr|A0A173WUT5|A0A173WUT5_ANAHA	tr	A0A173WUT5	A0A173WUT5_ANAHA	A0A173WUT5	Transporter	Anaerostipes hadrus []	418	427	yes	yes	1	0.014639	4.9653	2066600	583910	0	1096000	0	0	0	0	321120	65508
TLEENIMRR	9	1	1160.6	tr|C7RG11|C7RG11_ANAPD	tr	C7RG11	C7RG11_ANAPD	C7RG11	Trigger factor; ( Short=TF; EC=5.2.1.8; AltName: Full=PPIase)	Anaerococcus prevotii (strain ATCC 9321 / DSM 20548 / JCM 6508 / PC1) (Peptostreptococcus prevotii) (Peptococcus prevotii) []	408	416	yes	yes	2	0.012628	79.469	2583000	553710	252060	483390	314630	262770	241250	216760	0	258420
MSIIEDILR	9	0	1088.59	tr|E0RYQ2|E0RYQ2_BUTPB	tr	E0RYQ2	E0RYQ2_BUTPB	E0RYQ2	Twitching motility protein PilT	Butyrivibrio proteoclasticus (strain ATCC 51982 / DSM 14932 / B316) (Clostridium proteoclasticum) []	1	9	yes	yes	2	0.014385	53.166	266300	0	0	0	0	0	0	169720	96578	0
SRILIVEDEVAIADLEKDYLELSGFEVEVENDGTSGLAR	39	2	4293.15	tr|C4ZBW5|C4ZBW5_AGARV	tr	C4ZBW5	C4ZBW5_AGARV	C4ZBW5	Two-component system response regulator	Agathobacter rectalis (strain ATCC 33656 / DSM 3377 / JCM 17463 / KCTC 5835 / VPI 0990) (Eubacterium rectale) []	2	40	yes	yes	7	0.014078	12.321	481540	0	0	0	0	0	0	0	481540	0
GDKERIVYFDAR	12	2	1467.75	tr|A0A174RSZ2|A0A174RSZ2_ANAHA	tr	A0A174RSZ2	A0A174RSZ2_ANAHA	A0A174RSZ2	Tyrosine recombinase XerC	Anaerostipes hadrus []	210	221	yes	yes	3	0.016484	32.946	0	0	0	0	0	0	0	0	0	0
LVVLEVEFILKK	12	1	1428.9	tr|B0S2B4|B0S2B4_FINM2	tr	B0S2B4	B0S2B4_FINM2	B0S2B4	UDP-N-acetylenolpyruvoylglucosamine reductase; ( EC=1.3.1.98; AltName: Full=UDP-N-acetylmuramate dehydrogenase)	Finegoldia magna (strain ATCC 29328) (Peptostreptococcus magnus) []	183	194	yes	yes	1	0.0041882	4.4511	177130	0	0	177130	0	0	0	0	0	0
LIITQTNPR	9	0	1054.61	tr|A0A174NB34|A0A174NB34_BACT4	tr	A0A174NB34	A0A174NB34_BACT4	A0A174NB34	Uncharacterised protein	Bacteroides thetaiotaomicron []	68	76	yes	yes	3	0.013553	42.109	333370	0	225470	0	82057	0	0	25837	0	0
VDVEKYLDFLDGLSDK	16	1	1854.93	tr|A0A011VVC7|A0A011VVC7_RUMAL	tr	A0A011VVC7	A0A011VVC7_RUMAL	A0A011VVC7	Uncharacterized protein	Ruminococcus albus SY3 []	401	416	yes	yes	4	0.016441	10.658	62871000	14305000	6562800	12950000	156090	7175900	0	10332000	6299700	5089300
RALAQSNEELLR	12	1	1398.76	tr|A0A1G1UCY7|A0A1G1UCY7_BACT4;tr|A0A174ULT0|A0A174ULT0_BACT4;tr|A0A174S2X5|A0A174S2X5_BACT4;tr|A0A174NCI2|A0A174NCI2_BACT4;tr|A0A139KVU0|A0A139KVU0_BACT4;tr|A0A0P0FBV5|A0A0P0FBV5_BACT4	tr	A0A1G1UCY7	A0A1G1UCY7_BACT4	A0A1G1UCY7	Uncharacterized protein	Bacteroides thetaiotaomicron []	364	375	yes	no	2	0.016203	33.866	0	0	0	0	0	0	0	0	0	0
DQAINKLIRK	10	2	1197.72	tr|A4J0G8|A4J0G8_DESRM	tr	A4J0G8	A4J0G8_DESRM	A4J0G8	Uncharacterized protein	Desulfotomaculum reducens (strain MI-1) []	2	11	yes	yes	3	0.016143	41.117	1302000	0	0	0	0	0	0	0	1302000	0
QGDKGLIAYGVDIVG	15	1	1503.79	tr|A4J2T4|A4J2T4_DESRM	tr	A4J2T4	A4J2T4_DESRM	A4J2T4	Uncharacterized protein	Desulfotomaculum reducens (strain MI-1) []	200	214	yes	yes	1	0.003737	5.8453	711860	0	0	0	0	711860	0	0	0	0
AIYFIAEKLVILLDK	15	1	1748.05	tr|A6L4A6|A6L4A6_BACV8	tr	A6L4A6	A6L4A6_BACV8	A6L4A6	Uncharacterized protein	Bacteroides vulgatus (strain ATCC 8482 / DSM 1447 / JCM 5826 / NBRC 14291 / NCTC 11154) []	128	142	yes	yes	3	0.016366	11.915	810320	336540	0	0	0	0	163180	144780	0	165820
IILVFDAHK	9	0	1054.62	tr|A6LPP4|A6LPP4_CLOB8;tr|A0A0B5QJJ0|A0A0B5QJJ0_CLOBE	tr	A6LPP4	A6LPP4_CLOB8	A6LPP4	Uncharacterized protein	Clostridium beijerinckii (strain ATCC 51743 / NCIMB 8052) (Clostridium acetobutylicum) []	48	56	yes	no	3	0.01269	44.753	191120	0	0	0	0	191120	0	0	0	0
LIELYIEEK	9	0	1148.63	tr|A6LVT5|A6LVT5_CLOB8	tr	A6LVT5	A6LVT5_CLOB8	A6LVT5	Uncharacterized protein	Clostridium beijerinckii (strain ATCC 51743 / NCIMB 8052) (Clostridium acetobutylicum) []	236	244	yes	yes	2	0.011209	85.676	7095000	619110	0	2086000	0	945090	938550	934350	931550	640260
PHFSYNSQDFDDESK	15	0	1814.74	tr|A6LX75|A6LX75_CLOB8	tr	A6LX75	A6LX75_CLOB8	A6LX75	Uncharacterized protein	Clostridium beijerinckii (strain ATCC 51743 / NCIMB 8052) (Clostridium acetobutylicum) []	255	269	yes	yes	5	0.0096688	11.262	1346500	260760	1085800	0	0	0	0	0	0	0
KEPDSPALNVTI	12	1	1282.68	tr|D7GST0|D7GST0_9FIRM	tr	D7GST0	D7GST0_9FIRM	D7GST0	Uncharacterized protein	butyrate-producing bacterium SS3/4 []	152	163	yes	yes	2	0.016459	29.063	0	0	0	0	0	0	0	0	0	0
EKYQLNIFEIEDIIR	15	1	1922.01	tr|D9R1U5|D9R1U5_CLOSW	tr	D9R1U5	D9R1U5_CLOSW	D9R1U5	Uncharacterized protein	Clostridium saccharolyticum (strain ATCC 35040 / DSM 2544 / NRCC 2533 / WM1) []	593	607	yes	yes	4	0.01467	19.323	56655	0	0	56655	0	0	0	0	0	0
MKQNYRDIDMDLFVPLFNDLR	21	2	2642.3	tr|E6U1I6|E6U1I6_BACCJ	tr	E6U1I6	E6U1I6_BACCJ	E6U1I6	Uncharacterized protein	Bacillus cellulosilyticus (strain ATCC 21833 / DSM 2522 / FERM P-1141 / JCM 9156 / N-4) []	1	21	yes	yes	3	0.010722	40.349	328380	0	328380	0	0	0	0	0	0	0
PTLYCAITGHGFGHAVR	17	0	1855.92	tr|L8AE58|L8AE58_BACIU	tr	L8AE58	L8AE58_BACIU	L8AE58	Uncharacterized protein	Bacillus subtilis BEST7613 []	4	20	yes	yes	4	0.016439	15.818	4480500	0	0	0	0	0	4480500	0	0	0
GYWCPYCGLELRAYQK	16	1	2062.94	tr|L8AJI7|L8AJI7_BACIU	tr	L8AJI7	L8AJI7_BACIU	L8AJI7	Uncharacterized protein	Bacillus subtilis BEST7613 []	80	95	yes	yes	4	0.01646	10.485	96399	0	96399	0	0	0	0	0	0	0
IMHHPHIAKK	10	1	1210.68	tr|Q03PB7|Q03PB7_LACBA	tr	Q03PB7	Q03PB7_LACBA	Q03PB7	Uncharacterized protein	Lactobacillus brevis (strain ATCC 367 / JCM 1170) []	203	212	yes	yes	3	0.016115	42.599	2694900	329070	169090	674360	120410	193880	0	253900	804970	149270
KNPQQQLKETLALIEK	16	2	1880.07	tr|Q6FJ51|Q6FJ51_CANGA	tr	Q6FJ51	Q6FJ51_CANGA	Q6FJ51	Uncharacterized protein	Candida glabrata (strain ATCC 2001 / CBS 138 / JCM 3761 / NBRC 0622 / NRRL Y-65) (Yeast) (Torulopsis glabrata) []	141	156	yes	yes	6	0.016353	6.8908	255650	0	0	255650	0	0	0	0	0	0
SSENVFSLNTDGNEFLRILSVAPIGTPVEPVLYGFDGTATYR	42	1	4545.27	tr|Q82ZI2|Q82ZI2_ENTFA	tr	Q82ZI2	Q82ZI2_ENTFA	Q82ZI2	Uncharacterized protein	Enterococcus faecalis (strain ATCC 700802 / V583) []	269	310	yes	yes	4	0.011866	14.836	3750700	0	0	0	0	3750700	0	0	0	0
YALPLLWAEAQICFIVYDRFLSLTIDVYINWFRK	34	2	4236.23	tr|E6UHP7|E6UHP7_RUMA7	tr	E6UHP7	E6UHP7_RUMA7	E6UHP7	Uncharacterized protein precursor	Ruminococcus albus (strain ATCC 27210 / DSM 20455 / JCM 14654 / NCDO 2250 / 7) []	145	178	yes	yes	7	0.015803	9.0653	169880	0	0	0	0	0	0	169880	0	0
IVLGSLLILYWLVVHLF	17	0	1997.21	sp|Q3K3N4|UPPP_STRA1	sp	Q3K3N4	UPPP_STRA1	Q3K3N4	Undecaprenyl-diphosphatase; ( EC=3.6.1.27; AltName: Full=Bacitracin resistance protein; AltName: Full=Undecaprenyl pyrophosphate phosphatase)	Streptococcus agalactiae serotype Ia (strain ATCC 27591 / A909 / CDC SS700) []	263	279	yes	yes	5	0.01389	3.7796	3177800	619810	1289900	489590	0	0	0	0	0	778420
TDSTERINQCLSTAVSK	17	1	1908.92	tr|L8ACE2|L8ACE2_BACIU;sp|P94409|YCLG_BACSU	tr	L8ACE2	L8ACE2_BACIU	L8ACE2	Uronase	Bacillus subtilis BEST7613 []	19	35	yes	no	3	0.00077508	65.172	260500	0	0	0	0	0	0	0	0	260500
LDYQGTERTPVR	12	1	1433.73	tr|D4H950|D4H950_PROAS	tr	D4H950	D4H950_PROAS	D4H950	YD repeat protein (3 repeats)	Propionibacterium acnes (strain SK137) []	506	517	yes	yes	2	0.016505	35.224	0	0	0	0	0	0	0	0	0	0
	Note: This table gathers the annotation and intensity values of all 96 bacterial proteins detected in the colon of mice fed the low-salt diet or high-salt diet (Window 1). Significant diet-specific bacterial proteins for each the LSD and HSD group as well as the 92 mouse proteins that were annotated are given in Window 2.
